# Supplementary material for: 3'UTR of tobacco vein mottling virus regulates downstream GFP expression and changes in host gene expression
Source: Front Microbiol. 2024 Oct 14;15:1477074. doi: 10.3389/fmicb.2024.1477074 (PMC11514416; doi:10.3389/fmicb.2024.1477074)
Supplement: Supplementary file 1 [file Data_Sheet_1.XLSX]

## Sheet: 3UTR-GFPvsGFP
gene_id	gene_name	EntrezID	transcript_id	GO	KEGG	KO_ENTRY	EC	Description	trans_type	FPKM.H3UTR_GFP1	FPKM.H3UTR_GFP2	FPKM.H3UTR_GFP3	FPKM.GFP1	FPKM.GFP2	FPKM.GFP3	fc	log2(fc)	pval	qval	regulation
Niben101Scf04091g00013	Niben101Scf04091g00013	31536	Niben101Scf04091g00013.1	NA	04141(Protein processing in endoplasmic reticulum)	K13993	NA	heat shock protein 21 LENGTH=227	NA	25.4259	29.1349	27.2585	5.56124	7.55708	5.41578	4.41452	2.14226	2.45302e-52	1.12334e-47	up
Niben101Scf14022g00011	Niben101Scf14022g00011	55462	Niben101Scf14022g00011.1	GO:0005506(iron ion binding);GO:0016705(oxidoreductase activity, acting on paired donors, with incorporation or reduction of molecular oxygen);GO:0020037(heme binding);GO:0055114(oxidation-reduction process)	00905(Brassinosteroid biosynthesis)	K15639	EC:1.14.-.-	Cytochrome P450 superfamily protein LENGTH=520	NA	126.704	144.939	133.901	50.9849	62.744	58.0882	2.36032	1.23898	1.07165e-45	2.45377e-41	up
Niben101Scf04537g01009	Niben101Scf04537g01009	33766	Niben101Scf04537g01009.1	GO:0005515(protein binding);GO:0051087(chaperone binding)	00350(Tyrosine metabolism)	K01555	EC:3.7.1.2	BAG family molecular chaperone regulator 6	NA	61.1488	51.8978	58.3718	22.7795	27.6975	24.478	2.28695	1.19343	1.20745e-40	1.84313e-36	up
Niben101Scf06684g01005	Niben101Scf06684g01005	42341	Niben101Scf06684g01005.1	GO:0005524(ATP binding);GO:0006457(protein folding);GO:0006950(response to stress);GO:0051082(unfolded protein binding)	04141(Protein processing in endoplasmic reticulum)	K04079	NA	Chaperone protein HtpG	NA	14.5711	14.2301	12.2007	2.64726	4.0148	2.99412	4.24618	2.08616	2.2254e-30	1.6985e-26	up
Niben101Scf07321g00007	Niben101Scf07321g00007	44419	Niben101Scf07321g00007.1	NA	04141(Protein processing in endoplasmic reticulum)	K13993	NA	22.0 kDa class IV heat shock protein	NA	7.43524	7.52632	7.94273	0.423564	0.767541	0.501131	13.5349	3.75862	3.00303e-27	1.52801e-23	up
Niben101Scf00449g06008	Niben101Scf00449g06008	5451	Niben101Scf00449g06008.1	NA	03040(Spliceosome);04141(Protein processing in endoplasmic reticulum);04144(Endocytosis)	K03283	NA	Heat shock 70 kDa protein	NA	23.3436	24.2315	25.4657	11.5478	13.0235	11.4765	2.02622	1.01879	1.32341e-21	4.66185e-18	up
Niben101Scf07493g04001	Niben101Scf07493g04001	44906	Niben101Scf07493g04001.1	GO:0016747(transferase activity, transferring acyl groups other than amino-acyl groups)	00940(Phenylpropanoid biosynthesis);00945(Stilbenoid, diarylheptanoid and gingerol biosynthesis);00941(Flavonoid biosynthesis)	K13065	EC:2.3.1.133	HXXXD-type acyl-transferase family protein LENGTH=450	NA	47.4583	37.5269	39.0083	17.6902	22.7431	20.8974	2.02172	1.01558	9.54548e-18	1.7485e-14	up
Niben101Scf03114g03011	Niben101Scf03114g03011	25965	Niben101Scf03114g03011.1	GO:0005524(ATP binding);GO:0006457(protein folding);GO:0006950(response to stress);GO:0051082(unfolded protein binding)	04141(Protein processing in endoplasmic reticulum);04626(Plant-pathogen interaction)	K04079	NA	Chaperone protein HtpG	NA	2.90336	3.0941	2.83445	0.880325	1.03423	0.835064	3.21205	1.68349	1.03391e-16	1.43475e-13	up
Niben101Scf03250g01004	Niben101Scf03250g01004	26726	Niben101Scf03250g01004.1	NA	NA	NA	NA	Uncharacterised conserved protein UCP015417, vWA LENGTH=673	NA	29.7734	29.5277	31.0362	9.40586	17.0652	12.5317	2.31618	1.21175	2.49259e-14	2.15369e-11	up
Niben101Scf05146g04021	Niben101Scf05146g04021	36569	Niben101Scf05146g04021.1	NA	NA	NA	NA	Chaperone protein DnaJ	NA	24.6396	18.9536	23.6574	9.96157	11.5592	10.613	2.09284	1.06546	2.89394e-13	2.1375e-10	up
Niben101Scf10575g00011	Niben101Scf10575g00011	51845	Niben101Scf10575g00011.1	NA	NA	NA	NA	Cytochrome c biogenesis protein CcsB	NA	11.6929	10.3175	10.7737	4.94587	5.28716	6.14743	2.00142	1.00102	4.24224e-13	3.08364e-10	up
Niben101Scf03599g00004	Niben101Scf03599g00004	28774	Niben101Scf03599g00004.1	NA	NA	NA	NA	SPX domain-containing protein 3	NA	17.5533	6.60572	10.6192	3.83084	2.91036	3.33264	3.45233	1.78757	2.83637e-12	1.68687e-09	up
Niben101Scf06280g06002	Niben101Scf06280g06002	41020	Niben101Scf06280g06002.1	NA	NA	NA	NA	AN1-type zinc finger protein 2A	NA	14.6051	16.1209	17.0894	5.74669	7.05522	3.94615	2.85498	1.51348	6.77809e-12	3.65172e-09	up
Niben101Scf01337g06006	Niben101Scf01337g06006	12840	Niben101Scf01337g06006.1	GO:0016747(transferase activity, transferring acyl groups other than amino-acyl groups)	00940(Phenylpropanoid biosynthesis);00945(Stilbenoid, diarylheptanoid and gingerol biosynthesis);00941(Flavonoid biosynthesis)	K13065	EC:2.3.1.133	HXXXD-type acyl-transferase family protein LENGTH=482	NA	10.7018	11.1381	9.35009	3.56164	5.85116	3.21143	2.47065	1.30489	1.02926e-10	4.40506e-08	up
Niben101Scf02124g01003	Niben101Scf02124g01003	18934	Niben101Scf02124g01003.1	NA	03040(Spliceosome);04141(Protein processing in endoplasmic reticulum);04144(Endocytosis)	K03283	NA	Heat shock 70 kDa protein	NA	2.82069	2.44876	2.62459	0.121949	0.587668	0.533851	6.34841	2.6664	1.13395e-10	4.80815e-08	up
Niben101Scf01249g01003	Niben101Scf01249g01003	12170	Niben101Scf01249g01003.1	GO:0016787(hydrolase activity)	NA	NA	NA	Purple acid phosphatase 17	NA	8.97874	2.32187	4.98171	1.31001	1.11834	1.17788	4.51507	2.17475	5.47336e-10	2.00518e-07	up
Niben101Scf04124g05022	Niben101Scf04124g05022	31885	Niben101Scf04124g05022.1	NA	NA	NA	NA	SPX domain-containing protein 3	NA	32.955	19.5592	24.9363	13.9673	12.0886	10.188	2.13693	1.09554	9.17486e-10	3.23957e-07	up
Niben101Scf00317g09001	Niben101Scf00317g09001	4149	Niben101Scf00317g09001.1	NA	04141(Protein processing in endoplasmic reticulum)	K13993	NA	heat shock protein 21 LENGTH=227	NA	11.2184	10.2294	10.0655	6.3743	3.15734	4.39077	2.26349	1.17855	2.69989e-09	8.35398e-07	up
Niben101Scf13085g00001	Niben101Scf13085g00001	54684	Niben101Scf13085g00001.1	NA	00190(Oxidative phosphorylation)	K00416	NA	Cytochrome b-c1 complex subunit 6	NA	22.4918	0	0	0	0	0	74972.7	16.1941	1.06526e-08	2.9387e-06	up
Niben101Scf06081g02017	Niben101Scf06081g02017	40226	Niben101Scf06081g02017.1	GO:0003676(nucleic acid binding);GO:0003723(RNA binding)	NA	NA	NA	Poly(rC)-binding protein 4	NA	4.00166	0	0	0	0	0	13338.9	13.7033	1.42533e-08	3.77292e-06	up
Niben101Scf02011g08001	Niben101Scf02011g08001	17919	Niben101Scf02011g08001.1	GO:0005509(calcium ion binding)	04626(Plant-pathogen interaction)	K13412	EC:2.7.11.1	Calcium-binding EF-hand family protein LENGTH=222	NA	17.7154	9.98822	12.7165	5.4886	6.80712	6.4463	2.15666	1.1088	2.86756e-08	6.98494e-06	up
Niben101Scf01388g01001	Niben101Scf01388g01001	13259	Niben101Scf01388g01001.1	NA	NA	NA	NA	Leucine-rich repeat receptor-like protein kinase PEPR1	NA	6.62513	0	0	0	0	0	22083.8	14.4307	3.5007e-08	8.34953e-06	up
Niben101Scf01858g01002	Niben101Scf01858g01002	16816	Niben101Scf01858g01002.1	NA	00860(Porphyrin and chlorophyll metabolism)	K19073	EC:1.3.1.75	Divinyl chlorophyllide a 8-vinyl-reductase, chloroplastic	NA	3.03586	0	0	0	0	0	10119.5	13.3049	6.33458e-08	1.39464e-05	up
Niben101Scf10428g00007	Niben101Scf10428g00007	51601	Niben101Scf10428g00007.1	NA	NA	NA	NA	NBS-LRR disease resistance protein [Medicago truncatula]	NA	0	5.22567	0	0	0	0	17418.9	14.0884	9.41194e-08	1.96808e-05	up
Niben101Scf00627g00008	Niben101Scf00627g00008	6972	Niben101Scf00627g00008.1	GO:0003700(sequence-specific DNA binding transcription factor activity);GO:0005634(nucleus);GO:0006355(regulation of transcription, DNA-templated)	NA	NA	NA	MADS-box transcription factor 50	NA	0	5.77109	0	0	0	0	19237	14.2316	1.22241e-07	2.49469e-05	up
Niben101Scf08576g01003	Niben101Scf08576g01003	47825	Niben101Scf08576g01003.1	GO:0003824(catalytic activity);GO:0030170(pyridoxal phosphate binding)	NA	NA	NA	Molybdenum cofactor sulfurase	NA	0	0.846539	0	0	0	0	2821.8	11.4624	1.28002e-07	2.59368e-05	up
Niben101Scf00725g01011	Niben101Scf00725g01011	7649	Niben101Scf00725g01011.1	GO:0005515(protein binding)	04141(Protein processing in endoplasmic reticulum);04120(Ubiquitin mediated proteolysis)	K09561	EC:2.3.2.27	Tetratricopeptide repeat protein 12	NA	6.56917	5.44037	4.67802	1.34097	0.644003	0.915051	5.75429	2.52464	2.8504e-07	5.20046e-05	up
Niben101Scf04040g08010	Niben101Scf04040g08010	31279	Niben101Scf04040g08010.1	NA	04141(Protein processing in endoplasmic reticulum)	K13993	NA	17.3 kDa class II heat shock protein	NA	6.0736	4.6768	6.45146	2.6884	2.29321	2.32273	2.35502	1.23574	3.72792e-07	6.51589e-05	up
Niben101Scf05948g02017	Niben101Scf05948g02017	39768	Niben101Scf05948g02017.1	NA	NA	NA	NA	Unknown protein	NA	11.2991	8.81841	8.99089	4.33153	4.86038	4.5519	2.11793	1.08265	6.05754e-07	0.00010057	up
Niben101Scf01534g02012	Niben101Scf01534g02012	14391	Niben101Scf01534g02012.1	NA	NA	NA	NA	BnaA05g14350D [Brassica napus]	NA	3.00704	2.70886	4.90005	0.780297	0.407588	0.240936	7.42986	2.89334	6.06135e-07	0.00010057	up
Niben101Scf06280g06013	Niben101Scf06280g06013	41021	Niben101Scf06280g06013.1	GO:0008270(zinc ion binding)	NA	NA	NA	Zinc finger AN1 domain-containing stress-associated protein 12	NA	7.51155	7.45207	6.90054	2.42509	2.49477	3.12587	2.71749	1.44227	7.45097e-07	0.000120128	up
Niben101Scf00705g04009	Niben101Scf00705g04009	7475	Niben101Scf00705g04009.1	NA	04141(Protein processing in endoplasmic reticulum)	K13993	NA	22.7 kDa class IV heat shock protein	NA	3.23996	2.71919	3.28906	0.809121	0.503885	0.479271	5.16003	2.36738	8.12965e-07	0.000128376	up
Niben101Scf12135g00013	Niben101Scf12135g00013	53810	Niben101Scf12135g00013.1	NA	NA	NA	NA	SPX domain-containing protein 2	NA	24.1036	12.49	22.3885	12.2182	6.84418	9.13859	2.09149	1.06453	2.01202e-06	0.000282634	up
Niben101Scf00120g00001	Niben101Scf00120g00001	2186	Niben101Scf00120g00001.1	NA	03040(Spliceosome)	K12832	NA	Splicing factor 3B subunit 5	NA	3.61145	2.84882	0.061826	0	0	0	21740.3	14.4081	3.00917e-06	0.0004053	up
Niben101Scf14470g00003	Niben101Scf14470g00003	55744	Niben101Scf14470g00003.1	NA	00195(Photosynthesis)	K02690	NA	ORF40p [Pinus koraiensis] gb|ABP35423.1| ORF40p [Pinus koraiensis]	NA	0.739306	0.754219	0.717604	0	0	0	7370.43	12.8475	4.32753e-06	0.000555112	up
Niben101Scf04436g15049	Niben101Scf04436g15049	33374	Niben101Scf04436g15049.1	NA	NA	NA	NA	Pentatricopeptide repeat-containing protein	NA	1.12047	0.704517	0.672101	0	0	0	8323.63	13.023	5.14451e-06	0.000641389	up
Niben101Scf04410g09016	Niben101Scf04410g09016	33209	Niben101Scf04410g09016.1	GO:0005524(ATP binding);GO:0019538(protein metabolic process)	NA	NA	NA	Chaperone protein ClpB	NA	1.52831	1.56559	1.43591	0.554622	0.834164	0.705477	2.16296	1.11301	5.15419e-06	0.000641389	up
Niben101Scf01475g00019	Niben101Scf01475g00019	13871	Niben101Scf01475g00019.1	NA	04141(Protein processing in endoplasmic reticulum)	K13993	NA	18.1 kDa class I heat shock protein	NA	3.11974	4.29176	3.45126	1.31996	0.354627	0.497055	5.0021	2.32253	8.73353e-06	0.00100488	up
Niben101Scf15393g00005	Niben101Scf15393g00005	56270	Niben101Scf15393g00005.1	NA	04626(Plant-pathogen interaction)	K16224	NA	Receptor-like protein kinase	NA	10.0414	5.63877	7.26058	4.6072	2.07811	3.673	2.21472	1.14713	1.626e-05	0.00172764	up
Niben101Scf03088g00003	Niben101Scf03088g00003	25819	Niben101Scf03088g00003.1	GO:0003824(catalytic activity);GO:0050662(coenzyme binding)	00500(Starch and sucrose metabolism);00520(Amino sugar and nucleotide sugar metabolism)	K08678	EC:4.1.1.35	UDP-glucuronic acid decarboxylase 3 LENGTH=357	NA	3.97789	2.12412	3.68611	0.951303	1.57888	1.27988	2.56901	1.36121	2.19076e-05	0.00221465	up
Niben101Scf08472g00003	Niben101Scf08472g00003	47522	Niben101Scf08472g00003.1	GO:0003824(catalytic activity);GO:0009058(biosynthetic process);GO:0030170(pyridoxal phosphate binding)	00270(Cysteine and methionine metabolism)	K01762	EC:4.4.1.14	1-aminocyclopropane-1-carboxylate synthase 1	NA	0.20802	0.133785	0.329848	0	0	0	2238.84	11.1285	2.88982e-05	0.00276277	up
Niben101Scf06277g03004	Niben101Scf06277g03004	40981	Niben101Scf06277g03004.1	GO:0004601(peroxidase activity);GO:0006979(response to oxidative stress);GO:0020037(heme binding);GO:0055114(oxidation-reduction process)	00940(Phenylpropanoid biosynthesis)	K00430	EC:1.11.1.7	Peroxidase 10	NA	4.51919	1.79206	2.82579	1.26556	0.987916	1.01243	2.79771	1.48424	3.20579e-05	0.0030521	up
Niben101Scf02895g03001	Niben101Scf02895g03001	24510	Niben101Scf02895g03001.1	GO:0000166(nucleotide binding);GO:0000287(magnesium ion binding);GO:0004012(phospholipid-translocating ATPase activity);GO:0005524(ATP binding);GO:0015914(phospholipid transport);GO:0016021(integral component of membrane)	NA	NA	NA	Phospholipid-transporting ATPase 6	NA	0.103427	0.140185	0.233784	0	0.015156	0	31.4988	4.97723	5.63273e-05	0.00488533	up
Niben101Scf10205g00006	Niben101Scf10205g00006	51208	Niben101Scf10205g00006.1	GO:0005515(protein binding)	00480(Glutathione metabolism)	K00799	EC:2.5.1.18	Glutathione S-transferase U7	NA	1.0368	1.8919	1.39499	0.356511	0.533529	0.295031	3.64847	1.86729	8.21259e-05	0.00670388	up
Niben101Scf13942g00022	Niben101Scf13942g00022	55395	Niben101Scf13942g00022.1	NA	NA	NA	NA	Transcription elongation factor 1 homolog	NA	0.794746	0.369544	1.90651	0	0	0	10236	13.3214	9.92444e-05	0.00782237	up
Niben101Scf12159g03004	Niben101Scf12159g03004	53839	Niben101Scf12159g03004.1	NA	NA	NA	NA	Unknown protein	NA	2.8446	1.48207	1.84875	0.487591	0.572989	0.482288	4.00256	2.00092	0.000164093	0.0116866	up
Niben101Scf17324g00004	Niben101Scf17324g00004	57108	Niben101Scf17324g00004.1	GO:0016491(oxidoreductase activity)	NA	NA	NA	Oxidoreductase family protein LENGTH=362	NA	4.61291	5.67881	5.80238	3.38336	1.32595	2.98852	2.09073	1.06401	0.000176555	0.0124387	up
Niben101Scf02330g00005	Niben101Scf02330g00005	20413	Niben101Scf02330g00005.1	NA	NA	NA	NA	AWPM-19-like family protein LENGTH=171	NA	3.0472	4.48972	3.02484	1.90934	1.64768	1.42864	2.11843	1.08299	0.00018818	0.0130371	up
Niben101Scf08478g01010	Niben101Scf08478g01010	47539	Niben101Scf08478g01010.1	NA	NA	NA	NA	Plant self-incompatibility protein S1 family LENGTH=161	NA	1.21323	1.02746	0.779561	0	0.097732	0.121664	13.7662	3.78306	0.00019788	0.0135655	up
Niben101Scf11491g01004	Niben101Scf11491g01004	53064	Niben101Scf11491g01004.1	GO:0046983(protein dimerization activity)	04075(Plant hormone signal transduction);04712(Circadian rhythm - plant)	K12126	NA	Transcription factor BEE 3	NA	0.591811	1.14238	1.51546	0.15055	0.181047	0.390854	4.49809	2.16931	0.000240179	0.0159402	up
Niben101Scf04011g01003	Niben101Scf04011g01003	31078	Niben101Scf04011g01003.1	NA	00500(Starch and sucrose metabolism)	K01176	EC:3.2.1.1	Unknown protein	NA	0.649276	0.854128	0.788657	0.231775	0.442172	0.319078	2.30816	1.20674	0.000252801	0.0165619	up
Niben101Scf01463g07004	Niben101Scf01463g07004	13824	Niben101Scf01463g07004.1	NA	00500(Starch and sucrose metabolism)	K01176	EC:3.2.1.1	Pentatricopeptide repeat-containing protein	NA	0.251468	0.500875	0.572891	0	0	0	4417.45	12.109	0.000280685	0.0178864	up
Niben101Scf11585g00003	Niben101Scf11585g00003	53185	Niben101Scf11585g00003.1	GO:0005506(iron ion binding);GO:0016705(oxidoreductase activity, acting on paired donors, with incorporation or reduction of molecular oxygen);GO:0020037(heme binding);GO:0055114(oxidation-reduction process)	00905(Brassinosteroid biosynthesis)	K15639	EC:1.14.-.-	Cytochrome P450 superfamily protein LENGTH=520	NA	0.176781	0.511318	0.480567	0.041692	0.104853	0.004701	7.72692	2.94989	0.000306166	0.0191332	up
Niben101Scf01109g00002	Niben101Scf01109g00002	10946	Niben101Scf01109g00002.1	NA	04141(Protein processing in endoplasmic reticulum)	K13993	NA	Small heat shock protein C1	NA	0.348206	0.561433	0.264653	0	0	0	3914.31	11.9345	0.000341016	0.0209056	up
Niben101Scf15972g01024	Niben101Scf15972g01024	56584	Niben101Scf15972g01024.1	GO:0005524(ATP binding);GO:0019538(protein metabolic process)	NA	NA	NA	Chaperone protein ClpB	NA	0.769336	0.988009	1.04466	0.306128	0.565467	0.378198	2.24198	1.16477	0.000398282	0.0236256	up
Niben101Scf16258g00001	Niben101Scf16258g00001	56782	Niben101Scf16258g00001.1	GO:0003677(DNA binding);GO:0003682(chromatin binding)	03013(RNA transport)	K14317	NA	Myb family transcription factor APL [Medicago truncatula] gb|KEH36603.1| myb-like DNA-binding domain, shaqkyf class protein [Medicago truncatula]	NA	2.26233	3.54884	2.30902	1.5773	1.095	1.34774	2.01993	1.0143	0.000405613	0.0239673	up
Niben101Scf00682g04013	Niben101Scf00682g04013	7288	Niben101Scf00682g04013.1	GO:0004794(L-threonine ammonia-lyase activity);GO:0006520(cellular amino acid metabolic process);GO:0009097(isoleucine biosynthetic process);GO:0030170(pyridoxal phosphate binding)	01200(Carbon metabolism);01230(Biosynthesis of amino acids);00260(Glycine, serine and threonine metabolism);00290(Valine, leucine and isoleucine biosynthesis)	K01754	EC:4.3.1.19	Threonine dehydratase biosynthetic	NA	1.90565	1.72098	1.86028	1.25453	0.686405	0.637557	2.12795	1.08946	0.000436052	0.0253726	up
Niben101Scf03461g05026	Niben101Scf03461g05026	28123	Niben101Scf03461g05026.1	NA	NA	NA	NA	UDP-glucose:glycoprotein glucosyltransferase 1	NA	0.94516	0.214574	0.079672	0	0	0	4131.35	12.0124	0.00045703	0.02626	up
Niben101Scf01052g01004	Niben101Scf01052g01004	10465	Niben101Scf01052g01004.1	GO:0006952(defense response)	NA	NA	NA	Defensin-like protein 3	NA	1.28237	1.60961	2.2289	0.369576	0.651847	0.527356	3.3064	1.72526	0.000469599	0.0267721	up
Niben101Scf00744g02011	Niben101Scf00744g02011	7783	Niben101Scf00744g02011.1	NA	NA	NA	NA	Tetratricopeptide repeat-like superfamily protein [Theobroma cacao] gb|EOY15474.1| Tetratricopeptide repeat-like superfamily protein [Theobroma cacao]	NA	2.77132	5.14886	3.99416	0.989093	0.343098	1.51581	4.18341	2.06468	0.000602249	0.0324846	up
Niben101Scf05304g01010	Niben101Scf05304g01010	37196	Niben101Scf05304g01010.1	NA	NA	NA	NA	unknown protein; Has 29 Blast hits to 29 proteins in 12 species: Archae - 0; Bacteria - 4; Metazoa - 0; Fungi - 0; Plants - 25; Viruses - 0; Other Eukaryotes - 0 (source: NCBI BLink). LENGTH=101	NA	7.06237	7.59583	10.012	4.30271	2.50183	4.08307	2.2659	1.18008	0.000638199	0.0341002	up
Niben101Scf02509g04005	Niben101Scf02509g04005	21796	Niben101Scf02509g04005.1	GO:0005215(transporter activity);GO:0005743(mitochondrial inner membrane);GO:0006810(transport);GO:0055085(transmembrane transport)	03410(Base excision repair)	K03575	EC:3.2.2.-	ADP/ATP carrier 1 LENGTH=381	NA	0.259098	0.057425	0.258668	0	0	0	1917.3	10.9049	0.000742907	0.0381398	up
Niben101Scf03435g02022	Niben101Scf03435g02022	27894	Niben101Scf03435g02022.1	GO:0004672(protein kinase activity);GO:0004674(protein serine/threonine kinase activity);GO:0005524(ATP binding);GO:0006468(protein phosphorylation);GO:0016772(transferase activity, transferring phosphorus-containing groups)	04626(Plant-pathogen interaction)	K13412	EC:2.7.11.1	Protein kinase 2	NA	1.63113	1.13626	0.837065	0.409982	0.237237	0.510739	3.11277	1.6382	0.000905538	0.0444938	up
Niben101Scf34538g00005	Niben101Scf34538g00005	59481	Niben101Scf34538g00005.1	GO:0008152(metabolic process);GO:0016791(phosphatase activity)	00750(Vitamin B6 metabolism)	K13248	EC:3.1.3.74	Inorganic pyrophosphatase 1	NA	7.77327	2.34484	4.40809	1.29841	0.31698	1.1368	5.27805	2.40001	0.000920511	0.0450844	up
Niben101Scf04657g06001	Niben101Scf04657g06001	34313	Niben101Scf04657g06001.1	GO:0046983(protein dimerization activity)	04075(Plant hormone signal transduction);04712(Circadian rhythm - plant)	K12126	NA	Transcription factor bHLH84	NA	0.120422	0.099916	0.206041	0	0	0	1421.26	10.473	0.000944832	0.0461275	up
Niben101Scf02289g05017	Niben101Scf02289g05017	20112	Niben101Scf02289g05017.1	GO:0010215(cellulose microfibril organization);GO:0016049(cell growth);GO:0031225(anchored component of membrane)	NA	NA	NA	COBRA-like protein 4	NA	1.44005	1.37775	1.09021	0.597456	0.680859	0.610263	2.06929	1.04913	0.00099387	0.0479592	up
Niben101Scf00262g01003	Niben101Scf00262g01003	3565	Niben101Scf00262g01003.1	NA	00511(Other glycan degradation)	K01227	EC:3.2.1.96	Calcium uniporter protein 5, mitochondrial	NA	6.54238	5.28536	5.26258	17.9976	17.3424	16.7617	0.328018	-1.60815	8.96234e-31	8.20843e-27	down
Niben101Scf08724g00012	Niben101Scf08724g00012	48296	Niben101Scf08724g00012.1	GO:0003824(catalytic activity);GO:0004722(protein serine/threonine phosphatase activity);GO:0006470(protein dephosphorylation)	NA	NA	NA	Protein phosphatase 2C family protein LENGTH=396	NA	8.18277	3.77801	5.90243	31.183	29.3056	24.7198	0.209641	-2.254	1.80128e-27	1.0311e-23	down
Niben101Scf07880g02009	Niben101Scf07880g02009	46050	Niben101Scf07880g02009.1	GO:0005515(protein binding);GO:0008270(zinc ion binding)	03013(RNA transport)	K14317	NA	RING finger protein 150	NA	24.8571	18.7352	22.2861	47.4339	47.5806	47.3591	0.462715	-1.1118	1.27235e-22	5.82659e-19	down
Niben101Scf05767g04010	Niben101Scf05767g04010	39092	Niben101Scf05767g04010.1	NA	NA	NA	NA	Late embryogenesis abundant (LEA) hydroxyproline-rich glycoprotein family LENGTH=260	NA	8.09008	5.18275	6.38718	21.9653	19.9326	23.7696	0.299387	-1.73992	1.85482e-22	7.7218e-19	down
Niben101Scf05430g00010	Niben101Scf05430g00010	37761	Niben101Scf05430g00010.1	NA	NA	NA	NA	BnaA06g12890D [Brassica napus]	NA	32.4803	22.9401	25.0406	58.3971	61.5832	54.277	0.461737	-1.11486	1.28059e-19	3.90956e-16	down
Niben101Scf04911g00004	Niben101Scf04911g00004	35455	Niben101Scf04911g00004.1	GO:0016787(hydrolase activity)	NA	NA	NA	Nudix hydrolase 4	NA	23.7159	19.2234	20.6659	42.5686	40.0797	49.1167	0.482717	-1.05075	4.68876e-19	1.19287e-15	down
Niben101Scf05811g02022	Niben101Scf05811g02022	39226	Niben101Scf05811g02022.1	GO:0003924(GTPase activity);GO:0005200(structural constituent of cytoskeleton);GO:0005525(GTP binding);GO:0005874(microtubule);GO:0006184(GTP catabolic process);GO:0007017(microtubule-based process);GO:0043234(protein complex);GO:0051258(protein polymerization)	04145(Phagosome)	K07375	NA	Tubulin beta-1 chain	NA	0	0	0	6.30814	4.74867	5.0386	1.86389e-05	-15.7113	8.15924e-19	1.96655e-15	down
Niben101Scf00282g02006	Niben101Scf00282g02006	3801	Niben101Scf00282g02006.1	GO:0003677(DNA binding);GO:0003700(sequence-specific DNA binding transcription factor activity);GO:0006355(regulation of transcription, DNA-templated)	04626(Plant-pathogen interaction)	K13434	NA	Ethylene-responsive transcription factor 10	NA	27.6682	16.0867	21.9553	68.7418	53.2392	58.8547	0.363369	-1.46049	1.83131e-18	4.19315e-15	down
Niben101Scf00573g00010	Niben101Scf00573g00010	6513	Niben101Scf00573g00010.1	GO:0003824(catalytic activity);GO:0004722(protein serine/threonine phosphatase activity);GO:0006470(protein dephosphorylation)	NA	NA	NA	Protein phosphatase 2C family protein LENGTH=380	NA	25.394	19.1834	23.8505	45.7139	48.5422	45.9797	0.487949	-1.0352	2.07182e-18	4.51795e-15	down
Niben101Scf08804g02014	Niben101Scf08804g02014	48476	Niben101Scf08804g02014.1	GO:0016787(hydrolase activity)	NA	NA	NA	Nudix hydrolase 4	NA	24.3603	16.644	21.5568	48.6026	42.931	46.0497	0.454715	-1.13697	3.61049e-18	7.51539e-15	down
Niben101Scf04350g04004	Niben101Scf04350g04004	32877	Niben101Scf04350g04004.1	GO:0003677(DNA binding);GO:0003700(sequence-specific DNA binding transcription factor activity);GO:0006355(regulation of transcription, DNA-templated)	00230(Purine metabolism);00240(Pyrimidine metabolism);03020(RNA polymerase)	K03021	EC:2.7.7.6	Ethylene-responsive transcription factor 4	NA	14.6706	10.8596	13.5258	28.9056	27.8043	27.9761	0.461185	-1.11658	6.45111e-18	1.28444e-14	down
Niben101Scf01334g06005	Niben101Scf01334g06005	12830	Niben101Scf01334g06005.1	GO:0003824(catalytic activity);GO:0004722(protein serine/threonine phosphatase activity);GO:0006470(protein dephosphorylation)	NA	NA	NA	Protein phosphatase 2C family protein LENGTH=384	NA	9.68137	7.70559	8.98898	23.7189	17.2583	20.9665	0.425805	-1.23174	1.40151e-17	2.46849e-14	down
Niben101Scf04418g08005	Niben101Scf04418g08005	33250	Niben101Scf04418g08005.1	GO:0004842(ubiquitin-protein transferase activity);GO:0005488(binding);GO:0016567(protein ubiquitination)	00970(Aminoacyl-tRNA biosynthesis)	K01876	EC:6.1.1.12	U-box domain-containing protein 25	NA	23.846	14.8524	20.5072	43.5587	44.3661	44.1446	0.448292	-1.15749	3.03508e-17	5.14772e-14	down
Niben101Scf16007g00010	Niben101Scf16007g00010	56614	Niben101Scf16007g00010.1	GO:0003677(DNA binding);GO:0003700(sequence-specific DNA binding transcription factor activity);GO:0006355(regulation of transcription, DNA-templated)	04626(Plant-pathogen interaction)	K13434	NA	Ethylene-responsive transcription factor 1	NA	7.70283	3.7332	4.80318	24.2327	17.7324	22.1863	0.253139	-1.982	5.70399e-17	8.70694e-14	down
Niben101Scf02437g08005	Niben101Scf02437g08005	21261	Niben101Scf02437g08005.1	GO:0003677(DNA binding);GO:0003700(sequence-specific DNA binding transcription factor activity);GO:0006355(regulation of transcription, DNA-templated)	04626(Plant-pathogen interaction)	K13434	NA	Ethylene-responsive transcription factor 1	NA	1.136	0.357113	0.775871	5.29685	6.93234	5.33523	0.129181	-2.95254	7.54139e-17	1.11403e-13	down
Niben101Scf02790g02017	Niben101Scf02790g02017	23615	Niben101Scf02790g02017.1	NA	03013(RNA transport);03008(Ribosome biogenesis in eukaryotes)	K07936	NA	TPA: transposon protein CACTA, En/Spm sub-class [Zea mays]	NA	0.624194	0.338966	0.678696	3.73061	3.03453	3.18159	0.165065	-2.59889	7.98662e-16	1.04497e-12	down
Niben101Scf04174g06004	Niben101Scf04174g06004	32082	Niben101Scf04174g06004.1	NA	00906(Carotenoid biosynthesis)	K09840	EC:1.13.11.51	9-cis-epoxycarotenoid dioxygenase, chloroplastic	NA	1.98082	1.46188	1.53783	5.93822	4.91059	4.89011	0.316447	-1.65997	9.27286e-16	1.17956e-12	down
Niben101Scf05880g02003	Niben101Scf05880g02003	39519	Niben101Scf05880g02003.1	GO:0003824(catalytic activity);GO:0004722(protein serine/threonine phosphatase activity);GO:0006470(protein dephosphorylation)	NA	NA	NA	Protein phosphatase 2C family protein LENGTH=396	NA	1.92947	1.80948	2.59937	6.1524	6.34967	5.68146	0.348575	-1.52046	3.41581e-15	3.81521e-12	down
Niben101Scf16105g00008	Niben101Scf16105g00008	56677	Niben101Scf16105g00008.1	NA	NA	NA	NA	conserved hypothetical protein [Ricinus communis] gb|EEF38891.1| conserved hypothetical protein [Ricinus communis]	NA	15.5586	9.40282	12.9727	36.378	31.8962	36.4688	0.362164	-1.46529	4.62365e-14	3.92102e-11	down
Niben101Scf08150g00004	Niben101Scf08150g00004	46709	Niben101Scf08150g00004.1	GO:0003824(catalytic activity);GO:0004722(protein serine/threonine phosphatase activity);GO:0006470(protein dephosphorylation)	NA	NA	NA	Protein phosphatase 2C family protein LENGTH=396	NA	8.7502	5.97554	7.09904	16.1497	14.1142	15.5942	0.47592	-1.07121	2.51789e-13	1.89023e-10	down
Niben101Scf13289g00008	Niben101Scf13289g00008	54886	Niben101Scf13289g00008.1	GO:0005509(calcium ion binding)	04626(Plant-pathogen interaction)	K13448	NA	Calcium-binding EF-hand family protein LENGTH=159	NA	19.2733	12.1358	14.2575	36.5167	36.0124	28.998	0.449797	-1.15265	4.51265e-13	3.22894e-10	down
Niben101Scf29047g00008	Niben101Scf29047g00008	59103	Niben101Scf29047g00008.1	NA	NA	NA	NA	BnaC02g35030D [Brassica napus]	NA	18.1689	8.66946	11.3062	38.4173	37.0814	35.9233	0.342344	-1.54648	5.05904e-13	3.51021e-10	down
Niben101Scf08833g03002	Niben101Scf08833g03002	48539	Niben101Scf08833g03002.1	NA	NA	NA	NA	BnaC05g50160D [Brassica napus]	NA	12.1605	7.80304	8.42812	22.2298	20.1179	21.7261	0.44311	-1.17426	6.94207e-13	4.67507e-10	down
Niben101Scf04844g00001	Niben101Scf04844g00001	35156	Niben101Scf04844g00001.1	NA	NA	NA	NA	Protein EXORDIUM	NA	19.7093	11.8121	12.7733	40.9519	32.7033	31.2509	0.422232	-1.24389	2.25847e-12	1.37899e-09	down
Niben101Ctg16385g00003	Niben101Ctg16385g00003	1160	Niben101Ctg16385g00003.1	GO:0003677(DNA binding);GO:0003700(sequence-specific DNA binding transcription factor activity);GO:0006355(regulation of transcription, DNA-templated)	04626(Plant-pathogen interaction)	K13434	NA	Ethylene-responsive transcription factor 10	NA	2.01341	1.44897	1.54104	7.42796	6.38233	5.93926	0.253343	-1.98084	4.6611e-12	2.66813e-09	down
Niben101Scf06869g00004	Niben101Scf06869g00004	42994	Niben101Scf06869g00004.1	NA	NA	NA	NA	BnaA06g12890D [Brassica napus]	NA	7.03237	5.6129	6.41097	12.9251	13.9683	12.4298	0.484606	-1.04512	4.78544e-12	2.67249e-09	down
Niben101Scf39444g00001	Niben101Scf39444g00001	59781	Niben101Scf39444g00001.1	NA	03013(RNA transport);03008(Ribosome biogenesis in eukaryotes)	K07936	NA	TPA: transposon protein CACTA, En/Spm sub-class [Zea mays]	NA	2.80848	1.27336	1.64308	6.90556	6.46882	6.90927	0.282243	-1.82499	5.43929e-12	3.00104e-09	down
Niben101Scf08855g02005	Niben101Scf08855g02005	48572	Niben101Scf08855g02005.1	GO:0004842(ubiquitin-protein transferase activity);GO:0005488(binding);GO:0016567(protein ubiquitination)	00970(Aminoacyl-tRNA biosynthesis)	K01876	EC:6.1.1.12	U-box domain-containing protein 21	NA	8.32874	4.50717	4.78925	14.5636	15.5769	15.4817	0.386328	-1.3721	6.23569e-12	3.39949e-09	down
Niben101Scf08249g02004	Niben101Scf08249g02004	47002	Niben101Scf08249g02004.1	GO:0003677(DNA binding);GO:0003700(sequence-specific DNA binding transcription factor activity);GO:0006355(regulation of transcription, DNA-templated)	00970(Aminoacyl-tRNA biosynthesis)	K01876	EC:6.1.1.12	Ethylene-responsive transcription factor 5	NA	8.30545	4.54316	7.66804	22.6454	18.0142	21.1534	0.331914	-1.59112	7.4954e-12	3.99121e-09	down
Niben101Scf02835g00007	Niben101Scf02835g00007	24121	Niben101Scf02835g00007.1	NA	NA	NA	NA	BnaC08g49480D [Brassica napus]	NA	32.945	18.939	22.2642	51.8733	50.4061	50.9652	0.483855	-1.04735	1.05669e-11	5.37667e-09	down
Niben101Scf04252g01008	Niben101Scf04252g01008	32420	Niben101Scf04252g01008.1	GO:0005634(nucleus);GO:0006355(regulation of transcription, DNA-templated);GO:0046983(protein dimerization activity)	04075(Plant hormone signal transduction)	K14484	NA	Auxin-responsive protein IAA4	NA	4.23161	3.97333	4.10099	8.45251	9.0765	9.43674	0.456354	-1.13178	1.1038e-11	5.55467e-09	down
Niben101Scf08652g01013	Niben101Scf08652g01013	48028	Niben101Scf08652g01013.1	NA	NA	NA	NA	erythronate-4-phosphate dehydrogenase family protein [Medicago truncatula]	NA	4.42593	2.83067	3.63786	9.04794	10.9992	11.2943	0.347605	-1.52448	3.1332e-11	1.43482e-08	down
Niben101Scf05506g06005	Niben101Scf05506g06005	38073	Niben101Scf05506g06005.1	NA	03040(Spliceosome);04141(Protein processing in endoplasmic reticulum);04144(Endocytosis)	K03283	NA	Heat shock 70 kDa protein	NA	6.41432	4.43234	5.76285	11.8905	11.5605	11.1886	0.479495	-1.06041	7.47941e-11	3.23125e-08	down
Niben101Scf02105g01018	Niben101Scf02105g01018	18791	Niben101Scf02105g01018.1	NA	03013(RNA transport)	K03239	NA	Protein LURP-one-related 4	NA	2.43953	1.19106	1.81158	5.84483	7.01605	5.55039	0.295589	-1.75833	1.37203e-10	5.76427e-08	down
Niben101Scf06042g03020	Niben101Scf06042g03020	40098	Niben101Scf06042g03020.1	GO:0003676(nucleic acid binding);GO:0003677(DNA binding);GO:0005634(nucleus);GO:0006260(DNA replication);GO:0006281(DNA repair);GO:0006310(DNA recombination)	03030(DNA replication);03420(Nucleotide excision repair);03430(Mismatch repair);03440(Homologous recombination)	K07466	NA	Replication protein A 70 kDa DNA-binding subunit A	NA	0	0	0	0.742544	0.79529	0.76942	0.000130025	-12.9089	2.00873e-10	7.99895e-08	down
Niben101Ctg14686g00002	Niben101Ctg14686g00002	791	Niben101Ctg14686g00002.1	NA	NA	NA	NA	BnaC02g35030D [Brassica napus]	NA	19.3129	15.9063	18.8348	42.8675	32.951	38.536	0.472689	-1.08104	4.45093e-10	1.67071e-07	down
Niben101Scf16007g00011	Niben101Scf16007g00011	56615	Niben101Scf16007g00011.1	GO:0003677(DNA binding);GO:0003700(sequence-specific DNA binding transcription factor activity);GO:0006355(regulation of transcription, DNA-templated)	04626(Plant-pathogen interaction)	K13434	NA	Ethylene-responsive transcription factor 1	NA	2.78859	1.39492	1.6086	8.49996	5.81037	7.80138	0.261948	-1.93265	1.79683e-09	6.01528e-07	down
Niben101Scf01084g01008	Niben101Scf01084g01008	10800	Niben101Scf01084g01008.1	NA	NA	NA	NA	Transferrin-binding protein 1	NA	0	0	0	6.67748	0	0	4.49271e-05	-14.4421	2.40927e-09	7.6566e-07	down
Niben101Scf05862g00006	Niben101Scf05862g00006	39494	Niben101Scf05862g00006.1	GO:0005509(calcium ion binding)	04070(Phosphatidylinositol signaling system);04626(Plant-pathogen interaction)	K02183	NA	Calcium-binding EF-hand family protein LENGTH=130	NA	25.2195	14.2983	18.0994	52.395	37.3203	43.5416	0.432377	-1.20964	5.47447e-09	1.61741e-06	down
Niben101Scf13779g00003	Niben101Scf13779g00003	55276	Niben101Scf13779g00003.1	GO:0003677(DNA binding);GO:0003700(sequence-specific DNA binding transcription factor activity);GO:0006355(regulation of transcription, DNA-templated)	00230(Purine metabolism);00240(Pyrimidine metabolism);03020(RNA polymerase)	K03021	EC:2.7.7.6	Ethylene-responsive transcription factor 4	NA	8.84511	8.04962	9.57646	16.1141	21.8688	16.5538	0.485383	-1.0428	8.40629e-09	2.37628e-06	down
Niben101Scf04973g02010	Niben101Scf04973g02010	35745	Niben101Scf04973g02010.1	NA	NA	NA	NA	BnaA10g17360D [Brassica napus]	NA	33.1651	16.4837	21.0775	52.3096	48.331	52.1529	0.462888	-1.11127	1.12554e-08	3.06804e-06	down
Niben101Scf01696g01003	Niben101Scf01696g01003	15552	Niben101Scf01696g01003.1	NA	NA	NA	NA	NAD/FAD-dependent oxidoreductase [Xanthomonas campestris]	NA	0	0	0	0	0	6.57448	4.5631e-05	-14.4196	1.16091e-08	3.14573e-06	down
Niben101Scf30446g00001	Niben101Scf30446g00001	59186	Niben101Scf30446g00001.1	GO:0006412(translation)	03010(Ribosome)	K02992	NA	30S ribosomal protein S7, chloroplastic	NA	0	0	0	0	4.69156	0	6.39446e-05	-13.9328	1.42271e-08	3.77292e-06	down
Niben101Scf05756g00005	Niben101Scf05756g00005	39042	Niben101Scf05756g00005.1	NA	03013(RNA transport);03008(Ribosome biogenesis in eukaryotes)	K07936	NA	[Oryza sativa Japonica Group] dbj|BAF05328.2| [Oryza sativa Japonica Group]	NA	45.2285	23.0467	36.4551	96.9987	101.524	103.946	0.346251	-1.53011	1.90451e-08	4.98371e-06	down
Niben101Scf11694g01005	Niben101Scf11694g01005	53322	Niben101Scf11694g01005.1	GO:0003677(DNA binding);GO:0003700(sequence-specific DNA binding transcription factor activity);GO:0006355(regulation of transcription, DNA-templated)	04626(Plant-pathogen interaction)	K13434	NA	Ethylene-responsive transcription factor 4	NA	3.14346	1.76946	1.5009	7.81577	6.27193	7.99281	0.290474	-1.78352	1.93202e-08	5.02699e-06	down
Niben101Scf03628g00004	Niben101Scf03628g00004	28875	Niben101Scf03628g00004.1	NA	00563(Glycosylphosphatidylinositol(GPI)-anchor biosynthesis)	K03434	EC:3.5.1.89	N-acetylglucosaminyl-phosphatidylinositol de-N-acetylase	NA	0	0	0	0	6.84078	0	4.38546e-05	-14.4769	1.98516e-08	5.13607e-06	down
Niben101Scf28507g00001	Niben101Scf28507g00001	59060	Niben101Scf28507g00001.1	NA	03060(Protein export);04141(Protein processing in endoplasmic reticulum);04145(Phagosome)	K10956	NA	COBRA-like protein 7	NA	9.2123	9.42516	9.52449	21.8409	16.5363	18.2891	0.496979	-1.00874	2.7745e-08	6.7944e-06	down
Niben101Scf16206g00013	Niben101Scf16206g00013	56742	Niben101Scf16206g00013.1	NA	NA	NA	NA	BnaC09g50070D [Brassica napus]	NA	10.8729	5.14375	7.53599	20.5442	18.2652	17.972	0.414795	-1.26953	3.15597e-08	7.64679e-06	down
Niben101Scf09825g00017	Niben101Scf09825g00017	50559	Niben101Scf09825g00017.1	NA	NA	NA	NA	BTB/POZ domain-containing protein	NA	0	0	0	0	6.5466	0	4.58253e-05	-14.4135	4.14085e-08	9.57706e-06	down
Niben101Scf05468g01003	Niben101Scf05468g01003	37944	Niben101Scf05468g01003.1	GO:0003677(DNA binding);GO:0003824(catalytic activity)	NA	NA	NA	DNA polymerase I	NA	0	0	0	0	3.47588	0	8.63091e-05	-13.5001	4.84535e-08	1.09845e-05	down
Niben101Scf00627g00003	Niben101Scf00627g00003	6973	Niben101Scf00627g00003.1	GO:0003677(DNA binding);GO:0046983(protein dimerization activity)	03060(Protein export)	K03217	NA	MADS-box transcription factor 50	NA	0	0	0	0	0	7.78549	3.85332e-05	-14.6635	4.87925e-08	1.10069e-05	down
Niben101Scf15235g00001	Niben101Scf15235g00001	56204	Niben101Scf15235g00001.1	NA	NA	NA	NA	Unknown protein	NA	0	0	0	6.42635	0	0	4.66828e-05	-14.3868	5.71576e-08	1.27682e-05	down
Niben101Scf01623g10003	Niben101Scf01623g10003	14929	Niben101Scf01623g10003.1	NA	NA	NA	NA	BnaC05g01360D [Brassica napus]	NA	0.985969	0.905978	0.411526	4.2083	4.11224	3.40779	0.196402	-2.34812	6.16643e-08	1.36418e-05	down
Niben101Scf00611g09003	Niben101Scf00611g09003	6870	Niben101Scf00611g09003.1	NA	03013(RNA transport);03008(Ribosome biogenesis in eukaryotes)	K07936	NA	[Oryza sativa Japonica Group] dbj|BAF05328.2| [Oryza sativa Japonica Group]	NA	43.2752	22.0059	31.8393	88.3727	93.2113	93.2956	0.35332	-1.50095	6.46912e-08	1.41745e-05	down
Niben101Scf16244g02033	Niben101Scf16244g02033	56766	Niben101Scf16244g02033.1	GO:0004252(serine-type endopeptidase activity);GO:0006508(proteolysis)	04144(Endocytosis)	K18443	NA	Subtilisin-like serine protease	NA	1.58954	1.2104	1.50279	2.55385	4.16677	3.28562	0.430004	-1.21758	8.13082e-08	1.72381e-05	down
Niben101Scf07466g06004	Niben101Scf07466g06004	44851	Niben101Scf07466g06004.1	GO:0006629(lipid metabolic process);GO:0016788(hydrolase activity, acting on ester bonds)	00511(Other glycan degradation)	K01206	EC:3.2.1.51	GDSL esterase/lipase	NA	3.49165	2.49474	3.24276	7.94796	5.45127	7.87269	0.433865	-1.20468	1.06276e-07	2.20218e-05	down
Niben101Scf13289g00009	Niben101Scf13289g00009	54887	Niben101Scf13289g00009.1	GO:0003777(microtubule motor activity);GO:0005524(ATP binding);GO:0005871(kinesin complex);GO:0007018(microtubule-based movement);GO:0008017(microtubule binding)	04626(Plant-pathogen interaction)	K13448	NA	Kinesin-related protein 1	NA	1.12892	0.891983	0.900206	1.74582	2.40671	1.78301	0.492139	-1.02286	1.20894e-07	2.48885e-05	down
Niben101Scf03766g07005	Niben101Scf03766g07005	29633	Niben101Scf03766g07005.1	NA	NA	NA	NA	TPX2 (targeting protein for Xklp2) protein family LENGTH=391	NA	4.77903	3.76423	4.18025	6.48629	11.0737	8.25253	0.492919	-1.02058	1.96287e-07	3.8088e-05	down
Niben101Scf01649g04003	Niben101Scf01649g04003	15112	Niben101Scf01649g04003.1	NA	NA	NA	NA	BnaC09g50070D [Brassica napus]	NA	13.5631	6.8986	7.09712	23.0957	20.2694	19.4939	0.438422	-1.18961	2.31818e-07	4.42329e-05	down
Niben101Scf00578g05003	Niben101Scf00578g05003	6594	Niben101Scf00578g05003.1	NA	04070(Phosphatidylinositol signaling system);04626(Plant-pathogen interaction)	K02183	NA	Calcium-binding EF-hand family protein LENGTH=130	NA	12.1892	8.96783	10.7641	24.5664	19.1434	27.2702	0.44972	-1.1529	2.68944e-07	4.98625e-05	down
Niben101Scf04109g03011	Niben101Scf04109g03011	31672	Niben101Scf04109g03011.1	NA	NA	NA	NA	BnaA02g03550D [Brassica napus]	NA	9.1869	4.32921	6.95675	19.399	13.8414	16.5699	0.411017	-1.28273	1.02706e-06	0.000156257	down
Niben101Scf05773g00002	Niben101Scf05773g00002	39109	Niben101Scf05773g00002.1	GO:0003677(DNA binding);GO:0003700(sequence-specific DNA binding transcription factor activity);GO:0006355(regulation of transcription, DNA-templated)	04626(Plant-pathogen interaction)	K13434	NA	Ethylene-responsive transcription factor 4	NA	0	0.00627	0	1.25553	0.803877	0.764327	0.00222046	-8.81493	2.00126e-06	0.000282634	down
Niben101Scf10409g02009	Niben101Scf10409g02009	51571	Niben101Scf10409g02009.1	NA	03010(Ribosome)	K02883	NA	Bifunctional inhibitor/lipid-transfer protein/seed storage 2S albumin superfamily protein LENGTH=134	NA	11.6462	21.0353	14.3621	26.2391	39.9789	32.0403	0.478775	-1.06258	2.48356e-06	0.000345691	down
Niben101Scf01002g01001	Niben101Scf01002g01001	10023	Niben101Scf01002g01001.1	NA	04141(Protein processing in endoplasmic reticulum)	K04374	NA	Basic-leucine zipper (bZIP) transcription factor family protein LENGTH=329	NA	1.41873	2.24471	3.56313	6.91748	5.04212	6.34368	0.394824	-1.34072	3.32154e-06	0.000438123	down
Niben101Scf01451g00002	Niben101Scf01451g00002	13718	Niben101Scf01451g00002.1	GO:0004842(ubiquitin-protein transferase activity);GO:0005488(binding);GO:0016567(protein ubiquitination)	00970(Aminoacyl-tRNA biosynthesis)	K01876	EC:6.1.1.12	U-box domain-containing protein 25	NA	8.08152	2.51409	4.70892	25.1064	20.6179	22.1398	0.225517	-2.14869	3.87466e-06	0.00050408	down
Niben101Scf07743g00005	Niben101Scf07743g00005	45675	Niben101Scf07743g00005.1	GO:0004672(protein kinase activity);GO:0004674(protein serine/threonine kinase activity);GO:0005524(ATP binding);GO:0006468(protein phosphorylation);GO:0016772(transferase activity, transferring phosphorus-containing groups)	04626(Plant-pathogen interaction)	K13414	EC:2.7.11.25	Serine/threonine-protein kinase 3	NA	3.54636	1.95803	3.13165	8.41133	5.01972	6.67524	0.429519	-1.21921	7.65254e-06	0.000903197	down
Niben101Scf09387g00007	Niben101Scf09387g00007	49636	Niben101Scf09387g00007.1	GO:0004857(enzyme inhibitor activity);GO:0030599(pectinesterase activity)	00040(Pentose and glucuronate interconversions);00500(Starch and sucrose metabolism)	K01051	EC:3.1.1.11	Plant invertase/pectin methylesterase inhibitor superfamily protein LENGTH=204	NA	8.40565	10.1393	6.90074	10.8578	28.5793	18.5271	0.438989	-1.18774	1.38696e-05	0.00150508	down
Niben101Scf06872g01004	Niben101Scf06872g01004	43003	Niben101Scf06872g01004.1	GO:0046983(protein dimerization activity)	04075(Plant hormone signal transduction)	K13422	NA	Transcription factor bHLH25	NA	0.211501	0.242326	0.315527	0.893725	0.826608	1.20445	0.263047	-1.92661	1.40034e-05	0.00151601	down
Niben101Scf08203g00019	Niben101Scf08203g00019	46906	Niben101Scf08203g00019.1	GO:0005215(transporter activity);GO:0005622(intracellular);GO:0006810(transport)	03015(mRNA surveillance pathway)	K14399	EC:2.7.1.78	Sec14p-like phosphatidylinositol transfer family protein LENGTH=314	NA	0	0	0	0.175301	0.291316	0.292688	0.000395098	-11.3055	2.56419e-05	0.00252724	down
Niben101Scf09260g03026	Niben101Scf09260g03026	49447	Niben101Scf09260g03026.1	NA	NA	NA	NA	Serine/threonine-protein kinase PRR2	NA	1.57708	1.01288	0.862431	4.01508	3.88483	3.38667	0.305884	-1.70894	3.42064e-05	0.00323646	down
Niben101Scf03245g04004	Niben101Scf03245g04004	26709	Niben101Scf03245g04004.1	GO:0003677(DNA binding);GO:0003700(sequence-specific DNA binding transcription factor activity);GO:0006355(regulation of transcription, DNA-templated)	04626(Plant-pathogen interaction)	K13434	NA	Ethylene-responsive transcription factor 1	NA	1.38831	0.255052	1.26209	3.98524	3.86305	3.63183	0.253086	-1.9823	3.59768e-05	0.00337607	down
Niben101Scf03904g00010	Niben101Scf03904g00010	30385	Niben101Scf03904g00010.1	GO:0005515(protein binding);GO:0008270(zinc ion binding)	03013(RNA transport)	K14317	NA	RING finger protein 44	NA	0	0	0	0.165908	0.30669	0.260862	0.00040902	-11.2555	5.32788e-05	0.0046651	down
Niben101Scf03276g00010	Niben101Scf03276g00010	26926	Niben101Scf03276g00010.1	GO:0004672(protein kinase activity);GO:0004674(protein serine/threonine kinase activity);GO:0005524(ATP binding);GO:0006468(protein phosphorylation);GO:0016772(transferase activity, transferring phosphorus-containing groups)	04626(Plant-pathogen interaction)	K13430	EC:2.7.11.1	Receptor-like protein kinase	NA	0.491992	0.753669	0.645355	1.54143	1.56664	1.49846	0.410508	-1.28452	7.12213e-05	0.00600646	down
Niben101Scf01623g11001	Niben101Scf01623g11001	14931	Niben101Scf01623g11001.1	NA	NA	NA	NA	BnaC05g01360D [Brassica napus]	NA	4.6461	2.92258	3.71256	10.3694	6.34756	7.99953	0.456427	-1.13155	9.84032e-05	0.00776944	down
Niben101Scf02413g01014	Niben101Scf02413g01014	21052	Niben101Scf02413g01014.1	NA	NA	NA	NA	CASP-like protein	NA	0.363727	0.482942	0.40391	1.60144	1.24916	1.05357	0.320319	-1.64242	0.000115747	0.00886376	down
Niben101Scf02245g00008	Niben101Scf02245g00008	19809	Niben101Scf02245g00008.1	GO:0005509(calcium ion binding)	04626(Plant-pathogen interaction)	K13448	NA	EF hand calcium-binding protein family LENGTH=161	NA	13.325	5.08129	7.25845	19.1214	16.743	18.7982	0.469511	-1.09077	0.000123394	0.00923337	down
Niben101Scf00715g09002	Niben101Scf00715g09002	7609	Niben101Scf00715g09002.1	GO:0006644(phospholipid metabolic process);GO:0008170(N-methyltransferase activity)	00564(Glycerophospholipid metabolism)	K00550	EC:2.1.1.16	phospholipid N-methyltransferase LENGTH=164	NA	0	0	0	0.58511	0.235746	0.502414	0.000226711	-12.1069	0.000137437	0.0101186	down
Niben101Scf01326g11003	Niben101Scf01326g11003	12774	Niben101Scf01326g11003.1	GO:0005524(ATP binding)	00561(Glycerolipid metabolism)	K00679	EC:2.3.1.158	ATP-dependent zinc metalloprotease FtsH	NA	1.23045	1.07712	1.44704	2.70053	2.77341	2.46351	0.473025	-1.08001	0.000239155	0.0158953	down
Niben101Scf06203g05020	Niben101Scf06203g05020	40731	Niben101Scf06203g05020.1	GO:0003677(DNA binding);GO:0003700(sequence-specific DNA binding transcription factor activity);GO:0006355(regulation of transcription, DNA-templated)	04075(Plant hormone signal transduction)	K14517	NA	Ethylene-responsive transcription factor 1	NA	0.085808	0	0.109993	0.578662	0.794117	0.362327	0.112847	-3.14756	0.000244912	0.0162074	down
Niben101Scf05959g01004	Niben101Scf05959g01004	39853	Niben101Scf05959g01004.1	GO:0004672(protein kinase activity);GO:0004674(protein serine/threonine kinase activity);GO:0005524(ATP binding);GO:0006468(protein phosphorylation);GO:0016772(transferase activity, transferring phosphorus-containing groups)	04626(Plant-pathogen interaction)	K13420	EC:2.7.11.1	Receptor-like protein kinase	NA	0.09365	0	0.144761	2.65664	0.219415	0.935718	0.062546	-3.99894	0.000278614	0.0177948	down
Niben101Scf06193g02005	Niben101Scf06193g02005	40695	Niben101Scf06193g02005.1	NA	NA	NA	NA	Fasciclin-like arabinogalactan protein 21	NA	0	0	0	0.305301	0.085921	0.675682	0.000281187	-11.7962	0.000359147	0.0216609	down
Niben101Ctg06104g00002	Niben101Ctg06104g00002	139	Niben101Ctg06104g00002.1	NA	NA	NA	NA	Unknown protein	NA	0.461322	0	0	2.05952	2.838	0.845178	0.0803319	-3.63788	0.000386317	0.0229753	down
Niben101Scf00461g01007	Niben101Scf00461g01007	5553	Niben101Scf00461g01007.1	GO:0005452(inorganic anion exchanger activity);GO:0006820(anion transport);GO:0016020(membrane);GO:0016021(integral component of membrane)	NA	NA	NA	Boron transporter 4	NA	0.857599	0.628312	0.63734	1.28041	1.88864	1.25577	0.47985	-1.05935	0.000407704	0.0240441	down
Niben101Scf06144g00004	Niben101Scf06144g00004	40473	Niben101Scf06144g00004.1	GO:0000145(exocyst);GO:0006887(exocytosis)	NA	NA	NA	exocyst subunit exo70 family protein H2 LENGTH=637	NA	1.5958	0.590943	1.08755	2.60914	2.27865	2.3429	0.452833	-1.14295	0.000417015	0.0244831	down
Niben101Scf15594g00016	Niben101Scf15594g00016	56381	Niben101Scf15594g00016.1	GO:0003824(catalytic activity)	00590(Arachidonic acid metabolism);04146(Peroxisome)	K08726	EC:3.3.2.10;EC:3.1.3.76	Epoxide hydrolase 4	NA	0	0	0	0.068998	0.411377	0.136892	0.000486013	-11.0067	0.000436111	0.0253726	down
Niben101Scf01017g02001	Niben101Scf01017g02001	10182	Niben101Scf01017g02001.1	NA	NA	NA	NA	BnaA04g20080D [Brassica napus]	NA	0.456688	0.233355	0.357114	1.19438	1.08458	1.20225	0.300803	-1.73311	0.0004366	0.0253726	down
Niben101Scf17719g01003	Niben101Scf17719g01003	57281	Niben101Scf17719g01003.1	GO:0000287(magnesium ion binding);GO:0003824(catalytic activity);GO:0004743(pyruvate kinase activity);GO:0006096(glycolytic process);GO:0030955(potassium ion binding)	01200(Carbon metabolism);01230(Biosynthesis of amino acids);00010(Glycolysis / Gluconeogenesis);00620(Pyruvate metabolism);00230(Purine metabolism)	K00873	EC:2.7.1.40	Pyruvate kinase family protein LENGTH=527	NA	0.220965	0.103509	0.808786	4.26701	1.33462	1.84013	0.152284	-2.71517	0.000487304	0.0275842	down
Niben101Scf02123g05003	Niben101Scf02123g05003	18922	Niben101Scf02123g05003.1	GO:0004553(hydrolase activity, hydrolyzing O-glycosyl compounds);GO:0005975(carbohydrate metabolic process)	00500(Starch and sucrose metabolism);00460(Cyanoamino acid metabolism);00940(Phenylpropanoid biosynthesis)	K01188	EC:3.2.1.21	Beta-glucosidase 17	NA	0	0	0	0.164512	0.057622	0.078452	0.00099805	-9.9686	0.000673867	0.0353843	down
Niben101Scf00369g15012	Niben101Scf00369g15012	4673	Niben101Scf00369g15012.1	NA	NA	NA	NA	Bidirectional sugar transporter N3	NA	3.19693	1.51877	1.53816	4.80714	4.97978	5.56293	0.407422	-1.29541	0.000674553	0.0353843	down
Niben101Scf08683g00026	Niben101Scf08683g00026	48164	Niben101Scf08683g00026.1	GO:0004672(protein kinase activity);GO:0005524(ATP binding);GO:0006468(protein phosphorylation);GO:0016772(transferase activity, transferring phosphorus-containing groups)	04140(Regulation of autophagy)	K08269	EC:2.7.11.1	Protein kinase 3	NA	0.226656	0.331888	0.099321	1.30465	1.04466	0.647257	0.21954	-2.18744	0.000823532	0.0415797	down
Niben101Scf08670g00028	Niben101Scf08670g00028	48100	Niben101Scf08670g00028.1	GO:0004601(peroxidase activity);GO:0006979(response to oxidative stress);GO:0020037(heme binding);GO:0055114(oxidation-reduction process)	00940(Phenylpropanoid biosynthesis)	K00430	EC:1.11.1.7	Peroxidase 19	NA	0.177997	0.21291	0.497128	0.88848	1.2894	0.775054	0.30073	-1.73346	0.000908662	0.0445994	down
Niben101Scf08840g00003	Niben101Scf08840g00003	48550	Niben101Scf08840g00003.1	GO:0003677(DNA binding);GO:0003700(sequence-specific DNA binding transcription factor activity);GO:0006355(regulation of transcription, DNA-templated)	04626(Plant-pathogen interaction)	K13434	NA	Ethylene-responsive transcription factor 1	NA	0.213523	0.254806	0.379618	1.12059	0.794652	0.825303	0.309408	-1.69242	0.00101267	0.0487124	down
Niben101Scf14144g01013	Niben101Scf14144g01013	55545	Niben101Scf14144g01013.1	NA	NA	NA	NA	conserved hypothetical protein [Ricinus communis] gb|EEF38891.1| conserved hypothetical protein [Ricinus communis]	NA	4.87993	3.43737	4.52858	9.14466	10.9104	6.43613	0.484912	-1.0442	0.00103686	0.0495635	down

## Sheet: UTR_GFPvsVector
gene_id	gene_name	EntrezID	transcript_id	GO	KEGG	KO_ENTRY	EC	Description	trans_type	FPKM.H3UTR_GFP1	FPKM.H3UTR_GFP2	FPKM.H3UTR_GFP3	FPKM.Vector1	FPKM.Vector2	FPKM.Vector3	fc	log2(fc)	pval	qval	regulation
Niben101Scf07833g00010	Niben101Scf07833g00010	45976	Niben101Scf07833g00010.1	GO:0016491(oxidoreductase activity);GO:0016706(oxidoreductase activity, acting on paired donors, with incorporation or reduction of molecular oxygen, 2-oxoglutarate as one donor, and incorporation of one atom each of oxygen into both donors);GO:0055114(oxidation-reduction process)	00402(Benzoxazinoid biosynthesis)	K13229	EC:1.14.20.2	1-aminocyclopropane-1-carboxylate oxidase homolog 1	NA	28.6487	25.3521	26.3488	3.55093	2.8105	2.48739	9.08027	3.18274	7.42227e-75	3.43139e-70	up
Niben101Scf16244g02026	Niben101Scf16244g02026	56767	Niben101Scf16244g02026.1	GO:0003723(RNA binding);GO:0003735(structural constituent of ribosome);GO:0005840(ribosome);GO:0006412(translation);GO:0015935(small ribosomal subunit)	03010(Ribosome)	K02958	NA	30S ribosomal protein S19	NA	85.0149	82.054	73.8961	14.6955	10.1667	13.5454	6.27389	2.64936	5.20306e-60	1.20271e-55	up
Niben101Scf10431g00014	Niben101Scf10431g00014	51606	Niben101Scf10431g00014.1	GO:0003723(RNA binding);GO:0003735(structural constituent of ribosome);GO:0005840(ribosome);GO:0006412(translation);GO:0015935(small ribosomal subunit)	03010(Ribosome)	K02958	NA	30S ribosomal protein S19	NA	38.7663	38.6477	40.3738	4.81901	2.31511	3.4401	11.1391	3.47757	3.56331e-49	5.49118e-45	up
Niben101Scf07589g01006	Niben101Scf07589g01006	45195	Niben101Scf07589g01006.1	NA	NA	NA	NA	conserved hypothetical protein [Ricinus communis] gb|EEF44100.1| conserved hypothetical protein [Ricinus communis]	NA	16.0821	15.615	16.2036	2.0318	1.90204	2.69859	7.22219	2.85244	1.39368e-48	1.61078e-44	up
Niben101Scf00239g07005	Niben101Scf00239g07005	3379	Niben101Scf00239g07005.1	GO:0009916(alternative oxidase activity);GO:0055114(oxidation-reduction process)	00970(Aminoacyl-tRNA biosynthesis)	K01868	EC:6.1.1.3	Alternative oxidase 3, mitochondrial	NA	52.3237	49.0136	49.1949	10.3065	11.778	14.3558	4.13093	2.04647	1.15848e-47	1.07115e-43	up
Niben101Scf01478g00014	Niben101Scf01478g00014	13887	Niben101Scf01478g00014.1	GO:0003735(structural constituent of ribosome);GO:0005622(intracellular);GO:0005840(ribosome);GO:0006414(translational elongation)	03010(Ribosome)	K02942	NA	60S acidic ribosomal protein P1	NA	34.3669	33.7217	37.817	3.7056	1.33567	2.06094	14.9116	3.89837	2.24735e-46	1.73162e-42	up
Niben101Scf03444g04026	Niben101Scf03444g04026	27972	Niben101Scf03444g04026.1	NA	NA	NA	NA	BnaC04g32810D [Brassica napus]	NA	187.766	172.218	186.663	66.7718	60.2068	68.8198	2.79189	1.48124	6.70335e-43	4.42718e-39	up
Niben101Scf03250g01004	Niben101Scf03250g01004	26726	Niben101Scf03250g01004.1	NA	NA	NA	NA	Uncharacterised conserved protein UCP015417, vWA LENGTH=673	NA	29.7734	29.5277	31.0362	5.51954	2.58275	4.15205	7.37187	2.88203	2.8471e-39	1.64531e-35	up
Niben101Scf05849g00002	Niben101Scf05849g00002	39443	Niben101Scf05849g00002.1	GO:0003677(DNA binding);GO:0003700(sequence-specific DNA binding transcription factor activity);GO:0006355(regulation of transcription, DNA-templated)	04075(Plant hormone signal transduction)	K14517	NA	Ethylene-responsive transcription factor 2	NA	10.7438	10.2806	12.1755	1.25165	1.25472	0.618157	10.6256	3.40947	1.46287e-38	7.51443e-35	up
Niben101Scf02406g00002	Niben101Scf02406g00002	20963	Niben101Scf02406g00002.1	GO:0006629(lipid metabolic process);GO:0016788(hydrolase activity, acting on ester bonds)	NA	NA	NA	GDSL esterase/lipase	NA	9.10569	8.05056	8.0569	1.00372	0.777258	1.2118	8.42467	3.07462	5.37829e-38	2.48644e-34	up
Niben101Scf05066g02005	Niben101Scf05066g02005	36228	Niben101Scf05066g02005.1	NA	01200(Carbon metabolism);01230(Biosynthesis of amino acids);00920(Sulfur metabolism);00270(Cysteine and methionine metabolism)	K00640	EC:2.3.1.30	Uncharacterised conserved protein UCP015417, vWA LENGTH=673	NA	5.7178	4.45149	4.81792	0.288921	0.244146	0.493003	14.6064	3.86853	1.07016e-36	4.49769e-33	up
Niben101Scf08820g01004	Niben101Scf08820g01004	48534	Niben101Scf08820g01004.1	GO:0000166(nucleotide binding);GO:0003676(nucleic acid binding);GO:0004812(aminoacyl-tRNA ligase activity);GO:0004824(lysine-tRNA ligase activity);GO:0005524(ATP binding);GO:0005737(cytoplasm);GO:0006418(tRNA aminoacylation for protein translation);GO:0006430(lysyl-tRNA aminoacylation)	00970(Aminoacyl-tRNA biosynthesis)	K04567	EC:6.1.1.6	Lysine--tRNA ligase	NA	11.1965	10.9177	10.9595	1.61029	1.2984	2.26484	6.39287	2.67646	2.3651e-36	9.11173e-33	up
Niben101Scf02375g00013	Niben101Scf02375g00013	20764	Niben101Scf02375g00013.1	GO:0003950(NAD+ ADP-ribosyltransferase activity)	NA	NA	NA	inactive poly [ADP-rib [Arabidopsis thaliana] gb|AEE31453.1| inactive poly [ADP-ribose] polymerase RCD1 [Arabidopsis thaliana]	NA	18.2202	17.3715	17.2216	7.86748	7.05632	7.49747	2.3555	1.23603	4.36647e-36	1.55282e-32	up
Niben101Scf00383g03001	Niben101Scf00383g03001	4835	Niben101Scf00383g03001.1	GO:0005524(ATP binding)	03008(Ribosome biogenesis in eukaryotes)	K14571	NA	ATP-dependent zinc metalloprotease FtsH	NA	19.1699	16.554	16.734	2.46845	1.74901	3.75741	6.57791	2.71763	9.24085e-33	3.05153e-29	up
Niben101Scf00332g06012	Niben101Scf00332g06012	4295	Niben101Scf00332g06012.1	GO:0004427(inorganic diphosphatase activity);GO:0009678(hydrogen-translocating pyrophosphatase activity);GO:0015992(proton transport);GO:0016020(membrane)	00190(Oxidative phosphorylation)	K01507	EC:3.6.1.1	Pyrophosphate-energized vacuolar membrane proton pump	NA	25.4905	29.7052	28.9715	4.58677	7.14095	3.7618	5.43382	2.44197	2.31605e-31	6.69207e-28	up
Niben101Scf03766g07024	Niben101Scf03766g07024	29632	Niben101Scf03766g07024.1	NA	NA	NA	NA	TPX2 (targeting protein for Xklp2) protein family LENGTH=432	NA	16.5827	12.9398	12.4969	3.06801	1.69854	2.53208	5.75715	2.52536	4.64964e-31	1.26446e-27	up
Niben101Scf07027g04006	Niben101Scf07027g04006	43513	Niben101Scf07027g04006.1	GO:0042256(mature ribosome assembly);GO:0043022(ribosome binding)	03008(Ribosome biogenesis in eukaryotes)	K03264	NA	Eukaryotic translation initiation factor 6-2	NA	88.1877	87.7547	86.0736	42.2273	40.5863	42.5132	2.09066	1.06396	1.38926e-30	3.38035e-27	up
Niben101Scf14022g00011	Niben101Scf14022g00011	55462	Niben101Scf14022g00011.1	GO:0005506(iron ion binding);GO:0016705(oxidoreductase activity, acting on paired donors, with incorporation or reduction of molecular oxygen);GO:0020037(heme binding);GO:0055114(oxidation-reduction process)	00905(Brassinosteroid biosynthesis)	K15639	EC:1.14.-.-	Cytochrome P450 superfamily protein LENGTH=520	NA	126.704	144.939	133.901	34.8341	23.5579	41.3467	4.06606	2.02363	1.55314e-30	3.59016e-27	up
Niben101Scf05676g06014	Niben101Scf05676g06014	38695	Niben101Scf05676g06014.1	GO:0003924(GTPase activity);GO:0005525(GTP binding)	03013(RNA transport)	K03242	NA	GTP-binding elongation factor EF-Tu/EF-1A [Helicosporidium sp. ATCC 50920]	NA	14.5326	18.2687	17.3721	5.47951	4.78015	5.17152	3.25143	1.70107	7.23612e-30	1.59301e-26	up
Niben101Scf07493g04001	Niben101Scf07493g04001	44906	Niben101Scf07493g04001.1	GO:0016747(transferase activity, transferring acyl groups other than amino-acyl groups)	00940(Phenylpropanoid biosynthesis);00945(Stilbenoid, diarylheptanoid and gingerol biosynthesis);00941(Flavonoid biosynthesis)	K13065	EC:2.3.1.133	HXXXD-type acyl-transferase family protein LENGTH=450	NA	47.4583	37.5269	39.0083	10.1764	11.9388	13.6832	3.46366	1.7923	1.26182e-29	2.6516e-26	up
Niben101Scf08804g01009	Niben101Scf08804g01009	48470	Niben101Scf08804g01009.1	GO:0000166(nucleotide binding);GO:0003700(sequence-specific DNA binding transcription factor activity);GO:0005515(protein binding);GO:0005634(nucleus);GO:0006355(regulation of transcription, DNA-templated);GO:0008270(zinc ion binding)	NA	NA	NA	Transcriptional repressor NF-X1	NA	29.6244	28.4728	27.7776	11.2683	8.991	11.9716	2.66436	1.41379	3.04179e-28	6.11414e-25	up
Niben101Scf17125g00001	Niben101Scf17125g00001	57055	Niben101Scf17125g00001.1	NA	NA	NA	NA	GDSL esterase/lipase	NA	9.99832	5.51318	7.27602	0.616471	0.502067	0.557639	13.5949	3.765	2.48969e-24	3.71292e-21	up
Niben101Scf07089g02011	Niben101Scf07089g02011	43735	Niben101Scf07089g02011.1	GO:0008152(metabolic process);GO:0016758(transferase activity, transferring hexosyl groups)	00908(Zeatin biosynthesis)	K13495	EC:2.4.1.215	UDP-Glycosyltransferase superfamily protein LENGTH=488	NA	12.7849	11.6419	9.80213	0.731311	1.31271	2.15274	8.15605	3.02787	2.77471e-23	3.56327e-20	up
Niben101Scf05152g00001	Niben101Scf05152g00001	36601	Niben101Scf05152g00001.1	GO:0004672(protein kinase activity);GO:0004674(protein serine/threonine kinase activity);GO:0005524(ATP binding);GO:0006468(protein phosphorylation);GO:0016772(transferase activity, transferring phosphorus-containing groups);GO:0016773(phosphotransferase activity, alcohol group as acceptor)	04075(Plant hormone signal transduction)	K14498	EC:2.7.11.1	Serine/threonine-protein kinase 38-like	NA	21.9408	23.3679	19.2056	4.83265	7.35617	4.37549	3.89478	1.96154	5.29796e-22	5.83166e-19	up
Niben101Scf00046g08005	Niben101Scf00046g08005	1443	Niben101Scf00046g08005.1	NA	NA	NA	NA	BnaC04g32810D [Brassica napus]	NA	148.149	142.484	152.026	42.9979	27.6516	51.9798	3.60973	1.85189	8.85442e-22	9.30338e-19	up
Niben101Scf01587g01006	Niben101Scf01587g01006	14707	Niben101Scf01587g01006.1	GO:0003677(DNA binding);GO:0043565(sequence-specific DNA binding)	NA	NA	NA	Multiprotein-bridging factor 1c	NA	228.17	203.693	216.089	64.8721	27.2307	50.9243	4.53028	2.1796	4.31213e-21	4.24158e-18	up
Niben101Scf04306g00002	Niben101Scf04306g00002	32641	Niben101Scf04306g00002.1	GO:0005524(ATP binding);GO:0006810(transport);GO:0016021(integral component of membrane);GO:0016887(ATPase activity);GO:0042626(ATPase activity, coupled to transmembrane movement of substances);GO:0055085(transmembrane transport)	02010(ABC transporters)	K05665	NA	Multidrug resistance ABC transporter ATP-binding and permease protein	NA	11.7176	11.2971	12.2939	5.41511	4.65992	5.71429	2.23623	1.16107	5.73459e-21	5.52325e-18	up
Niben101Scf03595g10007	Niben101Scf03595g10007	28740	Niben101Scf03595g10007.1	GO:0003735(structural constituent of ribosome);GO:0005622(intracellular);GO:0005840(ribosome);GO:0006414(translational elongation)	03010(Ribosome)	K02942	NA	60S acidic ribosomal protein P1	NA	16.9789	20.9488	20.0724	3.86907	1.29718	2.12768	7.95183	2.99129	8.99098e-21	8.31324e-18	up
Niben101Scf00073g04002	Niben101Scf00073g04002	1759	Niben101Scf00073g04002.1	GO:0003700(sequence-specific DNA binding transcription factor activity);GO:0005634(nucleus);GO:0006355(regulation of transcription, DNA-templated);GO:0009408(response to heat);GO:0043565(sequence-specific DNA binding)	NA	NA	NA	heat shock transcription factor A2 LENGTH=345	NA	28.8749	26.3253	28.909	12.6906	8.64398	8.95322	2.77699	1.47352	2.22723e-20	1.94278e-17	up
Niben101Scf05912g02001	Niben101Scf05912g02001	39609	Niben101Scf05912g02001.1	GO:0000166(nucleotide binding);GO:0003700(sequence-specific DNA binding transcription factor activity);GO:0005515(protein binding);GO:0005634(nucleus);GO:0006355(regulation of transcription, DNA-templated);GO:0008270(zinc ion binding)	NA	NA	NA	Transcriptional repressor NF-X1	NA	20.8875	18.3501	20.3951	8.38974	8.19251	9.77943	2.2621	1.17766	2.45382e-20	2.10079e-17	up
Niben101Scf09644g00009	Niben101Scf09644g00009	50177	Niben101Scf09644g00009.1	GO:0003700(sequence-specific DNA binding transcription factor activity);GO:0006355(regulation of transcription, DNA-templated);GO:0043565(sequence-specific DNA binding)	04626(Plant-pathogen interaction)	K18835	NA	WRKY transcription factor 6	NA	27.3865	20.9749	22.4816	8.42007	8.11746	9.8527	2.68444	1.42462	2.76481e-20	2.32399e-17	up
Niben101Scf08535g03001	Niben101Scf08535g03001	47710	Niben101Scf08535g03001.1	GO:0005506(iron ion binding);GO:0016705(oxidoreductase activity, acting on paired donors, with incorporation or reduction of molecular oxygen);GO:0020037(heme binding);GO:0055114(oxidation-reduction process)	00905(Brassinosteroid biosynthesis)	K15639	EC:1.14.-.-	Cytochrome P450 superfamily protein LENGTH=520	NA	2.02953	3.03349	1.92279	0.103713	0.238311	0.176416	13.4747	3.75218	1.32395e-19	1.05259e-16	up
Niben101Scf04384g00010	Niben101Scf04384g00010	33002	Niben101Scf04384g00010.1	NA	04144(Endocytosis)	K05747	NA	BnaC01g29020D [Brassica napus]	NA	2.25958	2.32135	2.33225	0.622386	0.581035	0.405653	4.29637	2.10312	6.37688e-19	4.75499e-16	up
Niben101Scf03080g02002	Niben101Scf03080g02002	25789	Niben101Scf03080g02002.1	GO:0006629(lipid metabolic process);GO:0016788(hydrolase activity, acting on ester bonds)	NA	NA	NA	GDSL esterase/lipase	NA	16.0739	16.3062	13.3061	5.75627	3.88914	4.35387	3.26346	1.7064	9.75173e-19	7.04426e-16	up
Niben101Scf02749g05024	Niben101Scf02749g05024	23365	Niben101Scf02749g05024.1	NA	NA	NA	NA	Unknown protein	NA	12.196	8.16939	10.1493	1.16274	1.23682	1.60806	7.61414	2.92868	1.09663e-18	7.79976e-16	up
Niben101Scf02334g01003	Niben101Scf02334g01003	20424	Niben101Scf02334g01003.1	GO:0003700(sequence-specific DNA binding transcription factor activity);GO:0006355(regulation of transcription, DNA-templated);GO:0043565(sequence-specific DNA binding)	04626(Plant-pathogen interaction)	K13426	NA	WRKY transcription factor 22	NA	23.3556	24.0365	25.2854	9.01409	10.6365	7.80834	2.64677	1.40423	1.51521e-18	1.01521e-15	up
Niben101Scf07984g04008	Niben101Scf07984g04008	46285	Niben101Scf07984g04008.1	NA	NA	NA	NA	ATFP4-like protein [Medicago truncatula]	NA	165.688	159.625	142.774	53.982	24.4436	40.0065	3.95237	1.98272	2.34403e-18	1.52629e-15	up
Niben101Scf05928g03007	Niben101Scf05928g03007	39671	Niben101Scf05928g03007.1	GO:0004672(protein kinase activity);GO:0004674(protein serine/threonine kinase activity);GO:0005515(protein binding);GO:0005524(ATP binding);GO:0006468(protein phosphorylation);GO:0016772(transferase activity, transferring phosphorus-containing groups)	04075(Plant hormone signal transduction)	K13415	EC:2.7.10.1;EC:2.7.11.1	Receptor-like protein kinase	NA	21.8857	21.9274	19.9362	9.76114	11.3138	10.6222	2.0112	1.00806	6.84102e-18	4.16141e-15	up
Niben101Scf07442g00008	Niben101Scf07442g00008	44779	Niben101Scf07442g00008.1	GO:0005524(ATP binding);GO:0006810(transport);GO:0016021(integral component of membrane);GO:0016887(ATPase activity);GO:0042626(ATPase activity, coupled to transmembrane movement of substances);GO:0055085(transmembrane transport)	02010(ABC transporters)	K05658	EC:3.6.3.44	Lipid A export ATP-binding/permease protein MsbA	NA	79.1859	72.4483	78.4865	22.4461	25.4716	36.148	2.73739	1.4528	6.95313e-18	4.17468e-15	up
Niben101Scf06763g00018	Niben101Scf06763g00018	42604	Niben101Scf06763g00018.1	GO:0005515(protein binding)	NA	NA	NA	phosphatidylinositol kinase putative [Albugo laibachii Nc14]	NA	33.7491	34.6247	34.6022	16.7566	13.5995	17.9946	2.12977	1.0907	1.32279e-17	7.54984e-15	up
Niben101Scf04091g00013	Niben101Scf04091g00013	31536	Niben101Scf04091g00013.1	NA	04141(Protein processing in endoplasmic reticulum)	K13993	NA	heat shock protein 21 LENGTH=227	NA	25.4259	29.1349	27.2585	10.1007	6.55601	10.5773	3.0043	1.58703	2.98925e-17	1.66501e-14	up
Niben101Scf02413g04005	Niben101Scf02413g04005	21064	Niben101Scf02413g04005.1	GO:0008152(metabolic process);GO:0016758(transferase activity, transferring hexosyl groups)	00908(Zeatin biosynthesis)	K13495	EC:2.4.1.215	UDP-Glycosyltransferase superfamily protein LENGTH=481	NA	5.59767	6.78446	8.52717	1.24247	0.496297	1.1824	7.15786	2.83953	3.12693e-17	1.72096e-14	up
Niben101Scf02752g12007	Niben101Scf02752g12007	23410	Niben101Scf02752g12007.1	NA	NA	NA	NA	Casparian strip membrane protein 2	NA	37.897	49.958	46.8198	15.4228	18.331	11.7643	2.9587	1.56497	1.16713e-16	5.92939e-14	up
Niben101Scf08721g01033	Niben101Scf08721g01033	48288	Niben101Scf08721g01033.1	GO:0003824(catalytic activity);GO:0009058(biosynthetic process)	NA	NA	NA	Phenazine biosynthesis PhzC/PhzF protein LENGTH=313	NA	56.6665	58.0895	57.3738	24.6003	29.3528	31.3414	2.01807	1.01297	1.37701e-16	6.91961e-14	up
Niben101Scf04592g00020	Niben101Scf04592g00020	33975	Niben101Scf04592g00020.1	NA	NA	NA	NA	BURP domain-containing protein 3	NA	172.114	141.484	157.631	74.149	83.1131	65.9128	2.11148	1.07825	1.84028e-16	9.09874e-14	up
Niben101Scf00138g03003	Niben101Scf00138g03003	2359	Niben101Scf00138g03003.1	GO:0003676(nucleic acid binding);GO:0004386(helicase activity);GO:0005524(ATP binding);GO:0006810(transport);GO:0008026(ATP-dependent helicase activity)	03040(Spliceosome)	K12813	EC:3.6.4.13	ATP-dependent RNA helicase, putative LENGTH=1168	NA	7.07758	5.7615	6.13621	1.3456	0.564108	1.55533	5.47621	2.45318	2.30588e-16	1.12214e-13	up
Niben101Scf24496g01001	Niben101Scf24496g01001	58682	Niben101Scf24496g01001.1	GO:0003700(sequence-specific DNA binding transcription factor activity);GO:0006355(regulation of transcription, DNA-templated);GO:0043565(sequence-specific DNA binding)	04626(Plant-pathogen interaction)	K18835	NA	WRKY transcription factor 6	NA	20.5453	19.8632	20.0663	7.21345	9.96324	7.27143	2.4736	1.30661	3.93586e-16	1.89541e-13	up
Niben101Scf00228g04005	Niben101Scf00228g04005	3294	Niben101Scf00228g04005.1	GO:0004672(protein kinase activity);GO:0004674(protein serine/threonine kinase activity);GO:0005524(ATP binding);GO:0006468(protein phosphorylation);GO:0016772(transferase activity, transferring phosphorus-containing groups)	04075(Plant hormone signal transduction)	K14498	EC:2.7.11.1	Serine/threonine-protein kinase 38-like	NA	15.3292	14.5372	13.8653	7.06994	7.3832	6.42246	2.09487	1.06686	4.73929e-16	2.23853e-13	up
Niben101Scf02360g01005	Niben101Scf02360g01005	20650	Niben101Scf02360g01005.1	NA	02010(ABC transporters)	K05665	NA	ABC transporter C family member 9	NA	1.71939	1.64219	1.88392	0.219213	0.063156	0.289052	9.17973	3.19845	7.60742e-16	3.41455e-13	up
Niben101Scf07945g02004	Niben101Scf07945g02004	46207	Niben101Scf07945g02004.1	NA	NA	NA	NA	product [Oryza sativa Japonica Group]	NA	7.31635	6.0173	8.18182	1.37897	2.26113	2.17747	3.69837	1.88689	1.84297e-15	7.67591e-13	up
Niben101Scf08670g00020	Niben101Scf08670g00020	48101	Niben101Scf08670g00020.1	GO:0004970(ionotropic glutamate receptor activity);GO:0016020(membrane)	NA	NA	NA	Glutamate receptor 2.9	NA	2.95262	3.10735	4.16995	0.352862	0.460084	0.813657	6.28913	2.65286	1.88026e-15	7.76127e-13	up
Niben101Scf15393g00005	Niben101Scf15393g00005	56270	Niben101Scf15393g00005.1	NA	04626(Plant-pathogen interaction)	K16224	NA	Receptor-like protein kinase	NA	10.0414	5.63877	7.26058	2.05467	1.61268	1.27177	4.64471	2.21559	2.30819e-15	9.36052e-13	up
Niben101Scf03365g05027	Niben101Scf03365g05027	27438	Niben101Scf03365g05027.1	GO:0004672(protein kinase activity);GO:0005515(protein binding);GO:0005524(ATP binding);GO:0006468(protein phosphorylation);GO:0016772(transferase activity, transferring phosphorus-containing groups)	04075(Plant hormone signal transduction)	K13415	EC:2.7.10.1;EC:2.7.11.1	Receptor-like protein kinase 2	NA	5.94777	4.96159	5.74576	2.5283	2.0384	2.47664	2.36466	1.24163	1.02077e-14	3.83668e-12	up
Niben101Scf05341g03002	Niben101Scf05341g03002	37364	Niben101Scf05341g03002.1	NA	NA	NA	NA	Calcium-binding site, putative [Theobroma cacao] gb|EOY02645.1| Calcium-binding site, putative [Theobroma cacao]	NA	79.0584	59.5414	64.7442	13.5946	3.94815	13.9492	6.457	2.69086	1.14061e-14	4.19467e-12	up
Niben101Scf03194g01013	Niben101Scf03194g01013	26382	Niben101Scf03194g01013.1	GO:0005215(transporter activity);GO:0005524(ATP binding);GO:0006810(transport);GO:0016021(integral component of membrane);GO:0016887(ATPase activity)	02010(ABC transporters)	K05643	NA	ABC-type transporter ATP-binding protein EcsA	NA	27.2461	28.9832	28.4727	13.1765	9.48137	14.2954	2.29214	1.1967	1.2944e-14	4.67512e-12	up
Niben101Scf00158g04018	Niben101Scf00158g04018	2606	Niben101Scf00158g04018.1	GO:0005506(iron ion binding);GO:0016705(oxidoreductase activity, acting on paired donors, with incorporation or reduction of molecular oxygen);GO:0020037(heme binding);GO:0055114(oxidation-reduction process)	00940(Phenylpropanoid biosynthesis)	K09755	EC:1.14.-.-	Cytochrome P450 superfamily protein LENGTH=512	NA	22.277	16.432	18.4659	5.82513	6.77746	8.54445	2.70368	1.43493	1.59343e-14	5.66662e-12	up
Niben101Scf04664g01015	Niben101Scf04664g01015	34346	Niben101Scf04664g01015.1	GO:0003677(DNA binding);GO:0006355(regulation of transcription, DNA-templated)	NA	NA	NA	NAC transcription factor 29	NA	22.5054	23.2594	20.6766	8.81651	5.5023	7.41441	3.05714	1.61218	3.85574e-14	1.2917e-11	up
Niben101Scf02979g04005	Niben101Scf02979g04005	25146	Niben101Scf02979g04005.1	GO:0003677(DNA binding);GO:0006355(regulation of transcription, DNA-templated)	03018(RNA degradation)	K12581	NA	NAC domain-containing protein 100	NA	9.5795	8.85051	8.40119	2.48216	1.36856	2.82146	4.02135	2.00768	1.03506e-13	3.23325e-11	up
Niben101Scf03493g00022	Niben101Scf03493g00022	28306	Niben101Scf03493g00022.1	NA	NA	NA	NA	CASP-like protein 4D1	NA	70.2388	56.1219	59.3142	28.6967	18.8684	28.4175	2.44365	1.28904	2.13233e-13	6.31921e-11	up
Niben101Scf01188g08016	Niben101Scf01188g08016	11610	Niben101Scf01188g08016.1	GO:0016021(integral component of membrane);GO:0022857(transmembrane transporter activity);GO:0055085(transmembrane transport)	NA	NA	NA	Organic cation transporter protein	NA	10.0938	8.85286	9.34755	4.55592	3.51313	3.29204	2.49045	1.31641	2.26922e-13	6.68205e-11	up
Niben101Scf05146g04021	Niben101Scf05146g04021	36569	Niben101Scf05146g04021.1	NA	NA	NA	NA	Chaperone protein DnaJ	NA	24.6396	18.9536	23.6574	8.72865	9.9458	9.29065	2.40481	1.26592	2.67376e-13	7.67768e-11	up
Niben101Scf10920g00003	Niben101Scf10920g00003	52294	Niben101Scf10920g00003.1	GO:0005515(protein binding);GO:0008270(zinc ion binding)	NA	NA	NA	RING finger protein 215	NA	32.6737	33.7396	35.2288	16.7291	17.1594	12.3822	2.19668	1.13533	3.8918e-13	1.09043e-10	up
Niben101Scf01037g03001	Niben101Scf01037g03001	10370	Niben101Scf01037g03001.1	NA	NA	NA	NA	unknown protein; Has 34 Blast hits to 34 proteins in 13 species: Archae - 0; Bacteria - 0; Metazoa - 0; Fungi - 0; Plants - 34; Viruses - 0; Other Eukaryotes - 0 (source: NCBI BLink). LENGTH=253	NA	9.09505	7.43771	9.22443	3.19944	2.97231	3.50298	2.66232	1.41268	4.34078e-13	1.19452e-10	up
Niben101Scf03927g03006	Niben101Scf03927g03006	30522	Niben101Scf03927g03006.1	GO:0004601(peroxidase activity);GO:0006979(response to oxidative stress);GO:0020037(heme binding);GO:0055114(oxidation-reduction process)	00940(Phenylpropanoid biosynthesis)	K00430	EC:1.11.1.7	Peroxidase 4	NA	36.8718	44.8878	42.5026	18.1925	22.3494	19.3735	2.07396	1.05239	4.37618e-13	1.19713e-10	up
Niben101Scf00870g03002	Niben101Scf00870g03002	9030	Niben101Scf00870g03002.1	GO:0003824(catalytic activity);GO:0009058(biosynthetic process);GO:0030170(pyridoxal phosphate binding)	01200(Carbon metabolism);01210(2-Oxocarboxylic acid metabolism);01230(Biosynthesis of amino acids);00710(Carbon fixation in photosynthetic organisms);00250(Alanine, aspartate and glutamate metabolism);00220(Arginine biosynthesis)	K00814	EC:2.6.1.2	alanine aminotransferase 2 LENGTH=553	NA	150.074	161.442	154.896	61.8791	83.0198	85.737	2.02228	1.01598	1.90525e-12	4.83964e-10	up
Niben101Scf01529g04009	Niben101Scf01529g04009	14373	Niben101Scf01529g04009.1	GO:0005509(calcium ion binding);GO:0016491(oxidoreductase activity);GO:0050660(flavin adenine dinucleotide binding);GO:0055114(oxidation-reduction process)	00190(Oxidative phosphorylation)	K03885	EC:1.6.99.3	NAD(P)H dehydrogenase B3 LENGTH=580	NA	27.5728	24.5188	25.9353	10.1661	13.0576	13.9063	2.10145	1.07138	2.02644e-12	5.11936e-10	up
Niben101Scf01237g06003	Niben101Scf01237g06003	12073	Niben101Scf01237g06003.1	GO:0003677(DNA binding);GO:0003700(sequence-specific DNA binding transcription factor activity);GO:0006355(regulation of transcription, DNA-templated)	04626(Plant-pathogen interaction)	K13434	NA	Ethylene-responsive transcription factor 1	NA	3.28902	3.09097	3.13007	0.311864	0.5413	0.59224	6.57952	2.71798	2.64701e-12	6.54406e-10	up
Niben101Scf01274g03003	Niben101Scf01274g03003	12365	Niben101Scf01274g03003.1	GO:0009058(biosynthetic process);GO:0016844(strictosidine synthase activity)	00901(Indole alkaloid biosynthesis)	K01757	EC:4.3.3.2	strictosidine synthase-like 3 LENGTH=390	NA	20.271	14.414	13.7984	4.3046	6.7053	3.88318	3.25543	1.70285	3.28232e-12	8.02882e-10	up
Niben101Scf04537g01009	Niben101Scf04537g01009	33766	Niben101Scf04537g01009.1	GO:0005515(protein binding);GO:0051087(chaperone binding)	00350(Tyrosine metabolism)	K01555	EC:3.7.1.2	BAG family molecular chaperone regulator 6	NA	61.1488	51.8978	58.3718	32.8723	20.0301	22.2767	2.28014	1.18912	3.68868e-12	8.91793e-10	up
Niben101Scf02613g05004	Niben101Scf02613g05004	22604	Niben101Scf02613g05004.1	NA	NA	NA	NA	EG45-like domain containing protein [Medicago truncatula]	NA	19.0516	19.0868	17.9122	8.73736	7.47701	7.23092	2.3907	1.25743	5.6989e-12	1.35807e-09	up
Niben101Scf03292g03005	Niben101Scf03292g03005	27054	Niben101Scf03292g03005.1	GO:0006952(defense response);GO:0016021(integral component of membrane)	NA	NA	NA	MLO-like protein 6	NA	58.0945	51.6161	50.5147	31.7529	21.1616	25.273	2.04925	1.03509	7.62357e-12	1.76223e-09	up
Niben101Ctg08286g00001	Niben101Ctg08286g00001	217	Niben101Ctg08286g00001.1	NA	NA	NA	NA	TPA: hypothetical protein ZEAMMB73_234053 [Zea mays]	NA	8.06999	4.95763	7.65992	0	0	0	68958.5	16.0734	8.29108e-12	1.90699e-09	up
Niben101Scf02854g10007	Niben101Scf02854g10007	24296	Niben101Scf02854g10007.1	GO:0005515(protein binding)	NA	NA	NA	receptor like protein 14 LENGTH=976	NA	2.18188	2.90645	3.41276	0	0	0	28337	14.7904	9.37919e-12	2.12554e-09	up
Niben101Scf01534g02012	Niben101Scf01534g02012	14391	Niben101Scf01534g02012.1	NA	NA	NA	NA	BnaA05g14350D [Brassica napus]	NA	3.00704	2.70886	4.90005	0.093761	0	0.053576	72.0521	6.17097	1.03389e-11	2.32028e-09	up
Niben101Scf00442g04002	Niben101Scf00442g04002	5348	Niben101Scf00442g04002.1	GO:0005215(transporter activity);GO:0016021(integral component of membrane)	NA	NA	NA	Purine permease 1	NA	94.1143	66.4718	71.198	42.438	32.5996	33.7972	2.12969	1.09064	1.24437e-11	2.72647e-09	up
Niben101Scf02398g01001	Niben101Scf02398g01001	20907	Niben101Scf02398g01001.1	GO:0003950(NAD+ ADP-ribosyltransferase activity)	NA	NA	NA	Poly [ADP-ribose] polymerase 14	NA	14.5091	13.6254	13.3829	3.60505	5.49651	2.25928	3.65443	1.86965	1.29039e-11	2.81397e-09	up
Niben101Scf04554g04002	Niben101Scf04554g04002	33834	Niben101Scf04554g04002.1	NA	NA	NA	NA	Unknown protein	NA	11.8717	12.1307	10.8435	5.93375	5.75391	5.44677	2.03368	1.02409	1.57377e-11	3.38404e-09	up
Niben101Scf02305g01015	Niben101Scf02305g01015	20255	Niben101Scf02305g01015.1	GO:0004672(protein kinase activity);GO:0004674(protein serine/threonine kinase activity);GO:0005515(protein binding);GO:0005524(ATP binding);GO:0006468(protein phosphorylation);GO:0016772(transferase activity, transferring phosphorus-containing groups);GO:0048544(recognition of pollen)	00520(Amino sugar and nucleotide sugar metabolism)	K01183	EC:3.2.1.14	receptor kinase 3 LENGTH=850	NA	2.53707	2.30375	2.35045	0.938397	0.883417	0.715121	2.83463	1.50316	1.63414e-11	3.46438e-09	up
Niben101Scf01237g10010	Niben101Scf01237g10010	12085	Niben101Scf01237g10010.1	GO:0005515(protein binding)	NA	NA	NA	F-box protein	NA	8.23502	8.43495	10.6508	3.93784	3.09406	2.82638	2.77135	1.47059	1.9941e-11	4.08819e-09	up
Niben101Scf03747g04004	Niben101Scf03747g04004	29533	Niben101Scf03747g04004.1	GO:0005741(mitochondrial outer membrane);GO:0055085(transmembrane transport)	NA	NA	NA	Mitochondrial outer membrane protein porin 2	NA	14.6894	15.8188	17.003	7.65029	7.42868	8.45287	2.01902	1.01365	2.52586e-11	5.09927e-09	up
Niben101Scf12205g04004	Niben101Scf12205g04004	53901	Niben101Scf12205g04004.1	GO:0005515(protein binding)	NA	NA	NA	Bromodomain-containing protein 3	NA	27.6231	21.8373	25.4264	12.4763	10.6431	14.1216	2.01087	1.00782	2.68483e-11	5.37327e-09	up
Niben101Scf01027g01015	Niben101Scf01027g01015	10297	Niben101Scf01027g01015.1	GO:0030001(metal ion transport);GO:0046872(metal ion binding)	NA	NA	NA	heavy metal transport/detoxification superfamily protein [Medicago truncatula]	NA	6.04723	8.21351	7.21741	1.99377	1.29496	1.90666	4.13408	2.04757	3.59614e-11	7.0149e-09	up
Niben101Scf03169g04009	Niben101Scf03169g04009	26276	Niben101Scf03169g04009.1	GO:0003677(DNA binding);GO:0006355(regulation of transcription, DNA-templated)	NA	NA	NA	NAC domain containing protein 73 LENGTH=305	NA	10.3237	11.2225	11.8085	4.79593	3.28481	5.23076	2.50571	1.32522	4.50572e-11	8.53704e-09	up
Niben101Scf15467g02004	Niben101Scf15467g02004	56295	Niben101Scf15467g02004.1	GO:0006629(lipid metabolic process);GO:0008152(metabolic process)	NA	NA	NA	Patatin-like protein 2	NA	9.81205	7.56837	9.15936	3.98238	2.56503	2.55505	2.91567	1.54383	4.5545e-11	8.58955e-09	up
Niben101Scf00699g00006	Niben101Scf00699g00006	7407	Niben101Scf00699g00006.1	GO:0005506(iron ion binding);GO:0016705(oxidoreductase activity, acting on paired donors, with incorporation or reduction of molecular oxygen);GO:0020037(heme binding);GO:0055114(oxidation-reduction process)	00905(Brassinosteroid biosynthesis)	K15639	EC:1.14.-.-	Cytochrome P450 superfamily protein LENGTH=520	NA	11.4088	11.6752	11.2791	4.17912	6.35874	5.16714	2.18804	1.12964	5.8287e-11	1.06509e-08	up
Niben101Scf02636g05003	Niben101Scf02636g05003	22786	Niben101Scf02636g05003.1	NA	NA	NA	NA	Unknown protein	NA	107.31	90.1217	106.248	39.4366	23.4363	45.1231	2.81195	1.49157	5.91196e-11	1.07605e-08	up
Niben101Scf03983g00029	Niben101Scf03983g00029	30930	Niben101Scf03983g00029.1	GO:0008152(metabolic process);GO:0016758(transferase activity, transferring hexosyl groups)	00908(Zeatin biosynthesis)	K13495	EC:2.4.1.215	UDP-Glycosyltransferase superfamily protein LENGTH=496	NA	0.731566	1.19961	1.40994	0.044586	0	0	74.9364	6.2276	6.22747e-11	1.12462e-08	up
Niben101Scf15515g01003	Niben101Scf15515g01003	56317	Niben101Scf15515g01003.1	GO:0004601(peroxidase activity);GO:0006979(response to oxidative stress);GO:0020037(heme binding);GO:0055114(oxidation-reduction process)	00940(Phenylpropanoid biosynthesis)	K00430	EC:1.11.1.7	Peroxidase 4	NA	41.6573	32.8902	35.1137	16.7279	6.67505	10.78	3.20808	1.68171	1.12852e-10	1.93232e-08	up
Niben101Scf00350g05006	Niben101Scf00350g05006	4519	Niben101Scf00350g05006.1	GO:0004672(protein kinase activity);GO:0004674(protein serine/threonine kinase activity);GO:0005524(ATP binding);GO:0006468(protein phosphorylation);GO:0016772(transferase activity, transferring phosphorus-containing groups)	00010(Glycolysis / Gluconeogenesis);00562(Inositol phosphate metabolism)	K03103	EC:3.1.3.62;EC:3.1.3.80	Protein kinase family protein LENGTH=569	NA	17.1913	16.0412	15.1643	8.13889	7.92491	6.23453	2.17042	1.11798	1.18493e-10	2.02143e-08	up
Niben101Scf11072g00004	Niben101Scf11072g00004	52460	Niben101Scf11072g00004.1	GO:0004672(protein kinase activity);GO:0004674(protein serine/threonine kinase activity);GO:0005509(calcium ion binding);GO:0005524(ATP binding);GO:0006468(protein phosphorylation);GO:0016772(transferase activity, transferring phosphorus-containing groups)	04626(Plant-pathogen interaction)	K13412	EC:2.7.11.1	calcium dependent protein kinase 1 LENGTH=610	NA	6.05662	4.90653	4.96425	2.15466	1.95488	2.58729	2.37835	1.24996	1.45383e-10	2.41769e-08	up
Niben101Scf01895g00016	Niben101Scf01895g00016	16998	Niben101Scf01895g00016.1	NA	NA	NA	NA	Membrane protein, putative [Medicago truncatula]	NA	20.9253	20.9508	18.5776	8.29419	11.8468	8.82867	2.08679	1.06129	1.61476e-10	2.63787e-08	up
Niben101Scf08465g03015	Niben101Scf08465g03015	47492	Niben101Scf08465g03015.1	NA	NA	NA	NA	Calmodulin-binding heat-shock protein [Medicago truncatula]	NA	4.82383	4.49976	4.23552	2.13747	2.49344	2.12179	2.00796	1.00573	2.72179e-10	4.2473e-08	up
Niben101Scf03129g03005	Niben101Scf03129g03005	26054	Niben101Scf03129g03005.1	GO:0030001(metal ion transport);GO:0046872(metal ion binding)	00940(Phenylpropanoid biosynthesis)	K00430	EC:1.11.1.7	Heavy metal transport/detoxification superfamily protein LENGTH=152	NA	4.99305	4.67719	7.46599	1.05552	0.510886	1.45733	5.66724	2.50265	2.99233e-10	4.6267e-08	up
Niben101Scf02563g02008	Niben101Scf02563g02008	22245	Niben101Scf02563g02008.1	GO:0004672(protein kinase activity);GO:0004674(protein serine/threonine kinase activity);GO:0005524(ATP binding);GO:0006468(protein phosphorylation);GO:0016772(transferase activity, transferring phosphorus-containing groups);GO:0048544(recognition of pollen)	00520(Amino sugar and nucleotide sugar metabolism)	K01183	EC:3.2.1.14	receptor kinase 3 LENGTH=850	NA	3.08251	2.19377	2.58316	0.991377	0.883596	0.663004	3.09674	1.63075	3.21458e-10	4.88859e-08	up
Niben101Scf01517g06010	Niben101Scf01517g06010	14224	Niben101Scf01517g06010.1	NA	00480(Glutathione metabolism)	K00799	EC:2.5.1.18	Glutathione S-transferase 3	NA	10.8853	12.3097	10.2391	2.08486	2.96784	4.01144	3.68862	1.88308	4.48994e-10	6.69594e-08	up
Niben101Scf02199g01010	Niben101Scf02199g01010	19449	Niben101Scf02199g01010.1	NA	NA	NA	NA	las1-like family protein LENGTH=611	NA	12.8445	10.7994	11.0178	5.54293	4.4998	6.2476	2.12775	1.08933	4.98903e-10	7.41633e-08	up
Niben101Scf02063g04004	Niben101Scf02063g04004	18324	Niben101Scf02063g04004.1	GO:0005515(protein binding);GO:0008270(zinc ion binding)	NA	NA	NA	RING finger protein 165	NA	11.9359	13.1936	14.0747	3.58899	3.62872	6.23653	2.91389	1.54295	5.61777e-10	8.19291e-08	up
Niben101Scf01317g02005	Niben101Scf01317g02005	12666	Niben101Scf01317g02005.1	GO:0003824(catalytic activity)	NA	NA	NA	Protein phosphatase 2C 35	NA	14.5231	13.0971	12.4309	5.78515	6.13186	7.82095	2.02914	1.02087	8.57787e-10	1.22019e-07	up
Niben101Scf05166g02006	Niben101Scf05166g02006	36660	Niben101Scf05166g02006.1	GO:0003700(sequence-specific DNA binding transcription factor activity);GO:0006355(regulation of transcription, DNA-templated);GO:0043565(sequence-specific DNA binding)	04626(Plant-pathogen interaction)	K18835	NA	WRKY transcription factor 6	NA	10.7444	10.7401	12.0581	4.41226	5.8126	3.14006	2.50975	1.32754	1.25434e-09	1.72076e-07	up
Niben101Scf01825g04002	Niben101Scf01825g04002	16579	Niben101Scf01825g04002.1	GO:0005515(protein binding)	NA	NA	NA	Tetratricopeptide repeat protein 1	NA	11.4527	9.57412	10.1706	4.77292	4.48684	6.13506	2.02649	1.01898	1.33192e-09	1.81106e-07	up
Niben101Scf02621g02022	Niben101Scf02621g02022	22632	Niben101Scf02621g02022.1	NA	NA	NA	NA	Peptidase M50 family protein LENGTH=548	NA	4.69458	5.89759	5.40625	2.37871	1.88478	2.37556	2.40975	1.26888	1.41119e-09	1.90206e-07	up
Niben101Scf09334g04009	Niben101Scf09334g04009	49539	Niben101Scf09334g04009.1	GO:0004672(protein kinase activity);GO:0005524(ATP binding);GO:0006468(protein phosphorylation);GO:0016772(transferase activity, transferring phosphorus-containing groups)	04075(Plant hormone signal transduction)	K13415	EC:2.7.10.1;EC:2.7.11.1	receptor-like kinase 902 LENGTH=647	NA	4.70096	4.20077	4.04053	1.55767	1.14628	1.53018	3.05664	1.61195	1.85458e-09	2.42887e-07	up
Niben101Ctg13931g00001	Niben101Ctg13931g00001	660	Niben101Ctg13931g00001.1	NA	03008(Ribosome biogenesis in eukaryotes)	K14572	NA	Midasin	NA	3.95869	5.02642	4.90618	2.0487	2.05172	1.95587	2.2937	1.19767	2.01429e-09	2.60847e-07	up
Niben101Scf02968g06009	Niben101Scf02968g06009	25068	Niben101Scf02968g06009.1	NA	NA	NA	NA	unknown protein; Has 34 Blast hits to 34 proteins in 13 species: Archae - 0; Bacteria - 0; Metazoa - 0; Fungi - 0; Plants - 34; Viruses - 0; Other Eukaryotes - 0 (source: NCBI BLink). LENGTH=253	NA	4.47716	4.38475	4.65917	1.33288	1.63988	1.1274	3.2977	1.72146	2.06621e-09	2.66075e-07	up
Niben101Scf03861g01001	Niben101Scf03861g01001	30174	Niben101Scf03861g01001.1	GO:0004601(peroxidase activity);GO:0006979(response to oxidative stress);GO:0020037(heme binding);GO:0055114(oxidation-reduction process)	00940(Phenylpropanoid biosynthesis)	K00430	EC:1.11.1.7	Peroxidase 5	NA	229.853	252.608	235.52	91.6083	145.342	79.0615	2.27201	1.18397	2.65271e-09	3.31453e-07	up
Niben101Scf09555g00006	Niben101Scf09555g00006	50006	Niben101Scf09555g00006.1	GO:0003824(catalytic activity);GO:0005992(trehalose biosynthetic process);GO:0008152(metabolic process)	00500(Starch and sucrose metabolism)	K01087	EC:3.1.3.12	Trehalose-phosphate phosphatase A	NA	3.84066	3.98582	4.17709	1.80361	1.53132	1.81217	2.3321	1.22163	2.72995e-09	3.40184e-07	up
Niben101Scf03570g02006	Niben101Scf03570g02006	28642	Niben101Scf03570g02006.1	GO:0016491(oxidoreductase activity);GO:0016706(oxidoreductase activity, acting on paired donors, with incorporation or reduction of molecular oxygen, 2-oxoglutarate as one donor, and incorporation of one atom each of oxygen into both donors);GO:0055114(oxidation-reduction process)	00402(Benzoxazinoid biosynthesis)	K13229	EC:1.14.20.2	1-aminocyclopropane-1-carboxylate oxidase homolog 3	NA	8.21344	10.3045	8.88519	3.48203	4.55851	3.19559	2.43884	1.2862	3.29005e-09	4.03455e-07	up
Niben101Scf03628g04006	Niben101Scf03628g04006	28884	Niben101Scf03628g04006.1	NA	NA	NA	NA	Seed biotin-containing protein SBP65	NA	1.63891	1.56212	1.86879	0.117515	0.400087	0.307049	6.14783	2.62008	3.32875e-09	4.0712e-07	up
Niben101Scf03766g07005	Niben101Scf03766g07005	29633	Niben101Scf03766g07005.1	NA	NA	NA	NA	TPX2 (targeting protein for Xklp2) protein family LENGTH=391	NA	4.77903	3.76423	4.18025	1.97899	1.55538	1.45936	2.5479	1.34931	3.53878e-09	4.29399e-07	up
Niben101Scf07693g00001	Niben101Scf07693g00001	45519	Niben101Scf07693g00001.1	GO:0004601(peroxidase activity);GO:0006979(response to oxidative stress);GO:0020037(heme binding);GO:0055114(oxidation-reduction process)	00940(Phenylpropanoid biosynthesis)	K00430	EC:1.11.1.7	Peroxidase 4	NA	6.78485	4.96371	4.5753	1.76544	1.23598	0.696165	4.41475	2.14233	3.77425e-09	4.5204e-07	up
Niben101Scf02132g02009	Niben101Scf02132g02009	18977	Niben101Scf02132g02009.1	GO:0003700(sequence-specific DNA binding transcription factor activity);GO:0006355(regulation of transcription, DNA-templated);GO:0043565(sequence-specific DNA binding)	04626(Plant-pathogen interaction)	K18834	NA	WRKY transcription factor 6	NA	2.9567	4.20517	4.47205	0.732215	1.46177	0.706372	4.0112	2.00404	3.8416e-09	4.58288e-07	up
Niben101Scf05841g01035	Niben101Scf05841g01035	39404	Niben101Scf05841g01035.1	GO:0005509(calcium ion binding);GO:0005544(calcium-dependent phospholipid binding)	NA	NA	NA	Annexin A1	NA	1.31304	1.25552	1.04897	0.106706	0.151094	0.194812	7.99257	2.99866	3.84624e-09	4.58288e-07	up
Niben101Scf27527g00004	Niben101Scf27527g00004	58955	Niben101Scf27527g00004.1	NA	NA	NA	NA	PAR1 protein LENGTH=183	NA	107.101	91.8609	93.2453	43.7646	26.6883	54.4643	2.3392	1.22602	4.90088e-09	5.67133e-07	up
Niben101Scf00833g04004	Niben101Scf00833g04004	8442	Niben101Scf00833g04004.1	NA	NA	NA	NA	Unknown protein	NA	16.1383	9.89083	14.7376	2.94787	1.53958	3.43391	5.14643	2.36357	7.51979e-09	8.17994e-07	up
Niben101Scf03038g07007	Niben101Scf03038g07007	25508	Niben101Scf03038g07007.1	NA	NA	NA	NA	Large subunit GTPase 1	NA	22.2169	27.9357	26.7662	12.8032	12.7124	12.8353	2.00565	1.00407	7.89439e-09	8.48757e-07	up
Niben101Scf02369g02006	Niben101Scf02369g02006	20732	Niben101Scf02369g02006.1	NA	NA	NA	NA	Unknown protein	NA	25.8102	26.6625	30.6566	12.0465	10.6466	9.36638	2.59298	1.37461	8.03809e-09	8.62201e-07	up
Niben101Scf06280g06002	Niben101Scf06280g06002	41020	Niben101Scf06280g06002.1	NA	NA	NA	NA	AN1-type zinc finger protein 2A	NA	14.6051	16.1209	17.0894	6.25194	7.56331	4.62833	2.59253	1.37436	9.4665e-09	9.92394e-07	up
Niben101Scf04011g11005	Niben101Scf04011g11005	31097	Niben101Scf04011g11005.1	GO:0005215(transporter activity);GO:0006810(transport);GO:0016020(membrane);GO:0016021(integral component of membrane)	00500(Starch and sucrose metabolism);00460(Cyanoamino acid metabolism);00940(Phenylpropanoid biosynthesis)	K05350	EC:3.2.1.21	glucose-6-phosphate/phosphate translocator 2 LENGTH=388	NA	5.29719	5.35163	5.64387	0.946951	2.38192	1.14364	3.64285	1.86507	1.22306e-08	1.23457e-06	up
Niben101Scf09654g01014	Niben101Scf09654g01014	50201	Niben101Scf09654g01014.1	GO:0005515(protein binding)	NA	NA	NA	Autophagy-related protein 18	NA	7.30847	6.72786	6.14536	2.7457	3.30519	2.74183	2.29527	1.19867	1.30813e-08	1.30618e-06	up
Niben101Scf02090g04019	Niben101Scf02090g04019	18736	Niben101Scf02090g04019.1	GO:0005524(ATP binding);GO:0016887(ATPase activity)	03008(Ribosome biogenesis in eukaryotes)	K14572	NA	ATPases;nucleotide binding;ATP binding;nucleoside-triphosphatases;transcription factor binding LENGTH=5393	NA	0.462556	0.561793	0.591176	0.232337	0.179031	0.219172	2.56213	1.35734	1.4565e-08	1.43267e-06	up
Niben101Scf06751g00002	Niben101Scf06751g00002	42553	Niben101Scf06751g00002.1	GO:0005506(iron ion binding);GO:0016705(oxidoreductase activity, acting on paired donors, with incorporation or reduction of molecular oxygen);GO:0020037(heme binding);GO:0055114(oxidation-reduction process)	00905(Brassinosteroid biosynthesis)	K15639	EC:1.14.-.-	Cytochrome P450 superfamily protein LENGTH=520	NA	0.966279	1.88824	0.709267	0.233372	0.121522	0.07836	8.22563	3.04013	1.62392e-08	1.56733e-06	up
Niben101Scf06757g00005	Niben101Scf06757g00005	42577	Niben101Scf06757g00005.1	NA	03040(Spliceosome)	K12858	EC:3.6.4.13	Unknown protein	NA	0	1.72608	0	0	0	0	5753.59	12.4902	1.72333e-08	1.64951e-06	up
Niben101Scf05206g02002	Niben101Scf05206g02002	36856	Niben101Scf05206g02002.1	GO:0030001(metal ion transport);GO:0046872(metal ion binding)	NA	NA	NA	Heavy metal transport/detoxification superfamily protein LENGTH=358	NA	102.725	90.0223	95.6391	37.9973	22.0723	53.6521	2.5359	1.3425	2.88208e-08	2.62286e-06	up
Niben101Scf01388g01001	Niben101Scf01388g01001	13259	Niben101Scf01388g01001.1	NA	NA	NA	NA	Leucine-rich repeat receptor-like protein kinase PEPR1	NA	6.62513	0	0	0	0	0	22083.8	14.4307	2.94422e-08	2.66585e-06	up
Niben101Scf10846g00005	Niben101Scf10846g00005	52176	Niben101Scf10846g00005.1	GO:0004672(protein kinase activity);GO:0004674(protein serine/threonine kinase activity);GO:0005524(ATP binding);GO:0006468(protein phosphorylation);GO:0016772(transferase activity, transferring phosphorus-containing groups)	00520(Amino sugar and nucleotide sugar metabolism)	K01183	EC:3.2.1.14	receptor kinase 3 LENGTH=850	NA	9.99536	9.4572	9.79044	3.27871	4.54044	5.15793	2.25343	1.17213	3.09686e-08	2.77463e-06	up
Niben101Scf14179g00001	Niben101Scf14179g00001	55571	Niben101Scf14179g00001.1	NA	NA	NA	NA	Late embryogenesis abundant protein (LEA) family protein LENGTH=385	NA	25.4343	26.5216	24.366	5.94798	14.1622	6.67088	2.84985	1.51089	3.25114e-08	2.8849e-06	up
Niben101Scf02824g01001	Niben101Scf02824g01001	23978	Niben101Scf02824g01001.1	NA	NA	NA	NA	Unknown protein	NA	2.00994	3.58296	2.92676	0.070254	0	0	121.269	6.92207	4.2834e-08	3.66036e-06	up
Niben101Scf01858g01002	Niben101Scf01858g01002	16816	Niben101Scf01858g01002.1	NA	00860(Porphyrin and chlorophyll metabolism)	K19073	EC:1.3.1.75	Divinyl chlorophyllide a 8-vinyl-reductase, chloroplastic	NA	3.03586	0	0	0	0	0	10119.5	13.3049	5.34562e-08	4.45576e-06	up
Niben101Scf02125g00014	Niben101Scf02125g00014	18943	Niben101Scf02125g00014.1	GO:0005515(protein binding)	04626(Plant-pathogen interaction)	K13466	NA	Leucine-rich repeat receptor-like protein kinase family protein LENGTH=1045	NA	3.05543	3.42033	3.33629	0.980114	1.30529	1.02726	2.96198	1.56656	5.48697e-08	4.54602e-06	up
Niben101Scf05955g03041	Niben101Scf05955g03041	39833	Niben101Scf05955g03041.1	GO:0006855(drug transmembrane transport);GO:0015238(drug transmembrane transporter activity);GO:0015297(antiporter activity);GO:0016020(membrane);GO:0055085(transmembrane transport)	NA	NA	NA	Multidrug resistance protein MdtK	NA	3.60813	3.51138	3.09821	1.23939	1.55901	1.40157	2.43281	1.28262	5.82678e-08	4.7932e-06	up
Niben101Scf07763g01003	Niben101Scf07763g01003	45721	Niben101Scf07763g01003.1	NA	00620(Pyruvate metabolism)	K01069	EC:3.1.2.6	Plant protein of unknown function (DUF936) LENGTH=505	NA	4.0811	4.8362	4.35443	2.33808	1.6284	1.94268	2.24596	1.16733	5.88848e-08	4.83535e-06	up
Niben101Scf01487g02007	Niben101Scf01487g02007	13969	Niben101Scf01487g02007.1	GO:0005615(extracellular space)	03013(RNA transport)	K14297	NA	serpin 3 LENGTH=385	NA	9.58483	9.73741	8.13163	5.34667	3.40512	4.24308	2.11267	1.07907	6.1787e-08	5.02017e-06	up
Niben101Scf01986g00018	Niben101Scf01986g00018	17687	Niben101Scf01986g00018.1	GO:0005515(protein binding)	04626(Plant-pathogen interaction)	K13466	NA	Leucine-rich receptor-like protein kinase family protein LENGTH=1173	NA	1.04395	1.61461	0.999931	0.269544	0.389325	0.167653	4.42637	2.14612	6.5708e-08	5.31075e-06	up
Niben101Scf01266g01003	Niben101Scf01266g01003	12249	Niben101Scf01266g01003.1	NA	NA	NA	NA	Glutamate--tRNA ligase 2	NA	5.05142	0	0	0	0	0	16838.1	14.0394	8.59672e-08	6.73619e-06	up
Niben101Scf02011g08001	Niben101Scf02011g08001	17919	Niben101Scf02011g08001.1	GO:0005509(calcium ion binding)	04626(Plant-pathogen interaction)	K13412	EC:2.7.11.1	Calcium-binding EF-hand family protein LENGTH=222	NA	17.7154	9.98822	12.7165	4.04066	4.84107	6.41815	2.64186	1.40155	8.61648e-08	6.74025e-06	up
Niben101Scf05304g01010	Niben101Scf05304g01010	37196	Niben101Scf05304g01010.1	NA	NA	NA	NA	unknown protein; Has 29 Blast hits to 29 proteins in 12 species: Archae - 0; Bacteria - 4; Metazoa - 0; Fungi - 0; Plants - 25; Viruses - 0; Other Eukaryotes - 0 (source: NCBI BLink). LENGTH=101	NA	7.06237	7.59583	10.012	1.40926	1.95561	2.45494	4.23901	2.08373	1.00323e-07	7.73004e-06	up
Niben101Scf08576g01003	Niben101Scf08576g01003	47825	Niben101Scf08576g01003.1	GO:0003824(catalytic activity);GO:0030170(pyridoxal phosphate binding)	NA	NA	NA	Molybdenum cofactor sulfurase	NA	0	0.846539	0	0	0	0	2821.8	11.4624	1.07856e-07	8.18764e-06	up
Niben101Scf03403g00007	Niben101Scf03403g00007	27682	Niben101Scf03403g00007.1	NA	NA	NA	NA	Tetratricopeptide repeat-like superfamily protein [Theobroma cacao] gb|EOY15474.1| Tetratricopeptide repeat-like superfamily protein [Theobroma cacao]	NA	4.61251	4.81807	4.96421	0.483087	0.922931	0.337031	8.2584	3.04586	1.21852e-07	9.14505e-06	up
Niben101Scf00821g10001	Niben101Scf00821g10001	8372	Niben101Scf00821g10001.1	GO:0005216(ion channel activity);GO:0005249(voltage-gated potassium channel activity);GO:0006811(ion transport);GO:0006813(potassium ion transport);GO:0016020(membrane);GO:0055085(transmembrane transport)	04626(Plant-pathogen interaction)	K05391	NA	Potassium channel subfamily K member 3	NA	6.4172	4.94587	5.06555	2.81593	2.7204	2.07294	2.15903	1.11038	1.22495e-07	9.17838e-06	up
Niben101Scf03560g00003	Niben101Scf03560g00003	28589	Niben101Scf03560g00003.1	GO:0005524(ATP binding)	NA	NA	NA	ATP-dependent zinc metalloprotease FtsH	NA	1.20428	1.12411	1.09191	0	0.091015	0.133599	15.2274	3.9286	1.25115e-07	9.31432e-06	up
Niben101Scf00096g04005	Niben101Scf00096g04005	1972	Niben101Scf00096g04005.1	GO:0004672(protein kinase activity);GO:0004674(protein serine/threonine kinase activity);GO:0005524(ATP binding);GO:0006468(protein phosphorylation);GO:0016772(transferase activity, transferring phosphorus-containing groups);GO:0030246(carbohydrate binding)	00500(Starch and sucrose metabolism)	K01176	EC:3.2.1.1	receptor lectin kinase LENGTH=675	NA	1.42458	0.615257	0.848817	0.154667	0.073169	0.147161	7.70313	2.94545	1.3069e-07	9.68258e-06	up
Niben101Scf13185g00010	Niben101Scf13185g00010	54786	Niben101Scf13185g00010.1	GO:0016614(oxidoreductase activity, acting on CH-OH group of donors);GO:0046577(long-chain-alcohol oxidase activity);GO:0050660(flavin adenine dinucleotide binding);GO:0055114(oxidation-reduction process)	NA	NA	NA	Long-chain-alcohol oxidase FAO1	NA	6.88748	5.09936	9.02015	1.57918	3.18575	2.3546	2.95061	1.56101	1.55069e-07	1.12191e-05	up
Niben101Scf10254g01014	Niben101Scf10254g01014	51299	Niben101Scf10254g01014.1	NA	00480(Glutathione metabolism)	K00799	EC:2.5.1.18	Glutathione S-transferase U9	NA	45.4035	41.5749	41.462	22.3551	8.09731	13.3315	2.9335	1.55263	1.68428e-07	1.20163e-05	up
Niben101Scf12983g01013	Niben101Scf12983g01013	54608	Niben101Scf12983g01013.1	GO:0006629(lipid metabolic process);GO:0016788(hydrolase activity, acting on ester bonds)	NA	NA	NA	GDSL esterase/lipase	NA	1.55635	1.16581	2.62769	0.150266	0	0.213581	14.7036	3.87809	1.92321e-07	1.3492e-05	up
Niben101Ctg15284g00001	Niben101Ctg15284g00001	916	Niben101Ctg15284g00001.1	GO:0016020(membrane);GO:0016491(oxidoreductase activity);GO:0055114(oxidation-reduction process)	04626(Plant-pathogen interaction)	K13447	EC:1.6.3.-;EC:1.11.1.-	Ferric reduction oxidase 5	NA	4.42037	3.74068	4.77205	1.9183	1.40627	1.75838	2.54441	1.34733	1.934e-07	1.35266e-05	up
Niben101Scf04131g01021	Niben101Scf04131g01021	31908	Niben101Scf04131g01021.1	GO:0003676(nucleic acid binding);GO:0005524(ATP binding)	03040(Spliceosome)	K12854	EC:3.6.4.13	helicases;ATP-dependent helicases;nucleic acid binding;ATP binding;DNA-directed DNA polymerases;DNA binding LENGTH=2154	NA	0.407912	0.939076	1.12044	0.090374	0.066679	0	15.7108	3.97369	1.94119e-07	1.35564e-05	up
Niben101Scf00390g03001	Niben101Scf00390g03001	4878	Niben101Scf00390g03001.1	GO:0004657(proline dehydrogenase activity);GO:0006562(proline catabolic process)	00330(Arginine and proline metabolism)	K00318	EC:1.5.-.-	Proline dehydrogenase 2, mitochondrial	NA	15.6382	10.9604	12.6877	5.75334	3.82225	7.29449	2.32875	1.21956	1.98053e-07	1.37687e-05	up
Niben101Scf01111g03001	Niben101Scf01111g03001	10975	Niben101Scf01111g03001.1	GO:0006855(drug transmembrane transport);GO:0015238(drug transmembrane transporter activity);GO:0015297(antiporter activity);GO:0016020(membrane);GO:0055085(transmembrane transport)	NA	NA	NA	Multidrug resistance protein MdtK	NA	7.53769	7.27261	8.67267	2.27506	3.04103	4.27949	2.44727	1.29117	3.5284e-07	2.26558e-05	up
Niben101Scf01587g00005	Niben101Scf01587g00005	14704	Niben101Scf01587g00005.1	GO:0004601(peroxidase activity);GO:0006979(response to oxidative stress);GO:0020037(heme binding);GO:0055114(oxidation-reduction process)	00940(Phenylpropanoid biosynthesis)	K00430	EC:1.11.1.7	Peroxidase 5	NA	24.2257	22.7116	19.2088	6.65883	12.7494	7.64127	2.44537	1.29006	3.61602e-07	2.31092e-05	up
Niben101Scf07321g00007	Niben101Scf07321g00007	44419	Niben101Scf07321g00007.1	NA	04141(Protein processing in endoplasmic reticulum)	K13993	NA	22.0 kDa class IV heat shock protein	NA	7.43524	7.52632	7.94273	1.66824	3.12169	1.12644	3.87134	1.95283	4.07655e-07	2.5537e-05	up
Niben101Scf10846g00019	Niben101Scf10846g00019	52177	Niben101Scf10846g00019.1	GO:0004672(protein kinase activity);GO:0004674(protein serine/threonine kinase activity);GO:0005524(ATP binding);GO:0006468(protein phosphorylation);GO:0016772(transferase activity, transferring phosphorus-containing groups);GO:0048544(recognition of pollen)	00520(Amino sugar and nucleotide sugar metabolism)	K01183	EC:3.2.1.14	receptor kinase 2 LENGTH=847	NA	26.0834	22.9926	24.9184	7.81163	12.0977	15.079	2.11483	1.08054	4.37917e-07	2.69938e-05	up
Niben101Scf09665g01003	Niben101Scf09665g01003	50232	Niben101Scf09665g01003.1	GO:0004857(enzyme inhibitor activity);GO:0005618(cell wall);GO:0030599(pectinesterase activity);GO:0042545(cell wall modification)	00040(Pentose and glucuronate interconversions);00500(Starch and sucrose metabolism)	K01051	EC:3.1.1.11	Pectinesterase/pectinesterase inhibitor 3	NA	4.38635	2.52608	3.8455	0.684973	1.46165	1.19099	3.22325	1.68851	5.46861e-07	3.28337e-05	up
Niben101Scf00887g04011	Niben101Scf00887g04011	9206	Niben101Scf00887g04011.1	GO:0004672(protein kinase activity);GO:0004674(protein serine/threonine kinase activity);GO:0005515(protein binding);GO:0005524(ATP binding);GO:0006468(protein phosphorylation);GO:0016772(transferase activity, transferring phosphorus-containing groups)	04626(Plant-pathogen interaction)	K13428	EC:2.7.11.1	Receptor-like protein kinase 2	NA	4.65098	4.28091	4.27211	1.96151	1.19639	2.42475	2.36519	1.24195	5.9619e-07	3.53818e-05	up
Niben101Scf06093g00011	Niben101Scf06093g00011	40328	Niben101Scf06093g00011.1	NA	NA	NA	NA	Unknown protein	NA	9.97483	9.7444	11.8681	5.11398	3.36232	3.68604	2.59714	1.37693	6.35592e-07	3.74797e-05	up
Niben101Scf00820g04009	Niben101Scf00820g04009	8346	Niben101Scf00820g04009.1	NA	NA	NA	NA	Unknown protein	NA	10.0872	9.52915	8.51672	3.52664	2.55748	4.06369	2.77233	1.4711	6.46627e-07	3.7985e-05	up
Niben101Scf09225g04003	Niben101Scf09225g04003	49368	Niben101Scf09225g04003.1	NA	NA	NA	NA	BnaA05g06310D [Brassica napus]	NA	6.92609	8.87275	6.70162	2.91469	2.49156	2.77897	2.74891	1.45886	7.05108e-07	4.09007e-05	up
Niben101Scf03038g02002	Niben101Scf03038g02002	25500	Niben101Scf03038g02002.1	NA	NA	NA	NA	Unknown protein	NA	490.467	581.24	531.161	239.668	336.103	145.509	2.22226	1.15202	9.6342e-07	5.36625e-05	up
Niben101Scf02864g06008	Niben101Scf02864g06008	24358	Niben101Scf02864g06008.1	NA	NA	NA	NA	BURP domain-containing protein 3	NA	17.8337	14.469	12.8966	6.123	8.67642	6.51821	2.12028	1.08426	1.05273e-06	5.79469e-05	up
Niben101Scf01764g00014	Niben101Scf01764g00014	16069	Niben101Scf01764g00014.1	NA	NA	NA	NA	OsI_02421 [Oryza sativa Indica Group] dbj|BAH91149.1| [Oryza sativa Japonica Group]	NA	7.10731	2.20335	4.42347	0.431253	0.382549	0.543669	10.1174	3.33877	1.18631e-06	6.48276e-05	up
Niben101Scf22370g00003	Niben101Scf22370g00003	58366	Niben101Scf22370g00003.1	GO:0030001(metal ion transport);GO:0046872(metal ion binding)	NA	NA	NA	Heavy metal transport/detoxification superfamily protein LENGTH=358	NA	72.4997	67.4474	71.9298	30.4953	21.2199	46.3198	2.16124	1.11186	1.31913e-06	7.11606e-05	up
Niben101Scf04407g02024	Niben101Scf04407g02024	33185	Niben101Scf04407g02024.1	GO:0003677(DNA binding);GO:0003700(sequence-specific DNA binding transcription factor activity);GO:0005634(nucleus);GO:0006355(regulation of transcription, DNA-templated);GO:0043565(sequence-specific DNA binding)	00750(Vitamin B6 metabolism)	K05275	EC:1.1.1.65	Homeobox-leucine zipper protein family LENGTH=294	NA	25.0992	25.5594	24.9389	11.8136	16.7441	8.7525	2.02619	1.01877	1.91427e-06	9.87707e-05	up
Niben101Scf17819g00005	Niben101Scf17819g00005	57319	Niben101Scf17819g00005.1	NA	00511(Other glycan degradation)	K01227	EC:3.2.1.96	LOB domain-containing protein 15	NA	3.02562	2.96174	2.66405	0.978108	0.726841	0.756428	3.51486	1.81347	1.99357e-06	0.000102519	up
Niben101Scf07040g00005	Niben101Scf07040g00005	43594	Niben101Scf07040g00005.1	GO:0005515(protein binding);GO:0008270(zinc ion binding)	NA	NA	NA	RING finger protein 150	NA	1.78982	2.49577	1.70507	0.230228	0.106866	0.195252	11.2533	3.49228	2.02909e-06	0.000103768	up
Niben101Scf16068g00007	Niben101Scf16068g00007	56662	Niben101Scf16068g00007.1	GO:0016787(hydrolase activity)	NA	NA	NA	RNA pyrophosphohydrolase	NA	9.09905	10.8061	10.6183	5.37933	4.8879	3.73305	2.1802	1.12446	2.14775e-06	0.000109113	up
Niben101Scf03758g01004	Niben101Scf03758g01004	29592	Niben101Scf03758g01004.1	NA	NA	NA	NA	BnaA09g31590D [Brassica napus]	NA	11.1304	9.02999	9.71446	4.99508	5.40215	4.06087	2.0663	1.04705	2.15721e-06	0.000109473	up
Niben101Scf02740g09004	Niben101Scf02740g09004	23316	Niben101Scf02740g09004.1	GO:0004672(protein kinase activity);GO:0004674(protein serine/threonine kinase activity);GO:0005524(ATP binding);GO:0006468(protein phosphorylation);GO:0016772(transferase activity, transferring phosphorus-containing groups);GO:0030246(carbohydrate binding)	00500(Starch and sucrose metabolism)	K01176	EC:3.2.1.1	receptor lectin kinase LENGTH=675	NA	3.13558	3.20233	3.86926	1.77976	0.897945	1.36209	2.52665	1.33723	2.36821e-06	0.000118106	up
Niben101Scf05491g02004	Niben101Scf05491g02004	38040	Niben101Scf05491g02004.1	GO:0003700(sequence-specific DNA binding transcription factor activity);GO:0006351(transcription, DNA-templated);GO:0006355(regulation of transcription, DNA-templated);GO:0043565(sequence-specific DNA binding)	04075(Plant hormone signal transduction)	K14431	NA	bZIP transcription factor family protein LENGTH=481	NA	1.97123	2.35561	2.25228	0.194245	0.853414	0.373257	4.6302	2.21107	2.46854e-06	0.000122187	up
Niben101Scf05373g01004	Niben101Scf05373g01004	37505	Niben101Scf05373g01004.1	GO:0046872(metal ion binding)	NA	NA	NA	Zinc finger protein 1	NA	29.4051	29.5154	32.3469	10.1139	18.8926	10.2328	2.32592	1.2178	2.92907e-06	0.000141351	up
Niben101Scf01954g02001	Niben101Scf01954g02001	17399	Niben101Scf01954g02001.1	NA	NA	NA	NA	Catechol O-methyltransferase	NA	12.9702	11.2901	14.3489	7.29117	4.14326	6.17558	2.19246	1.13255	2.95579e-06	0.000142047	up
Niben101Scf01634g07030	Niben101Scf01634g07030	15047	Niben101Scf01634g07030.1	GO:0016757(transferase activity, transferring glycosyl groups)	00514(Other types of O-glycan biosynthesis)	K18134	EC:2.4.1.255	EGF domain-specific O-linked N-acetylglucosamine transferase	NA	3.69267	3.94425	4.38846	1.40314	2.25368	1.48109	2.34052	1.22683	3.11189e-06	0.000148775	up
Niben101Scf10438g00010	Niben101Scf10438g00010	51632	Niben101Scf10438g00010.1	GO:0003677(DNA binding);GO:0003700(sequence-specific DNA binding transcription factor activity);GO:0006355(regulation of transcription, DNA-templated)	04626(Plant-pathogen interaction)	K13434	NA	Ethylene-responsive transcription factor 4	NA	4.53926	3.7711	4.03129	0.918801	1.9469	1.30339	2.96027	1.56573	3.77811e-06	0.000176074	up
Niben101Scf06653g01004	Niben101Scf06653g01004	42222	Niben101Scf06653g01004.1	NA	04626(Plant-pathogen interaction)	K18875	NA	Formin-like protein 8	NA	2.17273	1.74742	2.69613	0.921938	0.980553	0.985891	2.29065	1.19576	3.96165e-06	0.000183887	up
Niben101Scf04714g00007	Niben101Scf04714g00007	34587	Niben101Scf04714g00007.1	NA	NA	NA	NA	product [Oryza sativa Japonica Group]	NA	1.56111	1.63049	0.212163	0	0	0	11345.9	13.4699	4.07835e-06	0.000188735	up
Niben101Scf05948g02017	Niben101Scf05948g02017	39768	Niben101Scf05948g02017.1	NA	NA	NA	NA	Unknown protein	NA	11.2991	8.81841	8.99089	2.61683	5.066	2.51164	2.85532	1.51365	4.19519e-06	0.000193047	up
Niben101Scf08196g01001	Niben101Scf08196g01001	46883	Niben101Scf08196g01001.1	GO:0005515(protein binding)	00480(Glutathione metabolism)	K00799	EC:2.5.1.18	Glutathione S-transferase 3	NA	145.434	151.126	136.201	51.2683	102.91	61.4475	2.007	1.00504	5.10423e-06	0.000227994	up
Niben101Scf23282g01002	Niben101Scf23282g01002	58512	Niben101Scf23282g01002.1	GO:0003676(nucleic acid binding);GO:0046872(metal ion binding)	03410(Base excision repair)	K10773	EC:4.2.99.18	Zinc finger protein 5	NA	17.49	13.4455	15.3439	5.75929	8.79522	7.84843	2.06577	1.04668	5.11336e-06	0.000228181	up
Niben101Scf00482g08004	Niben101Scf00482g08004	5755	Niben101Scf00482g08004.1	GO:0003677(DNA binding);GO:0003700(sequence-specific DNA binding transcription factor activity);GO:0006355(regulation of transcription, DNA-templated)	NA	NA	NA	AP2-like ethylene-responsive transcription factor	NA	7.41454	6.84582	6.72112	3.383	4.35684	2.39867	2.06948	1.04927	5.26743e-06	0.000233032	up
Niben101Scf01171g08017	Niben101Scf01171g08017	11435	Niben101Scf01171g08017.1	NA	03050(Proteasome)	K03032	NA	26S proteasome non-ATPase regulatory subunit 1 homolog B	NA	1.21162	1.3642	1.61644	0.578943	0.671353	0.560612	2.315	1.21101	5.88709e-06	0.000256277	up
Niben101Scf00120g00001	Niben101Scf00120g00001	2186	Niben101Scf00120g00001.1	NA	03040(Spliceosome)	K12832	NA	Splicing factor 3B subunit 5	NA	3.61145	2.84882	0.061826	0	0	0	21740.3	14.4081	6.64566e-06	0.000283689	up
Niben101Scf04024g00003	Niben101Scf04024g00003	31181	Niben101Scf04024g00003.1	GO:0005515(protein binding);GO:0008270(zinc ion binding)	NA	NA	NA	RING-H2 finger protein 2B LENGTH=147	NA	6.75909	6.31334	7.70221	2.79916	2.98537	2.48886	2.51102	1.32827	6.68091e-06	0.000284931	up
Niben101Scf00482g07005	Niben101Scf00482g07005	5754	Niben101Scf00482g07005.1	NA	NA	NA	NA	conserved hypothetical protein [Ricinus communis] gb|EEF32147.1| conserved hypothetical protein [Ricinus communis]	NA	13.9356	13.1836	18.6555	5.20299	3.33314	6.38208	3.06838	1.61748	7.48905e-06	0.000315325	up
Niben101Scf16244g02033	Niben101Scf16244g02033	56766	Niben101Scf16244g02033.1	GO:0004252(serine-type endopeptidase activity);GO:0006508(proteolysis)	04144(Endocytosis)	K18443	NA	Subtilisin-like serine protease	NA	1.58954	1.2104	1.50279	0.541125	0.649627	0.374911	2.74818	1.45848	7.65731e-06	0.000321239	up
Niben101Scf11706g00010	Niben101Scf11706g00010	53333	Niben101Scf11706g00010.1	GO:0003677(DNA binding);GO:0003700(sequence-specific DNA binding transcription factor activity);GO:0006355(regulation of transcription, DNA-templated)	04626(Plant-pathogen interaction)	K13434	NA	Ethylene-responsive transcription factor 9	NA	8.13243	6.11963	6.25587	2.68094	2.95959	4.00511	2.12613	1.08823	8.95119e-06	0.00036719	up
Niben101Scf02366g03011	Niben101Scf02366g03011	20706	Niben101Scf02366g03011.1	GO:0004672(protein kinase activity);GO:0004674(protein serine/threonine kinase activity);GO:0005524(ATP binding);GO:0006468(protein phosphorylation);GO:0016772(transferase activity, transferring phosphorus-containing groups);GO:0048544(recognition of pollen)	00520(Amino sugar and nucleotide sugar metabolism)	K01183	EC:3.2.1.14	receptor kinase 3 LENGTH=850	NA	1.56763	1.38215	1.55014	0.626702	0.210278	0.484014	3.40647	1.76828	9.23593e-06	0.000377196	up
Niben101Scf01297g01001	Niben101Scf01297g01001	12527	Niben101Scf01297g01001.1	GO:0003677(DNA binding);GO:0003700(sequence-specific DNA binding transcription factor activity);GO:0006355(regulation of transcription, DNA-templated)	04075(Plant hormone signal transduction)	K14516	NA	Ethylene-responsive transcription factor 13	NA	4.99039	5.7551	4.4935	3.04926	1.97154	2.07685	2.14705	1.10235	1.11305e-05	0.000442454	up
Niben101Scf01235g00019	Niben101Scf01235g00019	12032	Niben101Scf01235g00019.1	GO:0003872(6-phosphofructokinase activity);GO:0005524(ATP binding);GO:0006002(fructose 6-phosphate metabolic process);GO:0006096(glycolytic process)	01200(Carbon metabolism);01230(Biosynthesis of amino acids);00010(Glycolysis / Gluconeogenesis);00030(Pentose phosphate pathway);00051(Fructose and mannose metabolism);00052(Galactose metabolism);03018(RNA degradation)	K00850	EC:2.7.1.11	ATP-dependent 6-phosphofructokinase	NA	5.92856	6.31878	6.05633	1.21578	3.51384	1.75194	2.82396	1.49772	1.12041e-05	0.000444614	up
Niben101Scf00725g01011	Niben101Scf00725g01011	7649	Niben101Scf00725g01011.1	GO:0005515(protein binding)	04141(Protein processing in endoplasmic reticulum);04120(Ubiquitin mediated proteolysis)	K09561	EC:2.3.2.27	Tetratricopeptide repeat protein 12	NA	6.56917	5.44037	4.67802	1.14551	1.68295	1.34445	3.99901	1.99964	1.14153e-05	0.000452233	up
Niben101Scf01681g11005	Niben101Scf01681g11005	15364	Niben101Scf01681g11005.1	NA	NA	NA	NA	transmembrane protein, putative [Medicago truncatula]	NA	7.8669	6.31869	5.44923	2.25175	2.55977	4.09616	2.20426	1.14029	1.19189e-05	0.000468556	up
Niben101Scf02283g00005	Niben101Scf02283g00005	20070	Niben101Scf02283g00005.1	GO:0005515(protein binding);GO:0008270(zinc ion binding)	NA	NA	NA	RING finger protein 44	NA	3.62774	3.55069	3.05173	1.84698	1.49946	1.36303	2.17226	1.11919	1.43871e-05	0.000551183	up
Niben101Scf02420g06007	Niben101Scf02420g06007	21100	Niben101Scf02420g06007.1	NA	NA	NA	NA	cell cycle regulated microtubule associated protein [Medicago truncatula]	NA	4.16784	4.29088	5.28207	2.12237	1.59891	2.42809	2.23451	1.15996	1.49151e-05	0.000568458	up
Niben101Scf08026g01004	Niben101Scf08026g01004	46389	Niben101Scf08026g01004.1	NA	NA	NA	NA	Predicted AT-hook DNA-binding family protein LENGTH=292	NA	3.68115	2.73166	3.51971	1.30514	1.32435	1.71486	2.28631	1.19302	1.54117e-05	0.000584493	up
Niben101Scf03218g00007	Niben101Scf03218g00007	26530	Niben101Scf03218g00007.1	GO:0046872(metal ion binding)	NA	NA	NA	Zinc finger protein 1	NA	5.11321	4.19498	2.61758	0.742327	0.929477	1.20594	4.14413	2.05107	1.56302e-05	0.000590359	up
Niben101Scf10015g03003	Niben101Scf10015g03003	50842	Niben101Scf10015g03003.1	NA	NA	NA	NA	ZPT2-14 [Petunia x hybrida]	NA	9.03016	9.31844	8.72903	1.861	3.7379	1.93835	3.59251	1.84499	1.79935e-05	0.000667085	up
Niben101Scf02348g00005	Niben101Scf02348g00005	20519	Niben101Scf02348g00005.1	NA	NA	NA	NA	BnaC09g06990D [Brassica napus]	NA	35.9404	38.0885	37.8062	26.1317	12.9717	15.1112	2.06282	1.04462	2.28534e-05	0.000821988	up
Niben101Scf11178g02004	Niben101Scf11178g02004	52643	Niben101Scf11178g02004.1	NA	04075(Plant hormone signal transduction)	K14487	NA	Indole-3-acetic acid-amido synthetase GH3.3	NA	2.23788	4.18743	3.74704	0.902125	1.75577	1.16945	2.65781	1.41024	2.28829e-05	0.000821988	up
Niben101Scf00207g02011	Niben101Scf00207g02011	3109	Niben101Scf00207g02011.1	NA	NA	NA	NA	DNA double-strand break repair rad50 ATPase, putative [Ricinus communis] gb|EEF28480.1| DNA double-strand break repair rad50 ATPase, putative [Ricinus communis]	NA	5.70505	5.87428	5.54699	2.48615	0.517325	1.88562	3.50296	1.80858	2.38871e-05	0.000851446	up
Niben101Scf13863g00010	Niben101Scf13863g00010	55336	Niben101Scf13863g00010.1	NA	03015(mRNA surveillance pathway)	K14416	NA	Flowering-promoting factor 1-like protein 3	NA	11.7603	9.69012	12.401	3.66468	3.73626	5.63313	2.59715	1.37693	2.54794e-05	0.000897819	up
Niben101Scf01494g09005	Niben101Scf01494g09005	14028	Niben101Scf01494g09005.1	GO:0005515(protein binding);GO:0043531(ADP binding)	04626(Plant-pathogen interaction)	K13459	NA	Disease resistance protein	NA	4.05023	3.51955	2.88333	1.72894	1.27378	2.18433	2.01523	1.01095	2.65317e-05	0.000929232	up
Niben101Scf04100g00005	Niben101Scf04100g00005	31603	Niben101Scf04100g00005.1	GO:0005215(transporter activity);GO:0006810(transport);GO:0016020(membrane)	NA	NA	NA	Aquaporin Z	NA	6.37063	3.34632	4.52432	1.33681	1.77786	2.41624	2.57485	1.36449	2.68825e-05	0.000938673	up
Niben101Scf18384g00028	Niben101Scf18384g00028	57548	Niben101Scf18384g00028.1	NA	00970(Aminoacyl-tRNA biosynthesis)	K02433	EC:6.3.5.6;EC:6.3.5.7	P-loop containing nucleoside triphosphate hydrolases superfamily protein LENGTH=451	NA	4.74432	4.80969	3.26749	1.78074	1.86526	2.52408	2.07801	1.0552	2.80473e-05	0.000971278	up
Niben101Scf00420g01017	Niben101Scf00420g01017	5132	Niben101Scf00420g01017.1	GO:0005488(binding)	NA	NA	NA	Translational activator GCN1	NA	4.78814	3.9546	4.79148	1.039	1.33613	2.63965	2.69886	1.43235	2.8731e-05	0.000989763	up
Niben101Scf04411g03009	Niben101Scf04411g03009	33222	Niben101Scf04411g03009.1	NA	NA	NA	NA	Threonine--tRNA ligase	NA	18.815	19.7437	18.0517	2.90476	2.57333	9.72505	3.7236	1.8967	2.93015e-05	0.00100433	up
Niben101Scf07524g00001	Niben101Scf07524g00001	45014	Niben101Scf07524g00001.1	GO:0004252(serine-type endopeptidase activity);GO:0006508(proteolysis);GO:0008236(serine-type peptidase activity)	NA	NA	NA	Prolyl oligopeptidase family protein LENGTH=792	NA	2.31855	2.79764	2.3261	1.50911	1.15407	0.966918	2.05016	1.03574	2.93059e-05	0.00100433	up
Niben101Scf05081g01020	Niben101Scf05081g01020	36284	Niben101Scf05081g01020.1	GO:0005524(ATP binding);GO:0016887(ATPase activity)	02010(ABC transporters)	K05681	NA	ABC transporter ATP-binding protein/permease PDR18	NA	0.021359	0.165547	0.118036	0	0	0	1016.47	9.98936	2.94144e-05	0.0010073	up
Niben101Scf02215g05019	Niben101Scf02215g05019	19557	Niben101Scf02215g05019.1	NA	NA	NA	NA	Pentatricopeptide repeat-containing protein	NA	1.40038	1.3733	1.09252	0.524121	0.444081	0.472069	2.68435	1.42457	3.0726e-05	0.00104142	up
Niben101Scf01479g01006	Niben101Scf01479g01006	13906	Niben101Scf01479g01006.1	GO:0003677(DNA binding);GO:0006355(regulation of transcription, DNA-templated)	00630(Glyoxylate and dicarboxylate metabolism);00260(Glycine, serine and threonine metabolism)	K02437	NA	NAC domain-containing protein 7	NA	44.9734	30.9092	40.8984	14.2251	15.8413	23.6004	2.17604	1.1217	3.26676e-05	0.00109439	up
Niben101Scf05438g05008	Niben101Scf05438g05008	37835	Niben101Scf05438g05008.1	NA	NA	NA	NA	F-box plant-like protein, putative [Medicago truncatula]	NA	2.11028	4.61414	3.59569	1.12154	1.45705	1.14341	2.77273	1.47131	3.44194e-05	0.00114478	up
Niben101Scf02285g00001	Niben101Scf02285g00001	20080	Niben101Scf02285g00001.1	NA	NA	NA	NA	Ferric reduction oxidase 4	NA	2.82113	1.76212	1.79695	0.491037	0.567166	0.160887	5.23358	2.3878	3.54577e-05	0.0011734	up
Niben101Scf07162g04017	Niben101Scf07162g04017	43942	Niben101Scf07162g04017.1	NA	NA	NA	NA	CDP-diacylglycerol--glycerol-3-phosphate 3-phosphatidyltransferase, putative [Theobroma cacao] gb|EOY00322.1| CDP-diacylglycerol--glycerol-3-phosphate 3-phosphatidyltransferase, putative [Theobroma cacao]	NA	25.7161	23.856	24.7021	12.4378	9.53266	13.704	2.082	1.05797	3.79898e-05	0.00124208	up
Niben101Scf07429g00006	Niben101Scf07429g00006	44729	Niben101Scf07429g00006.1	GO:0003824(catalytic activity);GO:0004451(isocitrate lyase activity);GO:0008152(metabolic process);GO:0019752(carboxylic acid metabolic process)	01200(Carbon metabolism);00630(Glyoxylate and dicarboxylate metabolism)	K01637	EC:4.1.3.1	Isocitrate lyase	NA	0.155735	0.148957	0.120695	0	0	0	1417.96	10.4696	4.0934e-05	0.00131509	up
Niben101Scf10015g02003	Niben101Scf10015g02003	50841	Niben101Scf10015g02003.1	GO:0046872(metal ion binding)	NA	NA	NA	Zinc finger protein 1	NA	36.9486	47.004	37.6425	11.4692	27.0166	15.553	2.25014	1.17002	4.11731e-05	0.00132094	up
Niben101Scf02595g02015	Niben101Scf02595g02015	22487	Niben101Scf02595g02015.1	NA	NA	NA	NA	BEACH domain-containing protein lvsC	NA	1.44136	1.58743	1.59215	0.479409	0.554939	0.846315	2.45708	1.29695	4.63862e-05	0.00144312	up
Niben101Scf03202g13015	Niben101Scf03202g13015	26433	Niben101Scf03202g13015.1	GO:0003677(DNA binding);GO:0003700(sequence-specific DNA binding transcription factor activity);GO:0006355(regulation of transcription, DNA-templated)	04626(Plant-pathogen interaction)	K13434	NA	Ethylene-responsive transcription factor 13	NA	2.243	3.03344	2.75483	1.26649	1.20814	1.06502	2.26895	1.18202	4.71101e-05	0.00145975	up
Niben101Scf00687g05007	Niben101Scf00687g05007	7342	Niben101Scf00687g05007.1	GO:0005524(ATP binding);GO:0006810(transport);GO:0016021(integral component of membrane);GO:0016887(ATPase activity);GO:0042626(ATPase activity, coupled to transmembrane movement of substances);GO:0055085(transmembrane transport)	02010(ABC transporters)	K05658	EC:3.6.3.44	Lipid A export ATP-binding/permease protein MsbA	NA	1.17865	1.09969	1.21957	0.479084	0.645147	0.423916	2.25942	1.17595	4.83544e-05	0.00149273	up
Niben101Scf08973g00013	Niben101Scf08973g00013	48786	Niben101Scf08973g00013.1	GO:0000166(nucleotide binding);GO:0003676(nucleic acid binding)	03040(Spliceosome)	K12741	NA	RNA-binding protein 39	NA	1.73693	2.0228	1.62809	0.932389	0.788131	0.813239	2.12641	1.08842	4.83682e-05	0.00149273	up
Niben101Scf05712g02003	Niben101Scf05712g02003	38882	Niben101Scf05712g02003.1	GO:0016021(integral component of membrane)	NA	NA	NA	Phosphate transporter PHO1 homolog 10	NA	1.30619	1.48741	1.55909	0.573722	0.725403	0.293538	2.73297	1.45047	4.84527e-05	0.00149334	up
Niben101Scf10840g01014	Niben101Scf10840g01014	52170	Niben101Scf10840g01014.1	NA	NA	NA	NA	Late embryogenesis abundant hydroxyproline-rich glycofamily protein, putative [Theobroma cacao] gb|EOY24872.1| Late embryogenesis abundant hydroxyproline-rich glycofamily protein, putative [Theobroma cacao]	NA	7.193	7.00236	5.20765	3.13539	3.08265	2.14609	2.31979	1.21399	5.14122e-05	0.00156783	up
Niben101Scf02369g05003	Niben101Scf02369g05003	20735	Niben101Scf02369g05003.1	NA	NA	NA	NA	Unknown protein	NA	4.163	4.41683	5.10661	2.40683	2.02093	1.92953	2.15287	1.10626	6.20905e-05	0.00185075	up
Niben101Scf00579g00003	Niben101Scf00579g00003	6598	Niben101Scf00579g00003.1	GO:0005215(transporter activity);GO:0006810(transport);GO:0016020(membrane)	NA	NA	NA	Aquaporin Z	NA	6.49724	5.69377	7.15811	3.43582	2.44901	3.41638	2.08028	1.05678	6.72655e-05	0.0019682	up
Niben101Scf01053g00008	Niben101Scf01053g00008	10478	Niben101Scf01053g00008.1	GO:0015079(potassium ion transmembrane transporter activity);GO:0016020(membrane);GO:0071805(potassium ion transmembrane transport)	NA	NA	NA	Potassium transporter 6	NA	0.475376	0.418043	0.221046	0.054631	0.020203	0.071855	7.59747	2.92552	7.40378e-05	0.00212863	up
Niben101Scf02194g00010	Niben101Scf02194g00010	19410	Niben101Scf02194g00010.1	NA	NA	NA	NA	F-box protein [Medicago truncatula]	NA	6.2763	5.67088	6.32693	0.260096	0	0.272078	34.3386	5.10176	8.07751e-05	0.0022756	up
Niben101Scf14390g00006	Niben101Scf14390g00006	55701	Niben101Scf14390g00006.1	NA	NA	NA	NA	Unknown protein	NA	6.87463	6.84337	10.327	3.32314	3.75122	3.61354	2.24974	1.16976	8.22723e-05	0.00230469	up
Niben101Scf01779g03011	Niben101Scf01779g03011	16194	Niben101Scf01779g03011.1	GO:0005515(protein binding)	NA	NA	NA	Autophagy-related protein 18	NA	6.4956	6.56057	6.71477	4.0383	1.3499	2.97309	2.36458	1.24158	8.97398e-05	0.00247983	up
Niben101Scf05417g01007	Niben101Scf05417g01007	37723	Niben101Scf05417g01007.1	GO:0004602(glutathione peroxidase activity);GO:0006979(response to oxidative stress);GO:0055114(oxidation-reduction process)	00590(Arachidonic acid metabolism);00480(Glutathione metabolism)	K00432	EC:1.11.1.9	Glutathione peroxidase 1	NA	34.6963	29.5125	35.4564	10.8147	22.8715	14.6609	2.06145	1.04366	0.000100089	0.00270915	up
Niben101Scf02869g03007	Niben101Scf02869g03007	24394	Niben101Scf02869g03007.1	GO:0015079(potassium ion transmembrane transporter activity);GO:0016020(membrane);GO:0071805(potassium ion transmembrane transport)	NA	NA	NA	Potassium transporter 6	NA	3.33375	3.20879	2.08337	1.07662	0.269343	0.91788	3.81029	1.9299	0.000101225	0.00273349	up
Niben101Scf13429g04019	Niben101Scf13429g04019	54995	Niben101Scf13429g04019.1	GO:0003824(catalytic activity);GO:0004459(L-lactate dehydrogenase activity);GO:0005975(carbohydrate metabolic process);GO:0016491(oxidoreductase activity);GO:0016616(oxidoreductase activity, acting on the CH-OH group of donors, NAD or NADP as acceptor);GO:0044262(cellular carbohydrate metabolic process);GO:0055114(oxidation-reduction process)	00010(Glycolysis / Gluconeogenesis);00620(Pyruvate metabolism);00640(Propanoate metabolism);00270(Cysteine and methionine metabolism)	K00016	EC:1.1.1.27	L-lactate dehydrogenase A-like 6B	NA	15.1378	18.0982	15.5863	4.20094	8.10943	10.2591	2.1632	1.11316	0.000106951	0.00285806	up
Niben101Scf05437g04014	Niben101Scf05437g04014	37806	Niben101Scf05437g04014.1	GO:0010167(response to nitrate);GO:0015706(nitrate transport)	00564(Glycerophospholipid metabolism);00230(Purine metabolism)	K01517	EC:3.6.1.13;EC:3.6.1.16	High-affinity nitrate transporter 3.1	NA	4.32558	4.49619	3.63852	2.03894	0.858953	2.03396	2.5265	1.33714	0.000123532	0.00323021	up
Niben101Scf04967g01001	Niben101Scf04967g01001	35729	Niben101Scf04967g01001.1	NA	NA	NA	NA	CASP-like protein 1D1	NA	2.60941	3.21325	3.1689	0.580826	1.45156	0.730229	3.25473	1.70254	0.000133754	0.00345259	up
Niben101Scf00635g03003	Niben101Scf00635g03003	7029	Niben101Scf00635g03003.1	GO:0005515(protein binding)	04130(SNARE interactions in vesicular transport)	K08509	NA	soluble N-ethylmaleimide-sensitive factor adaptor protein 30 LENGTH=263	NA	2.95426	2.93965	4.34453	1.55654	1.57743	1.6886	2.12303	1.08612	0.000141051	0.00360776	up
Niben101Scf00744g02011	Niben101Scf00744g02011	7783	Niben101Scf00744g02011.1	NA	NA	NA	NA	Tetratricopeptide repeat-like superfamily protein [Theobroma cacao] gb|EOY15474.1| Tetratricopeptide repeat-like superfamily protein [Theobroma cacao]	NA	2.77132	5.14886	3.99416	1.06754	0.245896	0.82188	5.57966	2.48018	0.000149047	0.00378604	up
Niben101Scf07589g01014	Niben101Scf07589g01014	45191	Niben101Scf07589g01014.1	GO:0004672(protein kinase activity);GO:0004674(protein serine/threonine kinase activity);GO:0005524(ATP binding);GO:0006468(protein phosphorylation);GO:0016772(transferase activity, transferring phosphorus-containing groups);GO:0030246(carbohydrate binding)	00500(Starch and sucrose metabolism)	K01176	EC:3.2.1.1	receptor lectin kinase LENGTH=675	NA	0.489231	0.408278	0.14217	0.069007	0.017696	0	11.9913	3.58391	0.000149497	0.00379329	up
Niben101Scf01002g13006	Niben101Scf01002g13006	10036	Niben101Scf01002g13006.1	NA	04120(Ubiquitin mediated proteolysis)	K10580	EC:2.3.2.23	ubiquitin-conjugating enzyme 35 LENGTH=154	NA	23.9381	22.1652	14.8895	10.7115	10.224	5.47258	2.30963	1.20766	0.000154293	0.00387459	up
Niben101Scf05950g01005	Niben101Scf05950g01005	39788	Niben101Scf05950g01005.1	NA	NA	NA	NA	DNA-binding protein [Medicago truncatula]	NA	2.409	2.72928	2.98978	1.05094	0.710904	0.690977	3.31376	1.72847	0.000155607	0.00389922	up
Niben101Scf15972g01024	Niben101Scf15972g01024	56584	Niben101Scf15972g01024.1	GO:0005524(ATP binding);GO:0019538(protein metabolic process)	NA	NA	NA	Chaperone protein ClpB	NA	0.769336	0.988009	1.04466	0.445416	0.409183	0.360738	2.30554	1.20511	0.000155611	0.00389922	up
Niben101Scf07509g00009	Niben101Scf07509g00009	44954	Niben101Scf07509g00009.1	GO:0005215(transporter activity);GO:0006810(transport);GO:0016020(membrane)	NA	NA	NA	Aquaporin Z	NA	21.765	19.975	22.5708	6.98126	15.455	9.47615	2.01523	1.01094	0.000160569	0.00400176	up
Niben101Scf01221g15003	Niben101Scf01221g15003	11927	Niben101Scf01221g15003.1	GO:0005515(protein binding);GO:0008270(zinc ion binding)	04141(Protein processing in endoplasmic reticulum);04120(Ubiquitin mediated proteolysis)	K10601	EC:2.3.2.27	RING finger protein 44	NA	0.262388	0.311198	0.119196	0	0	0	2309.27	11.1732	0.000163147	0.00403989	up
Niben101Scf05210g00003	Niben101Scf05210g00003	36866	Niben101Scf05210g00003.1	NA	NA	NA	NA	Pirin-like protein	NA	9.11753	9.86793	10.1212	2.90106	6.76332	2.52948	2.38699	1.25519	0.000164831	0.00407503	up
Niben101Scf00439g10055	Niben101Scf00439g10055	5328	Niben101Scf00439g10055.1	NA	NA	NA	NA	BnaA05g04800D [Brassica napus]	NA	6.33228	4.86586	7.55642	1.80329	3.83147	1.41521	2.66023	1.41155	0.000167049	0.00410343	up
Niben101Scf11235g04014	Niben101Scf11235g04014	52711	Niben101Scf11235g04014.1	NA	NA	NA	NA	B3 domain-containing transcription factor VAL3	NA	0.144895	0.529306	0.349894	0	0	0	3413.65	11.7371	0.000176488	0.00428981	up
Niben101Scf05000g00002	Niben101Scf05000g00002	35895	Niben101Scf05000g00002.1	GO:0016491(oxidoreductase activity);GO:0016706(oxidoreductase activity, acting on paired donors, with incorporation or reduction of molecular oxygen, 2-oxoglutarate as one donor, and incorporation of one atom each of oxygen into both donors);GO:0055114(oxidation-reduction process)	00941(Flavonoid biosynthesis)	K05278	EC:1.14.11.23	1-aminocyclopropane-1-carboxylate oxidase 5	NA	5.59842	4.72898	5.53972	2.74012	1.99871	3.04221	2.0392	1.02801	0.000177622	0.00431058	up
Niben101Scf00059g02005	Niben101Scf00059g02005	1568	Niben101Scf00059g02005.1	GO:0000145(exocyst);GO:0006887(exocytosis)	NA	NA	NA	exocyst subunit exo70 family protein H4 LENGTH=628	NA	1.25114	1.06149	1.61464	0.267694	0.569241	0.151715	3.97235	1.98999	0.000184786	0.00445209	up
Niben101Scf10763g00021	Niben101Scf10763g00021	52089	Niben101Scf10763g00021.1	GO:0003677(DNA binding);GO:0003700(sequence-specific DNA binding transcription factor activity);GO:0006355(regulation of transcription, DNA-templated)	04626(Plant-pathogen interaction)	K13434	NA	Ethylene-responsive transcription factor 1	NA	0.764361	1.19215	0.79852	0.156119	0	0	17.647	4.14135	0.000189148	0.00454259	up
Niben101Scf04963g04006	Niben101Scf04963g04006	35716	Niben101Scf04963g04006.1	NA	NA	NA	NA	Homeobox-leucine zipper protein ATHB-15	NA	2.84007	3.7706	2.81503	0.820564	1.2191	1.41728	2.7266	1.4471	0.000200601	0.00475897	up
Niben101Scf00414g05015	Niben101Scf00414g05015	5048	Niben101Scf00414g05015.1	NA	NA	NA	NA	product [Oryza sativa Japonica Group]	NA	2.64535	1.72242	1.71959	0.648344	0.587241	0.276247	4.02648	2.00952	0.000211929	0.00496336	up
Niben101Scf01767g02001	Niben101Scf01767g02001	16104	Niben101Scf01767g02001.1	GO:0005507(copper ion binding);GO:0016491(oxidoreductase activity);GO:0046274(lignin catabolic process);GO:0048046(apoplast);GO:0052716(hydroquinone:oxygen oxidoreductase activity);GO:0055114(oxidation-reduction process)	00053(Ascorbate and aldarate metabolism)	K00423	EC:1.10.3.3	Laccase-7	NA	2.33786	2.47457	2.70494	0.714197	1.64706	1.08594	2.18072	1.12481	0.000215418	0.00503049	up
Niben101Scf16258g00001	Niben101Scf16258g00001	56782	Niben101Scf16258g00001.1	GO:0003677(DNA binding);GO:0003682(chromatin binding)	03013(RNA transport)	K14317	NA	Myb family transcription factor APL [Medicago truncatula] gb|KEH36603.1| myb-like DNA-binding domain, shaqkyf class protein [Medicago truncatula]	NA	2.26233	3.54884	2.30902	1.24994	0.668281	1.31055	2.51495	1.33053	0.000215448	0.00503049	up
Niben101Scf00460g00002	Niben101Scf00460g00002	5544	Niben101Scf00460g00002.1	NA	NA	NA	NA	conserved hypothetical protein [Ricinus communis] gb|EEF29839.1| conserved hypothetical protein [Ricinus communis]	NA	7.21064	7.90077	8.58691	5.22409	2.38183	3.15618	2.20202	1.13882	0.000217625	0.00507363	up
Niben101Scf07965g02009	Niben101Scf07965g02009	46233	Niben101Scf07965g02009.1	NA	NA	NA	NA	conserved hypothetical protein [Ricinus communis] gb|EEF47606.1| conserved hypothetical protein [Ricinus communis]	NA	0.6969	0.594093	0.893016	0.127937	0.325731	0.163775	3.53718	1.8226	0.000224236	0.00519632	up
Niben101Scf00920g03004	Niben101Scf00920g03004	9445	Niben101Scf00920g03004.1	NA	NA	NA	NA	CLAVATA3/ESR (CLE)-related protein TDIF	NA	6.84155	9.65237	7.06667	2.96852	4.06759	3.27181	2.28568	1.19262	0.000229861	0.00528691	up
Niben101Scf02420g01005	Niben101Scf02420g01005	21092	Niben101Scf02420g01005.1	GO:0005215(transporter activity);GO:0006810(transport);GO:0016021(integral component of membrane);GO:0055085(transmembrane transport)	NA	NA	NA	Glycerol-3-phosphate transporter	NA	0.164335	0.038744	0.219747	0	0	0	1409.42	10.4609	0.00023652	0.00541583	up
Niben101Scf03021g03021	Niben101Scf03021g03021	25373	Niben101Scf03021g03021.1	NA	NA	NA	NA	CFE protein [Gossypium barbadense]	NA	11.8616	11.5485	10.772	8.23698	3.53246	4.64749	2.08213	1.05806	0.000244985	0.00556828	up
Niben101Scf38838g00004	Niben101Scf38838g00004	59725	Niben101Scf38838g00004.1	NA	03015(mRNA surveillance pathway)	K14404	NA	Nuclear fragile X mental retardation-interacting protein 1	NA	1.26504	0.876829	1.07979	0.399429	0.350064	0.331759	2.97956	1.5751	0.000248756	0.00562909	up
Niben101Scf00952g03008	Niben101Scf00952g03008	9604	Niben101Scf00952g03008.1	NA	NA	NA	NA	Pentatricopeptide repeat-containing protein	NA	1.74345	2.12219	1.79305	0.650303	0.811471	1.04177	2.26027	1.1765	0.0002609	0.0058297	up
Niben101Scf00063g07011	Niben101Scf00063g07011	1625	Niben101Scf00063g07011.1	GO:0003677(DNA binding);GO:0006355(regulation of transcription, DNA-templated)	03018(RNA degradation)	K12581	NA	NAC domain-containing protein 100	NA	1.18483	2.05607	1.71927	0.544681	0.923558	0.351645	2.72554	1.44654	0.000268074	0.00595834	up
Niben101Scf02814g04009	Niben101Scf02814g04009	23877	Niben101Scf02814g04009.1	GO:0005506(iron ion binding);GO:0016705(oxidoreductase activity, acting on paired donors, with incorporation or reduction of molecular oxygen);GO:0020037(heme binding);GO:0055114(oxidation-reduction process)	00380(Tryptophan metabolism)	K07408	EC:1.14.14.1	Cytochrome P450 1A1	NA	0.531264	0.287882	1.70645	0	0	0	8418.64	13.0394	0.000281418	0.0062042	up
Niben101Scf25021g01021	Niben101Scf25021g01021	58719	Niben101Scf25021g01021.1	NA	NA	NA	NA	Protein WEAK CHLOROPLAST MOVEMENT UNDER BLUE LIGHT 1	NA	1.01015	0.520779	1.14377	0.337081	0.389043	0.155665	3.03326	1.60087	0.000295268	0.00642982	up
Niben101Scf02903g01004	Niben101Scf02903g01004	24547	Niben101Scf02903g01004.1	GO:0005515(protein binding)	NA	NA	NA	Ankyrin repeat family protein LENGTH=574	NA	1.00643	0.88874	1.03378	0.324459	0.458445	0.164276	3.09228	1.62867	0.000296982	0.00645803	up
Niben101Scf06684g03003	Niben101Scf06684g03003	42352	Niben101Scf06684g03003.1	GO:0004553(hydrolase activity, hydrolyzing O-glycosyl compounds);GO:0005975(carbohydrate metabolic process)	00520(Amino sugar and nucleotide sugar metabolism)	K01183	EC:3.2.1.14	Acidic endochitinase	NA	17.9199	10.8279	14.8627	3.75196	9.74664	5.48291	2.29752	1.20008	0.000304962	0.00658509	up
Niben101Scf02335g03010	Niben101Scf02335g03010	20431	Niben101Scf02335g03010.1	GO:0005886(plasma membrane);GO:0008271(secondary active sulfate transmembrane transporter activity);GO:0008272(sulfate transport);GO:0015116(sulfate transmembrane transporter activity);GO:0016020(membrane);GO:0016021(integral component of membrane);GO:0055085(transmembrane transport)	NA	NA	NA	Sulfate transporter 1.3	NA	5.37262	4.47329	4.15038	1.78441	3.31564	1.68386	2.06316	1.04486	0.000325219	0.00694788	up
Niben101Scf01784g00010	Niben101Scf01784g00010	16222	Niben101Scf01784g00010.1	GO:0005525(GTP binding);GO:0005622(intracellular);GO:0006184(GTP catabolic process);GO:0007165(signal transduction);GO:0007264(small GTPase mediated signal transduction);GO:0015031(protein transport);GO:0016020(membrane)	04144(Endocytosis);04145(Phagosome)	K07889	NA	Ras-related protein Rab-24	NA	2.35916	1.5561	4.20196	0.195253	0.504516	0.856181	5.21689	2.38319	0.000326743	0.006974	up
Niben101Scf00127g03004	Niben101Scf00127g03004	2247	Niben101Scf00127g03004.1	GO:0005515(protein binding)	NA	NA	NA	Pentatricopeptide repeat-containing protein	NA	1.6495	1.27402	1.19597	0.490708	0.660145	0.662809	2.27137	1.18356	0.000341102	0.00724368	up
Niben101Scf01017g05003	Niben101Scf01017g05003	10188	Niben101Scf01017g05003.1	GO:0043531(ADP binding)	04626(Plant-pathogen interaction)	K13457	NA	Disease resistance protein	NA	0.413921	0.863522	0.888879	0.210086	0.067489	0.264248	3.99821	1.99935	0.000349495	0.00738459	up
Niben101Scf04124g05022	Niben101Scf04124g05022	31885	Niben101Scf04124g05022.1	NA	NA	NA	NA	SPX domain-containing protein 3	NA	32.955	19.5592	24.9363	8.30575	10.5932	18.6137	2.06465	1.0459	0.000361639	0.00759262	up
Niben101Scf05239g01022	Niben101Scf05239g01022	36991	Niben101Scf05239g01022.1	NA	03040(Spliceosome);03013(RNA transport)	K12879	NA	THO complex subunit 2	NA	1.74615	1.17167	1.66695	0.569951	0.540146	0.761145	2.45012	1.29285	0.000389845	0.00808927	up
Niben101Scf03644g02006	Niben101Scf03644g02006	28996	Niben101Scf03644g02006.1	NA	03008(Ribosome biogenesis in eukaryotes)	K14536	EC:3.6.5.-	Protein DYAD	NA	0.28033	0.246498	0.286824	0.052417	0.032728	0	9.55607	3.25642	0.000397228	0.00820932	up
Niben101Scf18156g00009	Niben101Scf18156g00009	57467	Niben101Scf18156g00009.1	NA	NA	NA	NA	Eukaryotic translation initiation factor 2D	NA	4.54741	3.94926	4.36984	1.79497	1.01153	1.7597	2.81777	1.49455	0.000401922	0.00828042	up
Niben101Scf01106g02009	Niben101Scf01106g02009	10930	Niben101Scf01106g02009.1	NA	NA	NA	NA	Unknown protein	NA	0.029343	0.96089	0.659577	0	0	0	5499.37	12.425	0.000408939	0.00839106	up
Niben101Scf03049g02001	Niben101Scf03049g02001	25610	Niben101Scf03049g02001.1	GO:0003677(DNA binding);GO:0005634(nucleus)	00100(Steroid biosynthesis);00561(Glycerolipid metabolism);00564(Glycerophospholipid metabolism);00565(Ether lipid metabolism);00590(Arachidonic acid metabolism);00591(Linoleic acid metabolism);00592(alpha-Linolenic acid metabolism)	K14674	EC:3.1.1.3;EC:3.1.1.13	Calmodulin-binding transcription activator 2	NA	2.38741	1.26548	1.6955	0.682483	0.738199	0.483289	2.80907	1.49009	0.000423715	0.00864464	up
Niben101Scf04091g00020	Niben101Scf04091g00020	31534	Niben101Scf04091g00020.1	NA	04141(Protein processing in endoplasmic reticulum)	K13993	NA	Heat shock protein 16	NA	1.59669	0.719272	0.312375	0	0	0	8761.13	13.0969	0.000428133	0.00872708	up
Niben101Scf02155g03024	Niben101Scf02155g03024	19132	Niben101Scf02155g03024.1	NA	NA	NA	NA	Receptor expression-enhancing protein 5	NA	1.85217	1.54943	1.69754	0.941028	0.664653	0.781879	2.13571	1.09472	0.000446648	0.00902885	up
Niben101Scf08719g00002	Niben101Scf08719g00002	48276	Niben101Scf08719g00002.1	GO:0003676(nucleic acid binding);GO:0046872(metal ion binding)	NA	NA	NA	Zinc finger protein 1	NA	2.06993	3.03677	2.58897	0.669267	0.123931	0.741899	5.01314	2.32572	0.000450217	0.00908114	up
Niben101Scf01018g04014	Niben101Scf01018g04014	10200	Niben101Scf01018g04014.1	GO:0003677(DNA binding);GO:0003682(chromatin binding)	NA	NA	NA	Helicase/SANT-associated, DNA binding protein LENGTH=1957	NA	1.02456	1.16448	0.851681	0.437092	0.359272	0.600347	2.17706	1.12238	0.000455807	0.00913808	up
Niben101Scf00420g01001	Niben101Scf00420g01001	5131	Niben101Scf00420g01001.1	GO:0005488(binding)	NA	NA	NA	Translational activator GCN1	NA	3.00239	1.91361	3.25338	0.494403	0.74879	1.70212	2.77369	1.47181	0.000459885	0.00918369	up
Niben101Scf00218g03012	Niben101Scf00218g03012	3199	Niben101Scf00218g03012.1	GO:0005576(extracellular region)	NA	NA	NA	Expansin-like B1	NA	1.98561	2.17373	1.9881	0.600337	0.770768	0.204318	3.90209	1.96425	0.000467471	0.00929134	up
Niben101Scf05713g03006	Niben101Scf05713g03006	38898	Niben101Scf05713g03006.1	GO:0003677(DNA binding);GO:0046983(protein dimerization activity)	NA	NA	NA	basic helix-loop-helix (bHLH) DNA-binding superfamily protein LENGTH=190	NA	20.0203	15.1388	12.0764	9.45604	4.45067	9.22365	2.04214	1.03008	0.00048122	0.00951224	up
Niben101Scf08341g08001	Niben101Scf08341g08001	47246	Niben101Scf08341g08001.1	NA	NA	NA	NA	conserved hypothetical protein [Ricinus communis] gb|EEF45926.1| conserved hypothetical protein [Ricinus communis]	NA	11.8693	12.871	11.423	3.60958	7.49999	4.83374	2.26825	1.18158	0.000502854	0.00985896	up
Niben101Scf09063g00009	Niben101Scf09063g00009	48960	Niben101Scf09063g00009.1	NA	NA	NA	NA	Transcriptional corepressor SEUSS	NA	0.203887	0.320795	0.229238	0.023734	0	0.053281	9.78926	3.2912	0.000503202	0.00985996	up
Niben101Scf04053g03016	Niben101Scf04053g03016	31377	Niben101Scf04053g03016.1	NA	NA	NA	NA	conserved hypothetical protein [Ricinus communis] gb|EEF44099.1| conserved hypothetical protein [Ricinus communis]	NA	3.35638	2.74203	1.43001	0.714874	0.280081	0.699826	4.44213	2.15125	0.000513133	0.0100138	up
Niben101Ctg15498g00001	Niben101Ctg15498g00001	963	Niben101Ctg15498g00001.1	NA	NA	NA	NA	E3 ubiquitin-protein ligase BRE1-like 1	NA	3.10692	2.18929	1.84411	0	0.46545	0	15.3407	3.93929	0.000524435	0.0101828	up
Niben101Scf02762g01001	Niben101Scf02762g01001	23471	Niben101Scf02762g01001.1	GO:0003677(DNA binding);GO:0006355(regulation of transcription, DNA-templated)	03018(RNA degradation)	K12581	NA	NAC domain-containing protein 100	NA	2.54712	2.73315	1.73518	0.95932	0.066036	0.521066	4.53657	2.1816	0.000528789	0.0102544	up
Niben101Scf01290g01011	Niben101Scf01290g01011	12476	Niben101Scf01290g01011.1	NA	00511(Other glycan degradation)	K01227	EC:3.2.1.96	LOB domain-containing protein 15	NA	0.989668	1.8757	1.03645	0.322678	0.251763	0.423272	3.91075	1.96745	0.000550075	0.0106005	up
Niben101Scf01653g02015	Niben101Scf01653g02015	15130	Niben101Scf01653g02015.1	NA	NA	NA	NA	Unknown protein	NA	1.67903	1.09525	1.17447	0.614905	0.336641	0.544216	2.63996	1.40051	0.000551815	0.0106207	up
Niben101Scf07563g02008	Niben101Scf07563g02008	45091	Niben101Scf07563g02008.1	GO:0008152(metabolic process);GO:0016758(transferase activity, transferring hexosyl groups)	00906(Carotenoid biosynthesis)	K14595	EC:2.4.1.263	UDP-Glycosyltransferase superfamily protein LENGTH=496	NA	49.1367	51.246	53.4337	11.3872	12.8621	28.6898	2.90554	1.5388	0.000576117	0.0109878	up
Niben101Scf07488g00006	Niben101Scf07488g00006	44887	Niben101Scf07488g00006.1	GO:0005515(protein binding)	NA	NA	NA	Leucine-rich repeat receptor-like protein kinase PXL2	NA	10.2121	7.24405	4.68249	3.91247	1.91137	2.03302	2.81775	1.49454	0.000582149	0.0110755	up
Niben101Scf08002g01016	Niben101Scf08002g01016	46322	Niben101Scf08002g01016.1	GO:0005516(calmodulin binding)	NA	NA	NA	Plant calmodulin-binding protein-related LENGTH=507	NA	2.58222	1.28995	2.04495	0.481576	0.840407	0.713202	2.90741	1.53973	0.000622844	0.0117219	up
Niben101Scf02360g03024	Niben101Scf02360g03024	20658	Niben101Scf02360g03024.1	NA	NA	NA	NA	Transcription factor jumonji domain-containing protein, putative isoform 2 [Theobroma cacao] gb|EOY23557.1| Transcription factor jumonji domain-containing protein, putative isoform 2 [Theobroma cacao]	NA	1.36435	1.28508	1.63103	0.446807	0.462108	0.879346	2.39364	1.25921	0.000661414	0.0122656	up
Niben101Scf11608g01013	Niben101Scf11608g01013	53202	Niben101Scf11608g01013.1	NA	NA	NA	NA	glucan synthase-like 10 LENGTH=1890	NA	5.24546	4.35131	4.26352	1.81079	1.51638	3.43199	2.05059	1.03604	0.000719778	0.013106	up
Niben101Scf00261g02003	Niben101Scf00261g02003	3558	Niben101Scf00261g02003.1	NA	NA	NA	NA	Unknown protein	NA	0.365378	0.306954	0.37857	0	0	0	3503.01	11.7744	0.000751387	0.0136001	up
Niben101Scf01704g03006	Niben101Scf01704g03006	15652	Niben101Scf01704g03006.1	NA	NA	NA	NA	Casparian strip membrane protein 6	NA	15.3116	22.6627	18.8535	8.66566	10.8132	2.66179	2.56667	1.3599	0.000757087	0.0136776	up
Niben101Scf02168g02012	Niben101Scf02168g02012	19246	Niben101Scf02168g02012.1	GO:0005488(binding)	NA	NA	NA	Importin-5	NA	0.520017	0.374404	0.62141	0	0.108888	0.08876	7.66935	2.9391	0.000790453	0.0141367	up
Niben101Scf06383g00006	Niben101Scf06383g00006	41340	Niben101Scf06383g00006.1	NA	NA	NA	NA	RING-H2 finger protein ATL18 [Morus notabilis] gb|EXB40454.1| RING-H2 finger protein ATL18 [Morus notabilis]	NA	1.07299	0.693247	1.17452	0	0	0	9802.51	13.2589	0.000799308	0.0142785	up
Niben101Scf00206g00009	Niben101Scf00206g00009	3098	Niben101Scf00206g00009.1	NA	NA	NA	NA	OsI_02421 [Oryza sativa Indica Group] dbj|BAH91149.1| [Oryza sativa Japonica Group]	NA	2.44445	1.2156	0.453361	0	0.094933	0	43.3296	5.43728	0.000858471	0.0151597	up
Niben101Scf03885g09007	Niben101Scf03885g09007	30312	Niben101Scf03885g09007.1	GO:0003735(structural constituent of ribosome);GO:0005622(intracellular);GO:0005840(ribosome);GO:0006412(translation)	03010(Ribosome)	K02978	NA	40S ribosomal protein S27-1	NA	8.10066	6.90862	8.75201	4.22375	2.87807	4.71876	2.01016	1.00731	0.000875303	0.0153864	up
Niben101Scf10193g00017	Niben101Scf10193g00017	51184	Niben101Scf10193g00017.1	NA	NA	NA	NA	Unknown protein	NA	6.33793	2.96194	2.44908	1.53599	1.12036	1.37011	2.91794	1.54495	0.000883176	0.0154777	up
Niben101Scf09701g01011	Niben101Scf09701g01011	50336	Niben101Scf09701g01011.1	NA	NA	NA	NA	BnaAnng04700D [Brassica napus]	NA	9.5468	6.06065	8.90621	4.24377	2.14894	2.81378	2.66265	1.41286	0.000889112	0.015564	up
Niben101Scf07382g01014	Niben101Scf07382g01014	44558	Niben101Scf07382g01014.1	NA	NA	NA	NA	Unknown protein	NA	26.1647	35.412	31.2392	8.13823	16.9336	18.6837	2.12124	1.08491	0.00090246	0.0157144	up
Niben101Scf01037g10004	Niben101Scf01037g10004	10381	Niben101Scf01037g10004.1	NA	NA	NA	NA	Cytochrome b561 and DOMON domain-containing protein	NA	50.2359	35.7139	44.0116	17.2498	11.7853	32.353	2.11705	1.08205	0.00091263	0.0158675	up
Niben101Scf02124g01003	Niben101Scf02124g01003	18934	Niben101Scf02124g01003.1	NA	03040(Spliceosome);04141(Protein processing in endoplasmic reticulum);04144(Endocytosis)	K03283	NA	Heat shock 70 kDa protein	NA	2.82069	2.44876	2.62459	0.264233	1.55823	0.305996	3.7088	1.89095	0.00091619	0.0159115	up
Niben101Scf06715g02006	Niben101Scf06715g02006	42425	Niben101Scf06715g02006.1	GO:0004672(protein kinase activity);GO:0004674(protein serine/threonine kinase activity);GO:0005524(ATP binding);GO:0006468(protein phosphorylation);GO:0016772(transferase activity, transferring phosphorus-containing groups)	04626(Plant-pathogen interaction)	K05391	NA	mitogen-activated protein kinase kinase kinase 21 LENGTH=336	NA	0.280843	0.29489	0.1126	0	0	0	2294.44	11.1639	0.000923196	0.0160151	up
Niben101Scf06562g02004	Niben101Scf06562g02004	41962	Niben101Scf06562g02004.1	GO:0003677(DNA binding);GO:0003899(DNA-directed RNA polymerase activity);GO:0005634(nucleus);GO:0006351(transcription, DNA-templated);GO:0008270(zinc ion binding)	00230(Purine metabolism);00240(Pyrimidine metabolism);03020(RNA polymerase)	K02999	EC:2.7.7.6	TPA: putative DNA-directed RNA polymerase family protein [Zea mays]	NA	3.14714	3.73403	3.90474	1.2995	1.5184	2.07236	2.20559	1.14116	0.000972332	0.0167091	up
Niben101Scf01942g06002	Niben101Scf01942g06002	17321	Niben101Scf01942g06002.1	GO:0005515(protein binding);GO:0008270(zinc ion binding)	NA	NA	NA	RING finger protein 44	NA	3.42699	3.51208	3.67419	1.46302	0.312298	1.55561	3.18627	1.67187	0.000999871	0.0171014	up
Niben101Scf08470g03007	Niben101Scf08470g03007	47510	Niben101Scf08470g03007.1	GO:0005509(calcium ion binding)	04626(Plant-pathogen interaction)	K13448	NA	Calcium-binding protein CML24	NA	0.430782	0.153834	0.194703	0	0	0	2597.73	11.343	0.00102815	0.0175137	up
Niben101Scf00887g04025	Niben101Scf00887g04025	9208	Niben101Scf00887g04025.1	NA	04075(Plant hormone signal transduction)	K14504	EC:2.4.1.207	Pentatricopeptide repeat-containing protein	NA	1.13177	1.22544	0.762441	0.360639	0.605029	0.500698	2.12747	1.08914	0.0010602	0.0179539	up
Niben101Scf12959g00003	Niben101Scf12959g00003	54586	Niben101Scf12959g00003.1	GO:0003700(sequence-specific DNA binding transcription factor activity);GO:0005634(nucleus);GO:0006351(transcription, DNA-templated);GO:0006355(regulation of transcription, DNA-templated);GO:0043565(sequence-specific DNA binding)	NA	NA	NA	Trihelix transcription factor GT-3a	NA	2.41666	4.41521	5.2379	1.82483	2.1102	1.37969	2.271	1.18333	0.00118004	0.0195816	up
Niben101Scf02211g02010	Niben101Scf02211g02010	19524	Niben101Scf02211g02010.1	GO:0043531(ADP binding)	NA	NA	NA	R1 [Solanum tuberosum]	NA	0.8512	1.28869	0.937434	0.385669	0.300911	0.503086	2.58671	1.37112	0.00121711	0.0200671	up
Niben101Scf05438g02007	Niben101Scf05438g02007	37829	Niben101Scf05438g02007.1	GO:0004462(lactoylglutathione lyase activity);GO:0046872(metal ion binding)	00620(Pyruvate metabolism)	K01759	EC:4.4.1.5	Lactoylglutathione lyase	NA	1.41578	3.48433	2.69657	0.870673	1.20723	1.07989	2.40569	1.26645	0.00124603	0.0204701	up
Niben101Scf01848g00007	Niben101Scf01848g00007	16735	Niben101Scf01848g00007.1	GO:0009055(electron carrier activity);GO:0020037(heme binding)	NA	NA	NA	expressed protein [Oryza sativa Japonica Group]	NA	2.70235	1.6238	1.91074	0.269073	0.945106	0.212796	4.37071	2.12787	0.00125884	0.0206082	up
Niben101Scf00870g17010	Niben101Scf00870g17010	9069	Niben101Scf00870g17010.1	GO:0008252(nucleotidase activity);GO:0016787(hydrolase activity)	00230(Purine metabolism);00240(Pyrimidine metabolism);00760(Nicotinate and nicotinamide metabolism)	K03787	EC:3.1.3.5	5'-nucleotidase SurE	NA	1.25442	1.96354	1.91472	0.753903	0.566725	0.941269	2.26919	1.18218	0.00128243	0.0209056	up
Niben101Scf08381g02003	Niben101Scf08381g02003	47330	Niben101Scf08381g02003.1	NA	NA	NA	NA	Unknown protein	NA	15.904	18.4674	22.1439	9.12336	4.71922	12.1449	2.17472	1.12083	0.00129154	0.0210244	up
Niben101Scf05549g02004	Niben101Scf05549g02004	38193	Niben101Scf05549g02004.1	NA	NA	NA	NA	18S pre-rib gar2 [Populus trichocarpa]	NA	2.25921	1.32209	1.52623	1.01027	0.780861	0.4943	2.23482	1.16016	0.00135525	0.0218081	up
Niben101Scf02153g00001	Niben101Scf02153g00001	19113	Niben101Scf02153g00001.1	GO:0005515(protein binding)	NA	NA	NA	F-box/kelch-repeat protein	NA	3.42757	2.49583	2.59816	1.15916	1.31275	1.63169	2.07661	1.05423	0.00140153	0.0223582	up
Niben101Scf00421g01022	Niben101Scf00421g01022	5147	Niben101Scf00421g01022.1	GO:0030001(metal ion transport);GO:0046872(metal ion binding)	NA	NA	NA	Heavy metal transport/detoxification superfamily protein LENGTH=177	NA	3.50145	4.0271	2.97987	1.92658	0.910504	1.02283	2.72245	1.44491	0.0014537	0.0230295	up
Niben101Scf13429g04020	Niben101Scf13429g04020	54994	Niben101Scf13429g04020.1	GO:0003824(catalytic activity);GO:0004459(L-lactate dehydrogenase activity);GO:0005975(carbohydrate metabolic process);GO:0016616(oxidoreductase activity, acting on the CH-OH group of donors, NAD or NADP as acceptor);GO:0044262(cellular carbohydrate metabolic process);GO:0055114(oxidation-reduction process)	00010(Glycolysis / Gluconeogenesis);00620(Pyruvate metabolism);00640(Propanoate metabolism);00270(Cysteine and methionine metabolism)	K00016	EC:1.1.1.27	L-lactate dehydrogenase A-like 6A	NA	15.1023	18.3865	14.2808	4.86364	8.38703	10.1201	2.04399	1.03139	0.00145761	0.0230776	up
Niben101Scf04792g02006	Niben101Scf04792g02006	34968	Niben101Scf04792g02006.1	NA	NA	NA	NA	[Oryza sativa Japonica Group] dbj|BAF06280.2| [Oryza sativa Japonica Group]	NA	4.39329	4.57108	4.00356	2.66501	1.36069	2.04454	2.13631	1.09512	0.00152398	0.023911	up
Niben101Scf01013g00010	Niben101Scf01013g00010	10148	Niben101Scf01013g00010.1	GO:0005315(inorganic phosphate transmembrane transporter activity);GO:0006817(phosphate ion transport);GO:0016021(integral component of membrane);GO:0022857(transmembrane transporter activity);GO:0055085(transmembrane transport)	NA	NA	NA	phosphate transporter 1;7 LENGTH=535	NA	1.28138	0.553805	0.764528	0.17838	0.492496	0.155089	3.14749	1.6542	0.00152563	0.023911	up
Niben101Scf04886g05008	Niben101Scf04886g05008	35339	Niben101Scf04886g05008.1	NA	NA	NA	NA	conserved hypothetical protein [Ricinus communis] gb|EEF28791.1| conserved hypothetical protein [Ricinus communis]	NA	3.97341	3.23373	1.89938	1.0715	1.31711	0.887228	2.77991	1.47504	0.00155161	0.024234	up
Niben101Scf03224g11008	Niben101Scf03224g11008	26595	Niben101Scf03224g11008.1	GO:0005515(protein binding)	NA	NA	NA	Pentatricopeptide repeat-containing protein	NA	0.590712	0.356268	0.433288	0.116882	0.097496	0.111618	4.234	2.08202	0.00160244	0.0248502	up
Niben101Ctg12636g00001	Niben101Ctg12636g00001	494	Niben101Ctg12636g00001.1	NA	NA	NA	NA	ABC transporter A family member 3	NA	2.43785	1.2177	2.89341	0.410887	0.35922	1.02352	3.65124	1.86839	0.00162464	0.0250864	up
Niben101Scf09262g00001	Niben101Scf09262g00001	49451	Niben101Scf09262g00001.1	GO:0004601(peroxidase activity);GO:0005509(calcium ion binding);GO:0016491(oxidoreductase activity);GO:0050664(oxidoreductase activity, acting on NAD(P)H, oxygen as acceptor);GO:0055114(oxidation-reduction process)	04626(Plant-pathogen interaction)	K13447	EC:1.6.3.-;EC:1.11.1.-	Respiratory burst oxidase homolog protein E	NA	0.061227	0.06669	0.049632	0	0	0	591.83	9.20904	0.00166027	0.0255683	up
Niben101Scf04436g03002	Niben101Scf04436g03002	33351	Niben101Scf04436g03002.1	NA	NA	NA	NA	Protein of unknown function (DUF506) LENGTH=298	NA	4.79694	3.12657	4.5187	1.57856	2.14524	2.35487	2.04687	1.03342	0.00168499	0.0258496	up
Niben101Ctg14324g00001	Niben101Ctg14324g00001	730	Niben101Ctg14324g00001.1	NA	03013(RNA transport)	K14310	NA	Nuclear pore complex protein NUP205	NA	1.24445	0.925547	1.71422	0.28338	0.34633	0.526525	3.35936	1.74819	0.00170264	0.0260559	up
Niben101Scf01607g01001	Niben101Scf01607g01001	14821	Niben101Scf01607g01001.1	GO:0005515(protein binding);GO:0008270(zinc ion binding)	NA	NA	NA	RING finger protein 44	NA	0.952454	0.458727	0.817924	0.144211	0.101494	0.289533	4.1647	2.05821	0.0017699	0.02681	up
Niben101Scf00338g10012	Niben101Scf00338g10012	4368	Niben101Scf00338g10012.1	GO:0005506(iron ion binding);GO:0016705(oxidoreductase activity, acting on paired donors, with incorporation or reduction of molecular oxygen);GO:0020037(heme binding);GO:0055114(oxidation-reduction process)	00905(Brassinosteroid biosynthesis)	K09588	EC:1.14.-.-	Cytochrome P450 superfamily protein LENGTH=514	NA	0.397651	0.129683	0.216399	0	0.03856	0	19.2877	4.26961	0.00178162	0.0269346	up
Niben101Scf05329g01014	Niben101Scf05329g01014	37334	Niben101Scf05329g01014.1	NA	NA	NA	NA	Protein LURP-one-related 14	NA	4.01319	9.03513	11.0928	3.81241	3.77474	2.79603	2.32502	1.21724	0.00182831	0.0274609	up
Niben101Scf08285g00009	Niben101Scf08285g00009	47082	Niben101Scf08285g00009.1	GO:0008152(metabolic process);GO:0016758(transferase activity, transferring hexosyl groups)	00906(Carotenoid biosynthesis)	K14595	EC:2.4.1.263	UDP-Glycosyltransferase superfamily protein LENGTH=465	NA	2.65306	2.21426	3.79594	0.634296	1.42958	0.838149	2.98524	1.57785	0.00186643	0.0279699	up
Niben101Scf00769g00010	Niben101Scf00769g00010	7980	Niben101Scf00769g00010.1	NA	NA	NA	NA	TP53-regulated inhibitor of apoptosis 1	NA	4.31195	3.89258	3.80556	1.82397	1.91316	2.25132	2.00554	1.00399	0.00187657	0.0280854	up
Niben101Scf03425g04002	Niben101Scf03425g04002	27821	Niben101Scf03425g04002.1	NA	NA	NA	NA	Ubiquitin carboxyl-terminal hydrolase family protein LENGTH=470	NA	2.54682	1.74666	1.51032	0.900197	0.696738	1.11743	2.13818	1.09638	0.00191871	0.0285589	up
Niben101Scf01795g14001	Niben101Scf01795g14001	16359	Niben101Scf01795g14001.1	GO:0005515(protein binding)	NA	NA	NA	Pentatricopeptide repeat-containing protein	NA	1.53421	1.84657	1.56805	0.682442	0.749128	0.843851	2.17491	1.12096	0.00194288	0.0288166	up
Niben101Scf11723g01003	Niben101Scf11723g01003	53360	Niben101Scf11723g01003.1	GO:0004872(receptor activity);GO:0005788(endoplasmic reticulum lumen)	NA	NA	NA	Auxin-binding protein 1	NA	0.213838	0.221727	0.275484	0	0	0	2370.16	11.2108	0.00195265	0.0289336	up
Niben101Scf02462g03003	Niben101Scf02462g03003	21467	Niben101Scf02462g03003.1	NA	NA	NA	NA	Leucine-rich repeat receptor-like tyrosine-protein kinase	NA	0.060725	0.265983	0.156383	0	0	0	1610.3	10.6531	0.0021114	0.0307254	up
Niben101Scf03952g06015	Niben101Scf03952g06015	30757	Niben101Scf03952g06015.1	GO:0005515(protein binding);GO:0008270(zinc ion binding)	NA	NA	NA	RING finger protein 44	NA	2.29172	2.20809	1.86044	1.01015	0.865934	1.17714	2.08313	1.05875	0.00211278	0.0307254	up
Niben101Scf06677g01008	Niben101Scf06677g01008	42317	Niben101Scf06677g01008.1	NA	NA	NA	NA	Protein BREVIS RADIX	NA	0.476453	0.709163	0.619938	0.055349	0.174418	0	7.8582	2.9742	0.00218979	0.0316067	up
Niben101Scf06538g02008	Niben101Scf06538g02008	41893	Niben101Scf06538g02008.1	GO:0047134(protein-disulfide reductase activity);GO:0055114(oxidation-reduction process)	NA	NA	NA	Cysteine/Histidine-rich C1 domain family protein LENGTH=247	NA	3.20714	4.02797	4.88524	2.17027	1.4321	2.04741	2.14528	1.10116	0.00220174	0.0317396	up
Niben101Scf01006g01004	Niben101Scf01006g01004	10085	Niben101Scf01006g01004.1	GO:0006777(Mo-molybdopterin cofactor biosynthetic process)	00790(Folate biosynthesis);04122(Sulfur relay system)	K03639	EC:4.1.99.18	Cyclic pyranopterin monophosphate synthase accessory protein	NA	1.21034	1.54421	1.33265	0.765453	0.458709	0.356499	2.58576	1.37059	0.00220964	0.0318335	up
Niben101Scf05188g03023	Niben101Scf05188g03023	36777	Niben101Scf05188g03023.1	GO:0005515(protein binding);GO:0008270(zinc ion binding)	03013(RNA transport)	K14317	NA	RING finger protein 44	NA	2.50791	2.04326	3.81628	1.20622	0.791826	1.34129	2.50572	1.32523	0.00239144	0.0339866	up
Niben101Scf05151g01012	Niben101Scf05151g01012	36593	Niben101Scf05151g01012.1	GO:0004550(nucleoside diphosphate kinase activity);GO:0005524(ATP binding);GO:0006165(nucleoside diphosphate phosphorylation);GO:0006183(GTP biosynthetic process);GO:0006228(UTP biosynthetic process);GO:0006241(CTP biosynthetic process)	00230(Purine metabolism);00240(Pyrimidine metabolism)	K00940	EC:2.7.4.6	Nucleoside diphosphate kinase A 1	NA	0.52725	0	0.335682	0	0	0	2876.44	11.4901	0.00253797	0.0354587	up
Niben101Scf18384g00002	Niben101Scf18384g00002	57547	Niben101Scf18384g00002.1	NA	00970(Aminoacyl-tRNA biosynthesis)	K02433	EC:6.3.5.6;EC:6.3.5.7	Sec14p-like phosphatidylinositol transfer family protein LENGTH=554	NA	1.70026	2.09255	1.03985	0.687425	0.480412	0.489673	2.91562	1.5438	0.00254188	0.0354919	up
Niben101Scf02664g01004	Niben101Scf02664g01004	22940	Niben101Scf02664g01004.1	GO:0003677(DNA binding);GO:0006355(regulation of transcription, DNA-templated)	03013(RNA transport);03015(mRNA surveillance pathway);03018(RNA degradation)	K13126	NA	NAC domain-containing protein 7	NA	1.87403	2.66749	1.9503	0.724685	1.33099	0.519381	2.52104	1.33402	0.0025925	0.0360462	up
Niben101Scf00350g03015	Niben101Scf00350g03015	4511	Niben101Scf00350g03015.1	NA	00941(Flavonoid biosynthesis)	K13081	EC:1.17.1.3	Isoflavone reductase-like protein	NA	4.27942	6.1317	3.40887	2.33748	2.06918	2.04604	2.14174	1.09878	0.00267033	0.0368623	up
Niben101Scf02601g00002	Niben101Scf02601g00002	22511	Niben101Scf02601g00002.1	GO:0005515(protein binding)	NA	NA	NA	Leucine-rich repeat-containing protein 40	NA	1.19806	0.973555	1.01123	0.402383	0.218891	0.634125	2.53533	1.34217	0.00267857	0.036954	up
Niben101Scf09368g00004	Niben101Scf09368g00004	49605	Niben101Scf09368g00004.1	NA	NA	NA	NA	plastid-targeted protein 2 [Craterostigma plantagineum]	NA	4.68624	4.43857	5.57412	2.23548	1.10126	2.64554	2.45708	1.29694	0.0028065	0.0383981	up
Niben101Scf07191g02024	Niben101Scf07191g02024	44053	Niben101Scf07191g02024.1	NA	NA	NA	NA	unknown protein; BEST Arabidopsis thaliana protein match is: unknown protein . LENGTH=258	NA	1.71909	1.99831	3.00688	0.942808	0.640349	1.23322	2.38756	1.25554	0.00292635	0.0395579	up
Niben101Scf00436g07002	Niben101Scf00436g07002	5271	Niben101Scf00436g07002.1	GO:0003676(nucleic acid binding);GO:0046872(metal ion binding)	NA	NA	NA	Zinc finger protein 484	NA	0.247842	0.293243	0.201674	0	0.034784	0	21.3535	4.4164	0.00304956	0.0408531	up
Niben101Scf02615g01006	Niben101Scf02615g01006	22610	Niben101Scf02615g01006.1	GO:0003824(catalytic activity);GO:0005975(carbohydrate metabolic process);GO:0030246(carbohydrate binding)	NA	NA	NA	Rhamnogalacturonate lyase family protein LENGTH=617	NA	1.25504	0.632397	1.04615	0.435783	0.477362	0.304559	2.40912	1.2685	0.00312758	0.041597	up
Niben101Scf00592g14006	Niben101Scf00592g14006	6695	Niben101Scf00592g14006.1	GO:0003824(catalytic activity);GO:0008152(metabolic process)	00360(Phenylalanine metabolism);00130(Ubiquinone and other terpenoid-quinone biosynthesis);00940(Phenylpropanoid biosynthesis)	K01904	EC:6.2.1.12	2-succinylbenzoate--CoA ligase	NA	0.515747	0.74866	0.649378	0.288467	0.299414	0.196126	2.44103	1.28749	0.00325896	0.0429601	up
Niben101Scf03362g05005	Niben101Scf03362g05005	27407	Niben101Scf03362g05005.1	NA	NA	NA	NA	Cysteine-rich receptor-like protein kinase 3	NA	14.991	14.0965	16.5004	4.13279	5.38273	11.9874	2.12008	1.08412	0.00326763	0.0430264	up
Niben101Scf06301g03004	Niben101Scf06301g03004	41070	Niben101Scf06301g03004.1	NA	NA	NA	NA	BnaC01g28220D [Brassica napus]	NA	1.14462	0.967836	1.40574	0.304002	0.204765	0.599827	3.17357	1.66611	0.00334005	0.0437309	up
Niben101Scf00519g00013	Niben101Scf00519g00013	6066	Niben101Scf00519g00013.1	GO:0008107(galactoside 2-alpha-L-fucosyltransferase activity);GO:0016020(membrane);GO:0042546(cell wall biogenesis)	NA	NA	NA	Galactoside 2-alpha-L-fucosyltransferase	NA	0.321903	0.209406	0.587656	0.095181	0	0	11.7562	3.55535	0.00335761	0.0438739	up
Niben101Scf12199g00007	Niben101Scf12199g00007	53878	Niben101Scf12199g00007.1	GO:0005515(protein binding)	NA	NA	NA	bromodomain 4 LENGTH=475	NA	0.549643	0.716668	0.717296	0.136252	0.286331	0.242304	2.98337	1.57695	0.00346775	0.0448566	up
Niben101Scf03526g01023	Niben101Scf03526g01023	28466	Niben101Scf03526g01023.1	GO:0005515(protein binding);GO:0008270(zinc ion binding)	04141(Protein processing in endoplasmic reticulum);04120(Ubiquitin mediated proteolysis)	K10601	EC:2.3.2.27	RING finger protein 44	NA	0.309104	0.309684	0.191255	0.013613	0	0	59.5051	5.89494	0.00359832	0.0460687	up
Niben101Scf04327g02021	Niben101Scf04327g02021	32748	Niben101Scf04327g02021.1	GO:0006629(lipid metabolic process);GO:0008081(phosphoric diester hydrolase activity)	NA	NA	NA	phosphatidylinositol-specific phospholipase c [Listeria monocytogenes]	NA	0.173437	1.13451	0.370856	0.105801	0.073062	0	9.38599	3.23051	0.00363854	0.046378	up
Niben101Scf02191g02011	Niben101Scf02191g02011	19403	Niben101Scf02191g02011.1	GO:0005199(structural constituent of cell wall);GO:0009664(plant-type cell wall organization)	NA	NA	NA	extensin [Nicotiana sylvestris]	NA	0.180575	0.663389	0.312697	0	0	0.080908	14.296	3.83754	0.00366551	0.0466704	up
Niben101Scf04713g01003	Niben101Scf04713g01003	34581	Niben101Scf04713g01003.1	GO:0005515(protein binding);GO:0008270(zinc ion binding)	00563(Glycosylphosphatidylinositol(GPI)-anchor biosynthesis)	K05283	EC:2.3.-.-	RING finger protein 44	NA	2.63262	3.57565	2.79998	1.39976	1.94869	1.04163	2.05196	1.037	0.0037224	0.047161	up
Niben101Scf06623g00017	Niben101Scf06623g00017	42137	Niben101Scf06623g00017.1	NA	NA	NA	NA	BnaC06g30030D [Brassica napus]	NA	6.87991	5.32203	5.16739	1.00389	4.15074	1.18813	2.73845	1.45336	0.00381834	0.0480735	up
Niben101Scf07023g00002	Niben101Scf07023g00002	43486	Niben101Scf07023g00002.1	NA	NA	NA	NA	Unknown protein	NA	3.16446	3.68742	4.64221	0.850955	2.11362	1.93115	2.34778	1.2313	0.00382294	0.0481183	up
Niben101Scf10438g00009	Niben101Scf10438g00009	51631	Niben101Scf10438g00009.1	GO:0003677(DNA binding);GO:0003700(sequence-specific DNA binding transcription factor activity);GO:0006355(regulation of transcription, DNA-templated)	04626(Plant-pathogen interaction)	K13434	NA	Ethylene-responsive transcription factor 4	NA	2.1449	2.61723	2.07377	0.77158	1.11941	0.712672	2.62549	1.39259	0.00401973	0.0499671	up
Niben101Scf08724g00012	Niben101Scf08724g00012	48296	Niben101Scf08724g00012.1	GO:0003824(catalytic activity);GO:0004722(protein serine/threonine phosphatase activity);GO:0006470(protein dephosphorylation)	NA	NA	NA	Protein phosphatase 2C family protein LENGTH=396	NA	8.18277	3.77801	5.90243	52.7712	39.1406	33.659	0.142256	-2.81344	1.20319e-31	3.70832e-28	down
Niben101Scf00262g01003	Niben101Scf00262g01003	3565	Niben101Scf00262g01003.1	NA	00511(Other glycan degradation)	K01227	EC:3.2.1.96	Calcium uniporter protein 5, mitochondrial	NA	6.54238	5.28536	5.26258	40.4128	24.5461	23.0453	0.194199	-2.36439	8.1654e-31	2.09719e-27	down
Niben101Scf05880g02003	Niben101Scf05880g02003	39519	Niben101Scf05880g02003.1	GO:0003824(catalytic activity);GO:0004722(protein serine/threonine phosphatase activity);GO:0006470(protein dephosphorylation)	NA	NA	NA	Protein phosphatase 2C family protein LENGTH=396	NA	1.92947	1.80948	2.59937	16.8014	11.4689	9.08421	0.16968	-2.55911	4.1274e-28	7.95058e-25	down
Niben101Scf02437g08005	Niben101Scf02437g08005	21261	Niben101Scf02437g08005.1	GO:0003677(DNA binding);GO:0003700(sequence-specific DNA binding transcription factor activity);GO:0006355(regulation of transcription, DNA-templated)	04626(Plant-pathogen interaction)	K13434	NA	Ethylene-responsive transcription factor 1	NA	1.136	0.357113	0.775871	12.3043	10.5191	7.583	0.0746218	-3.74426	1.39696e-27	2.58332e-24	down
Niben101Scf04174g06004	Niben101Scf04174g06004	32082	Niben101Scf04174g06004.1	NA	00906(Carotenoid biosynthesis)	K09840	EC:1.13.11.51	9-cis-epoxycarotenoid dioxygenase, chloroplastic	NA	1.98082	1.46188	1.53783	8.16185	7.20019	6.18216	0.231177	-2.11293	1.8953e-26	3.37007e-23	down
Niben101Ctg16385g00003	Niben101Ctg16385g00003	1160	Niben101Ctg16385g00003.1	GO:0003677(DNA binding);GO:0003700(sequence-specific DNA binding transcription factor activity);GO:0006355(regulation of transcription, DNA-templated)	04626(Plant-pathogen interaction)	K13434	NA	Ethylene-responsive transcription factor 10	NA	2.01341	1.44897	1.54104	22.9633	12.284	10.726	0.108833	-3.19981	2.62838e-25	4.50046e-22	down
Niben101Scf00978g06005	Niben101Scf00978g06005	9815	Niben101Scf00978g06005.1	GO:0005215(transporter activity);GO:0006810(transport);GO:0016020(membrane)	NA	NA	NA	Aquaporin-like superfamily protein LENGTH=268	NA	8.63312	12.0214	10.1122	26.9129	30.8265	29.5534	0.352455	-1.50449	4.15261e-25	6.85641e-22	down
Niben101Scf00390g01010	Niben101Scf00390g01010	4876	Niben101Scf00390g01010.1	GO:0004014(adenosylmethionine decarboxylase activity);GO:0006597(spermine biosynthetic process);GO:0008295(spermidine biosynthetic process)	00270(Cysteine and methionine metabolism);00330(Arginine and proline metabolism)	K01611	EC:4.1.1.50	S-adenosylmethionine decarboxylase proenzyme	NA	42.1047	41.6922	40.4386	110.044	109.385	81.985	0.412176	-1.27867	7.38845e-25	1.17785e-21	down
Niben101Scf09527g01015	Niben101Scf09527g01015	49940	Niben101Scf09527g01015.1	GO:0009523(photosystem II);GO:0015979(photosynthesis);GO:0016020(membrane)	00190(Oxidative phosphorylation);00860(Porphyrin and chlorophyll metabolism)	K02259	NA	Photosystem II reaction center X protein	NA	16.696	18.6346	16.0673	56.8643	75.1782	51.5945	0.279889	-1.83707	1.1932e-24	1.83876e-21	down
Niben101Scf08150g00004	Niben101Scf08150g00004	46709	Niben101Scf08150g00004.1	GO:0003824(catalytic activity);GO:0004722(protein serine/threonine phosphatase activity);GO:0006470(protein dephosphorylation)	NA	NA	NA	Protein phosphatase 2C family protein LENGTH=396	NA	8.7502	5.97554	7.09904	33.3577	23.6435	21.6052	0.277646	-1.84868	5.98074e-24	8.64049e-21	down
Niben101Scf05767g04010	Niben101Scf05767g04010	39092	Niben101Scf05767g04010.1	NA	NA	NA	NA	Late embryogenesis abundant (LEA) hydroxyproline-rich glycoprotein family LENGTH=260	NA	8.09008	5.18275	6.38718	37.3426	30.6708	21.9935	0.218428	-2.19477	7.20881e-24	1.00991e-20	down
Niben101Scf06026g01006	Niben101Scf06026g01006	40074	Niben101Scf06026g01006.1	GO:0009055(electron carrier activity)	NA	NA	NA	early nodulin-like protein 17 LENGTH=172	NA	18.0296	18.7386	17.2716	38.5886	38.725	35.3917	0.479479	-1.06046	2.72399e-23	3.56327e-20	down
Niben101Scf01899g02003	Niben101Scf01899g02003	17019	Niben101Scf01899g02003.1	GO:0016020(membrane)	NA	NA	NA	Early-responsive to dehydration stress protein (ERD4) LENGTH=724	NA	6.33124	6.80415	6.44209	21.6893	15.0869	15.6571	0.373379	-1.42129	4.17293e-23	5.21402e-20	down
Niben101Scf07244g03021	Niben101Scf07244g03021	44220	Niben101Scf07244g03021.1	NA	NA	NA	NA	meiosis 5 [Zea mays]	NA	29.5584	27.8591	28.6878	66.9657	55.6859	75.1583	0.435293	-1.19994	4.93014e-23	5.99803e-20	down
Niben101Scf05676g06016	Niben101Scf05676g06016	38694	Niben101Scf05676g06016.1	GO:0000786(nucleosome);GO:0003677(DNA binding);GO:0005634(nucleus);GO:0046982(protein heterodimerization activity)	04070(Phosphatidylinositol signaling system);04626(Plant-pathogen interaction)	K02183	NA	Histone H2A.1	NA	23.6988	26.861	25.113	56.6275	49.7743	49.615	0.48503	-1.04385	4.04692e-22	4.67733e-19	down
Niben101Scf16007g00011	Niben101Scf16007g00011	56615	Niben101Scf16007g00011.1	GO:0003677(DNA binding);GO:0003700(sequence-specific DNA binding transcription factor activity);GO:0006355(regulation of transcription, DNA-templated)	04626(Plant-pathogen interaction)	K13434	NA	Ethylene-responsive transcription factor 1	NA	2.78859	1.39492	1.6086	21.7366	12.5331	12.4183	0.12406	-3.01089	4.54557e-22	5.12552e-19	down
Niben101Scf16007g00010	Niben101Scf16007g00010	56614	Niben101Scf16007g00010.1	GO:0003677(DNA binding);GO:0003700(sequence-specific DNA binding transcription factor activity);GO:0006355(regulation of transcription, DNA-templated)	04626(Plant-pathogen interaction)	K13434	NA	Ethylene-responsive transcription factor 1	NA	7.70283	3.7332	4.80318	53.9079	27.1358	28.6326	0.148065	-2.7557	8.68544e-22	9.30338e-19	down
Niben101Scf28230g00019	Niben101Scf28230g00019	59021	Niben101Scf28230g00019.1	GO:0004553(hydrolase activity, hydrolyzing O-glycosyl compounds);GO:0005618(cell wall);GO:0005975(carbohydrate metabolic process);GO:0006073(cellular glucan metabolic process);GO:0016762(xyloglucan:xyloglucosyl transferase activity);GO:0048046(apoplast)	04075(Plant hormone signal transduction)	K14504	EC:2.4.1.207	Xyloglucan endotransglucosylase/hydrolase protein 24	NA	12.018	11.0777	10.5256	31.8426	42.1171	27.2344	0.332245	-1.58968	1.79935e-21	1.80839e-18	down
Niben101Scf08249g02004	Niben101Scf08249g02004	47002	Niben101Scf08249g02004.1	GO:0003677(DNA binding);GO:0003700(sequence-specific DNA binding transcription factor activity);GO:0006355(regulation of transcription, DNA-templated)	00970(Aminoacyl-tRNA biosynthesis)	K01876	EC:6.1.1.12	Ethylene-responsive transcription factor 5	NA	8.30545	4.54316	7.66804	31.0966	28.4976	26.9937	0.236946	-2.07737	2.18373e-20	1.94146e-17	down
Niben101Scf01836g00002	Niben101Scf01836g00002	16666	Niben101Scf01836g00002.1	GO:0004553(hydrolase activity, hydrolyzing O-glycosyl compounds);GO:0005618(cell wall);GO:0005975(carbohydrate metabolic process);GO:0006073(cellular glucan metabolic process);GO:0016762(xyloglucan:xyloglucosyl transferase activity);GO:0048046(apoplast)	04075(Plant hormone signal transduction)	K14504	EC:2.4.1.207	Xyloglucan endotransglucosylase/hydrolase protein 24	NA	13.4481	14.8417	11.7515	35.1384	33.4403	27.3498	0.417408	-1.26047	3.83837e-20	3.16878e-17	down
Niben101Scf06969g01020	Niben101Scf06969g01020	43281	Niben101Scf06969g01020.1	GO:0005215(transporter activity);GO:0006810(transport);GO:0016020(membrane)	NA	NA	NA	Aquaporin-like superfamily protein LENGTH=268	NA	17.2485	17.4708	16.9535	32.7834	41.3127	38.4578	0.459094	-1.12314	1.24114e-19	1.00665e-16	down
Niben101Scf08047g01012	Niben101Scf08047g01012	46477	Niben101Scf08047g01012.1	NA	NA	NA	NA	Expansin-like A1	NA	14.195	11.278	12.2391	26.3321	28.0529	25.3775	0.472805	-1.08068	1.34332e-19	1.05259e-16	down
Niben101Scf16105g00008	Niben101Scf16105g00008	56677	Niben101Scf16105g00008.1	NA	NA	NA	NA	conserved hypothetical protein [Ricinus communis] gb|EEF38891.1| conserved hypothetical protein [Ricinus communis]	NA	15.5586	9.40282	12.9727	59.065	50.3844	38.4859	0.256424	-1.9634	1.42078e-19	1.09473e-16	down
Niben101Scf06869g00004	Niben101Scf06869g00004	42994	Niben101Scf06869g00004.1	NA	NA	NA	NA	BnaA06g12890D [Brassica napus]	NA	7.03237	5.6129	6.41097	19.6729	14.8882	16.5669	0.372716	-1.42385	5.58382e-19	4.23189e-16	down
Niben101Scf05430g00010	Niben101Scf05430g00010	37761	Niben101Scf05430g00010.1	NA	NA	NA	NA	BnaA06g12890D [Brassica napus]	NA	32.4803	22.9401	25.0406	89.6932	76.213	58.7351	0.358175	-1.48126	7.22319e-19	5.30056e-16	down
Niben101Scf00611g09003	Niben101Scf00611g09003	6870	Niben101Scf00611g09003.1	NA	03013(RNA transport);03008(Ribosome biogenesis in eukaryotes)	K07936	NA	[Oryza sativa Japonica Group] dbj|BAF05328.2| [Oryza sativa Japonica Group]	NA	43.2752	22.0059	31.8393	136.329	99.2582	95.9851	0.292909	-1.77148	1.36912e-18	9.44712e-16	down
Niben101Scf05756g00005	Niben101Scf05756g00005	39042	Niben101Scf05756g00005.1	NA	03013(RNA transport);03008(Ribosome biogenesis in eukaryotes)	K07936	NA	[Oryza sativa Japonica Group] dbj|BAF05328.2| [Oryza sativa Japonica Group]	NA	45.2285	23.0467	36.4551	135.551	110.823	98.7766	0.303434	-1.72055	2.15781e-18	1.42511e-15	down
Niben101Scf00493g00020	Niben101Scf00493g00020	5881	Niben101Scf00493g00020.1	GO:0030145(manganese ion binding);GO:0045735(nutrient reservoir activity)	NA	NA	NA	Germin-like protein subfamily 3 member 1	NA	73.8788	99.8337	82.5165	185.256	197.253	261.014	0.398166	-1.32856	4.27918e-18	2.71001e-15	down
Niben101Scf01334g06005	Niben101Scf01334g06005	12830	Niben101Scf01334g06005.1	GO:0003824(catalytic activity);GO:0004722(protein serine/threonine phosphatase activity);GO:0006470(protein dephosphorylation)	NA	NA	NA	Protein phosphatase 2C family protein LENGTH=384	NA	9.68137	7.70559	8.98898	26.521	25.1766	18.3829	0.376366	-1.40979	4.85451e-18	3.03282e-15	down
Niben101Scf01623g10003	Niben101Scf01623g10003	14929	Niben101Scf01623g10003.1	NA	NA	NA	NA	BnaC05g01360D [Brassica napus]	NA	0.985969	0.905978	0.411526	14.6135	6.80253	6.62485	0.082147	-3.60565	5.66545e-18	3.49226e-15	down
Niben101Scf04350g04004	Niben101Scf04350g04004	32877	Niben101Scf04350g04004.1	GO:0003677(DNA binding);GO:0003700(sequence-specific DNA binding transcription factor activity);GO:0006355(regulation of transcription, DNA-templated)	00230(Purine metabolism);00240(Pyrimidine metabolism);03020(RNA polymerase)	K03021	EC:2.7.7.6	Ethylene-responsive transcription factor 4	NA	14.6706	10.8596	13.5258	42.1534	38.1066	28.0096	0.360729	-1.47101	8.70392e-18	5.15886e-15	down
Niben101Scf00282g02006	Niben101Scf00282g02006	3801	Niben101Scf00282g02006.1	GO:0003677(DNA binding);GO:0003700(sequence-specific DNA binding transcription factor activity);GO:0006355(regulation of transcription, DNA-templated)	04626(Plant-pathogen interaction)	K13434	NA	Ethylene-responsive transcription factor 10	NA	27.6682	16.0867	21.9553	116.075	72.5718	62.4157	0.261728	-1.93386	9.45162e-18	5.53111e-15	down
Niben101Scf08652g01013	Niben101Scf08652g01013	48028	Niben101Scf08652g01013.1	NA	NA	NA	NA	erythronate-4-phosphate dehydrogenase family protein [Medicago truncatula]	NA	4.42593	2.83067	3.63786	20.0338	14.4373	11.8487	0.235201	-2.08803	2.20808e-17	1.2449e-14	down
Niben101Scf04418g08005	Niben101Scf04418g08005	33250	Niben101Scf04418g08005.1	GO:0004842(ubiquitin-protein transferase activity);GO:0005488(binding);GO:0016567(protein ubiquitination)	00970(Aminoacyl-tRNA biosynthesis)	K01876	EC:6.1.1.12	U-box domain-containing protein 25	NA	23.846	14.8524	20.5072	62.3763	49.2256	47.0204	0.373249	-1.42179	3.54556e-17	1.92841e-14	down
Niben101Scf14098g00007	Niben101Scf14098g00007	55496	Niben101Scf14098g00007.1	NA	NA	NA	NA	Bifunctional inhibitor/lipid-transfer protein/seed storage 2S albumin superfamily protein LENGTH=291	NA	26.9951	32.2406	31.7182	64.1674	89.4381	115.663	0.337782	-1.56584	5.45461e-17	2.89853e-14	down
Niben101Scf28507g00001	Niben101Scf28507g00001	59060	Niben101Scf28507g00001.1	NA	03060(Protein export);04141(Protein processing in endoplasmic reticulum);04145(Phagosome)	K10956	NA	COBRA-like protein 7	NA	9.2123	9.42516	9.52449	43.4788	25.4246	26.8786	0.294021	-1.76601	7.85969e-17	4.08271e-14	down
Niben101Scf11694g01005	Niben101Scf11694g01005	53322	Niben101Scf11694g01005.1	GO:0003677(DNA binding);GO:0003700(sequence-specific DNA binding transcription factor activity);GO:0006355(regulation of transcription, DNA-templated)	04626(Plant-pathogen interaction)	K13434	NA	Ethylene-responsive transcription factor 4	NA	3.14346	1.76946	1.5009	19.0912	12.9932	9.42238	0.154524	-2.69409	1.85002e-16	9.09874e-14	down
Niben101Scf24679g00011	Niben101Scf24679g00011	58695	Niben101Scf24679g00011.1	GO:0010215(cellulose microfibril organization);GO:0016049(cell growth);GO:0031225(anchored component of membrane)	04075(Plant hormone signal transduction)	K14491	NA	COBRA-like protein 7	NA	10.5121	6.90479	8.65695	33.4398	21.2959	20.5806	0.346191	-1.53036	4.74522e-16	2.23853e-13	down
Niben101Scf05830g03003	Niben101Scf05830g03003	39375	Niben101Scf05830g03003.1	GO:0008152(metabolic process);GO:0016787(hydrolase activity)	00943(Isoflavonoid biosynthesis)	K13258	EC:4.2.1.105	Acetyl esterase	NA	51.6331	41.4669	47.1223	126.647	103.84	86.4108	0.442484	-1.1763	5.49824e-16	2.56757e-13	down
Niben101Scf05385g04007	Niben101Scf05385g04007	37564	Niben101Scf05385g04007.1	GO:0006950(response to stress);GO:0009415(response to water)	NA	NA	NA	dehydrin [Solanum peruvianum]	NA	89.0843	88.0945	86.566	174.893	216.384	150.828	0.48652	-1.03943	6.35078e-16	2.93603e-13	down
Niben101Scf05506g06005	Niben101Scf05506g06005	38073	Niben101Scf05506g06005.1	NA	03040(Spliceosome);04141(Protein processing in endoplasmic reticulum);04144(Endocytosis)	K03283	NA	Heat shock 70 kDa protein	NA	6.41432	4.43234	5.76285	28.1786	15.5599	15.6872	0.2795	-1.83908	7.98386e-16	3.54905e-13	down
Niben101Scf08804g02014	Niben101Scf08804g02014	48476	Niben101Scf08804g02014.1	GO:0016787(hydrolase activity)	NA	NA	NA	Nudix hydrolase 4	NA	24.3603	16.644	21.5568	78.4704	48.3104	51.0613	0.351779	-1.50726	8.4105e-16	3.7031e-13	down
Niben101Ctg14686g00002	Niben101Ctg14686g00002	791	Niben101Ctg14686g00002.1	NA	NA	NA	NA	BnaC02g35030D [Brassica napus]	NA	19.3129	15.9063	18.8348	68.1571	45.3977	45.2745	0.340328	-1.555	9.62318e-16	4.19476e-13	down
Niben101Scf16651g00003	Niben101Scf16651g00003	56918	Niben101Scf16651g00003.1	GO:0005509(calcium ion binding)	04626(Plant-pathogen interaction)	K13448	NA	Calcium-binding EF-hand family protein LENGTH=170	NA	18.3103	16.2933	20.4229	58.7313	41.6939	43.1715	0.383202	-1.38382	9.70862e-16	4.19476e-13	down
Niben101Scf10053g00011	Niben101Scf10053g00011	50925	Niben101Scf10053g00011.1	NA	04146(Peroxisome)	K13354	NA	Peroxisomal adenine nucleotide carrier 1	NA	10.4399	9.18423	9.26089	28.9	18.6122	21.2076	0.42033	-1.2504	2.1844e-15	8.93691e-13	down
Niben101Scf06180g00015	Niben101Scf06180g00015	40621	Niben101Scf06180g00015.1	GO:0003824(catalytic activity);GO:0009058(biosynthetic process);GO:0030170(pyridoxal phosphate binding)	00270(Cysteine and methionine metabolism)	K01762	EC:4.4.1.14	1-aminocyclopropane-1-carboxylate synthase 8	NA	9.72062	9.3735	9.1816	20.2311	16.4313	22.4258	0.478534	-1.06331	3.14793e-15	1.26549e-12	down
Niben101Scf00780g01029	Niben101Scf00780g01029	8068	Niben101Scf00780g01029.1	GO:0005576(extracellular region);GO:0019953(sexual reproduction)	NA	NA	NA	Expansin-like A1	NA	9.42581	8.51809	8.04049	32.8317	23.5023	17.729	0.350842	-1.51111	3.52667e-15	1.40553e-12	down
Niben101Scf05702g02010	Niben101Scf05702g02010	38823	Niben101Scf05702g02010.1	GO:0004553(hydrolase activity, hydrolyzing O-glycosyl compounds);GO:0005618(cell wall);GO:0005975(carbohydrate metabolic process);GO:0006073(cellular glucan metabolic process);GO:0016762(xyloglucan:xyloglucosyl transferase activity);GO:0048046(apoplast)	04075(Plant hormone signal transduction)	K14504	EC:2.4.1.207	Xyloglucan endotransglucosylase/hydrolase protein 22	NA	55.1323	37.5027	40.0356	139.275	98.0221	94.0179	0.400437	-1.32035	4.70286e-15	1.84253e-12	down
Niben101Scf04252g01008	Niben101Scf04252g01008	32420	Niben101Scf04252g01008.1	GO:0005634(nucleus);GO:0006355(regulation of transcription, DNA-templated);GO:0046983(protein dimerization activity)	04075(Plant hormone signal transduction)	K14484	NA	Auxin-responsive protein IAA4	NA	4.23161	3.97333	4.10099	10.9291	9.28647	9.19418	0.418429	-1.25694	6.25582e-15	2.39019e-12	down
Niben101Scf03927g03005	Niben101Scf03927g03005	30523	Niben101Scf03927g03005.1	GO:0000166(nucleotide binding);GO:0016021(integral component of membrane);GO:0046872(metal ion binding)	00190(Oxidative phosphorylation)	K01535	EC:3.6.3.6	Calcium-transporting ATPase 2	NA	1.80349	1.40484	1.50182	7.41074	3.90753	4.51165	0.297547	-1.74881	1.12337e-14	4.18827e-12	down
Niben101Scf29047g00008	Niben101Scf29047g00008	59103	Niben101Scf29047g00008.1	NA	NA	NA	NA	BnaC02g35030D [Brassica napus]	NA	18.1689	8.66946	11.3062	68.0696	47.1281	38.0925	0.248839	-2.00672	1.27604e-14	4.6451e-12	down
Niben101Scf00228g06003	Niben101Scf00228g06003	3296	Niben101Scf00228g06003.1	GO:0004842(ubiquitin-protein transferase activity);GO:0005488(binding);GO:0005515(protein binding);GO:0016567(protein ubiquitination)	04140(Regulation of autophagy)	K08332	NA	U-box domain-containing protein 9	NA	2.55254	2.09805	1.39507	7.89263	6.78867	5.49569	0.299631	-1.73874	3.19298e-14	1.10989e-11	down
Niben101Scf05078g08029	Niben101Scf05078g08029	36265	Niben101Scf05078g08029.1	NA	NA	NA	NA	Bifunctional inhibitor/lipid-transfer protein/seed storage 2S albumin superfamily protein LENGTH=193	NA	12.5559	10.992	13.2192	25.2614	28.3789	23.0857	0.4792	-1.0613	3.40873e-14	1.17604e-11	down
Niben101Scf04911g00004	Niben101Scf04911g00004	35455	Niben101Scf04911g00004.1	GO:0016787(hydrolase activity)	NA	NA	NA	Nudix hydrolase 4	NA	23.7159	19.2234	20.6659	62.5313	42.045	42.4263	0.432681	-1.20862	3.59913e-14	1.22347e-11	down
Niben101Scf07880g02009	Niben101Scf07880g02009	46050	Niben101Scf07880g02009.1	GO:0005515(protein binding);GO:0008270(zinc ion binding)	03013(RNA transport)	K14317	NA	RING finger protein 150	NA	24.8571	18.7352	22.2861	82.4589	48.2498	48.9285	0.366731	-1.44721	3.64198e-14	1.229e-11	down
Niben101Scf04844g00001	Niben101Scf04844g00001	35156	Niben101Scf04844g00001.1	NA	NA	NA	NA	Protein EXORDIUM	NA	19.7093	11.8121	12.7733	61.3782	43.3572	34.9173	0.317178	-1.65664	4.44355e-14	1.47791e-11	down
Niben101Scf08840g00003	Niben101Scf08840g00003	48550	Niben101Scf08840g00003.1	GO:0003677(DNA binding);GO:0003700(sequence-specific DNA binding transcription factor activity);GO:0006355(regulation of transcription, DNA-templated)	04626(Plant-pathogen interaction)	K13434	NA	Ethylene-responsive transcription factor 1	NA	0.213523	0.254806	0.379618	4.04677	1.46355	3.00793	0.0995447	-3.32851	4.82674e-14	1.59389e-11	down
Niben101Scf01128g00004	Niben101Scf01128g00004	11095	Niben101Scf01128g00004.1	NA	NA	NA	NA	fiber expressed protein [Gossypium hirsutum]	NA	21.9693	15.6904	20.363	46.7686	43.4259	36.0053	0.459769	-1.12102	5.37754e-14	1.76318e-11	down
Niben101Scf04400g01012	Niben101Scf04400g01012	33106	Niben101Scf04400g01012.1	NA	NA	NA	NA	Remorin family protein LENGTH=345	NA	19.4562	13.509	17.1244	50.7138	33.9022	35.3573	0.417506	-1.26013	7.2153e-14	2.31646e-11	down
Niben101Scf08833g03002	Niben101Scf08833g03002	48539	Niben101Scf08833g03002.1	NA	NA	NA	NA	BnaC05g50160D [Brassica napus]	NA	12.1605	7.80304	8.42812	36.619	22.3288	24.5848	0.339888	-1.55687	9.24003e-14	2.90596e-11	down
Niben101Scf02348g09001	Niben101Scf02348g09001	20530	Niben101Scf02348g09001.1	GO:0003824(catalytic activity);GO:0004084(branched-chain-amino-acid transaminase activity);GO:0008152(metabolic process);GO:0009081(branched-chain amino acid metabolic process)	01210(2-Oxocarboxylic acid metabolism);01230(Biosynthesis of amino acids);00270(Cysteine and methionine metabolism);00280(Valine, leucine and isoleucine degradation);00290(Valine, leucine and isoleucine biosynthesis);00770(Pantothenate and CoA biosynthesis)	K00826	EC:2.6.1.42	Branched-chain-amino-acid aminotransferase 6	NA	3.89132	3.75695	3.6651	8.11126	9.03655	11.2986	0.397709	-1.33022	1.08869e-13	3.35541e-11	down
Niben101Scf13289g00009	Niben101Scf13289g00009	54887	Niben101Scf13289g00009.1	GO:0003777(microtubule motor activity);GO:0005524(ATP binding);GO:0005871(kinesin complex);GO:0007018(microtubule-based movement);GO:0008017(microtubule binding)	04626(Plant-pathogen interaction)	K13448	NA	Kinesin-related protein 1	NA	1.12892	0.891983	0.900206	2.99191	2.77963	2.04775	0.373577	-1.42052	1.387e-13	4.21859e-11	down
Niben101Scf03231g00007	Niben101Scf03231g00007	26645	Niben101Scf03231g00007.1	GO:0006950(response to stress);GO:0009415(response to water)	NA	NA	NA	abscisic acid response protein [Prunus dulcis]	NA	26.3962	18.9648	22.2956	53.1048	43.6093	43.5113	0.482485	-1.05144	1.89181e-13	5.6426e-11	down
Niben101Scf00573g00010	Niben101Scf00573g00010	6513	Niben101Scf00573g00010.1	GO:0003824(catalytic activity);GO:0004722(protein serine/threonine phosphatase activity);GO:0006470(protein dephosphorylation)	NA	NA	NA	Protein phosphatase 2C family protein LENGTH=380	NA	25.394	19.1834	23.8505	68.0144	60.0534	40.9785	0.404788	-1.30476	2.45328e-13	7.13318e-11	down
Niben101Scf02413g03022	Niben101Scf02413g03022	21059	Niben101Scf02413g03022.1	GO:0005618(cell wall);GO:0006073(cellular glucan metabolic process);GO:0016762(xyloglucan:xyloglucosyl transferase activity);GO:0048046(apoplast)	04075(Plant hormone signal transduction)	K14504	EC:2.4.1.207	Xyloglucan endotransglucosylase/hydrolase protein 22	NA	46.8446	27.9695	33.385	124.987	89.6325	77.443	0.370466	-1.43259	2.55476e-13	7.38183e-11	down
Niben101Scf03638g02002	Niben101Scf03638g02002	28942	Niben101Scf03638g02002.1	GO:0016020(membrane);GO:0016760(cellulose synthase (UDP-forming) activity);GO:0030244(cellulose biosynthetic process)	00500(Starch and sucrose metabolism);00520(Amino sugar and nucleotide sugar metabolism)	K00770	EC:2.4.2.24	Cellulose synthase-like protein D3	NA	2.9375	2.88868	2.85899	8.88684	5.45626	6.3324	0.420071	-1.2513	3.35417e-13	9.45528e-11	down
Niben101Scf09191g00005	Niben101Scf09191g00005	49305	Niben101Scf09191g00005.1	GO:0003677(DNA binding);GO:0003700(sequence-specific DNA binding transcription factor activity);GO:0006355(regulation of transcription, DNA-templated)	00230(Purine metabolism);00240(Pyrimidine metabolism);03020(RNA polymerase)	K03021	EC:2.7.7.6	Ethylene-responsive transcription factor 4	NA	9.98335	9.10439	10.4487	22.9303	18.6796	21.3994	0.468765	-1.09306	4.0472e-13	1.1204e-10	down
Niben101Scf04084g03001	Niben101Scf04084g03001	31523	Niben101Scf04084g03001.1	GO:0004842(ubiquitin-protein transferase activity);GO:0005680(anaphase-promoting complex)	04120(Ubiquitin mediated proteolysis)	K03358	NA	Anaphase-promoting complex subunit 11	NA	0	0	0	9.52326	8.0808	8.92657	1.13077e-05	-16.4323	4.89267e-13	1.33055e-10	down
Niben101Scf02430g02003	Niben101Scf02430g02003	21208	Niben101Scf02430g02003.1	GO:0008152(metabolic process);GO:0008168(methyltransferase activity)	NA	NA	NA	Demethylmenaquinone methyltransferase	NA	24.2702	21.3302	22.0865	63.3128	46.2375	38.8292	0.456174	-1.13234	4.93489e-13	1.33418e-10	down
Niben101Scf07275g02012	Niben101Scf07275g02012	44312	Niben101Scf07275g02012.1	NA	03040(Spliceosome);04141(Protein processing in endoplasmic reticulum);04144(Endocytosis)	K03283	NA	Heat shock-related 70 kDa protein 2	NA	31.1802	21.6894	24.8612	101.691	55.2669	57.3483	0.362709	-1.46312	5.05098e-13	1.34978e-10	down
Niben101Scf08195g07024	Niben101Scf08195g07024	46877	Niben101Scf08195g07024.1	GO:0006629(lipid metabolic process);GO:0016788(hydrolase activity, acting on ester bonds)	00860(Porphyrin and chlorophyll metabolism);00900(Terpenoid backbone biosynthesis)	K10960	EC:1.3.1.83	GDSL esterase/lipase	NA	11.966	12.9951	12.9258	27.1141	22.0383	34.1349	0.454893	-1.1364	1.19208e-12	3.11362e-10	down
Niben101Scf39444g00001	Niben101Scf39444g00001	59781	Niben101Scf39444g00001.1	NA	03013(RNA transport);03008(Ribosome biogenesis in eukaryotes)	K07936	NA	TPA: transposon protein CACTA, En/Spm sub-class [Zea mays]	NA	2.80848	1.27336	1.64308	12.468	9.38243	5.68958	0.207876	-2.2662	1.73991e-12	4.44408e-10	down
Niben101Scf15568g00021	Niben101Scf15568g00021	56371	Niben101Scf15568g00021.1	GO:0003677(DNA binding);GO:0003682(chromatin binding)	00190(Oxidative phosphorylation);00860(Porphyrin and chlorophyll metabolism)	K02259	NA	Myb-related protein 308	NA	1.79427	1.58475	1.80737	6.5362	3.66589	3.97122	0.365927	-1.45037	2.25267e-12	5.62936e-10	down
Niben101Scf01721g08007	Niben101Scf01721g08007	15750	Niben101Scf01721g08007.1	GO:0003700(sequence-specific DNA binding transcription factor activity);GO:0006355(regulation of transcription, DNA-templated);GO:0043565(sequence-specific DNA binding)	04626(Plant-pathogen interaction)	K13425	NA	WRKY transcription factor 22	NA	12.9454	12.1572	10.9797	34.6155	22.2619	23.5067	0.448872	-1.15562	2.39018e-12	5.94088e-10	down
Niben101Scf14098g00005	Niben101Scf14098g00005	55495	Niben101Scf14098g00005.1	NA	NA	NA	NA	Unknown protein	NA	4.07277	5.92399	5.90269	12.709	16.1645	18.2293	0.337547	-1.56684	3.70367e-12	8.91793e-10	down
Niben101Scf10415g00004	Niben101Scf10415g00004	51583	Niben101Scf10415g00004.1	GO:0005506(iron ion binding);GO:0016705(oxidoreductase activity, acting on paired donors, with incorporation or reduction of molecular oxygen);GO:0020037(heme binding);GO:0055114(oxidation-reduction process)	00906(Carotenoid biosynthesis)	K09843	EC:1.14.13.93	Cytochrome P450 superfamily protein LENGTH=472	NA	3.76444	3.23185	3.28364	9.86546	6.87792	7.04917	0.432065	-1.21068	7.27119e-12	1.68922e-09	down
Niben101Scf03245g04004	Niben101Scf03245g04004	26709	Niben101Scf03245g04004.1	GO:0003677(DNA binding);GO:0003700(sequence-specific DNA binding transcription factor activity);GO:0006355(regulation of transcription, DNA-templated)	04626(Plant-pathogen interaction)	K13434	NA	Ethylene-responsive transcription factor 1	NA	1.38831	0.255052	1.26209	13.4627	7.56813	5.86478	0.108027	-3.21053	1.01222e-11	2.28273e-09	down
Niben101Scf00109g02027	Niben101Scf00109g02027	2054	Niben101Scf00109g02027.1	GO:0003677(DNA binding);GO:0006355(regulation of transcription, DNA-templated)	01200(Carbon metabolism);00010(Glycolysis / Gluconeogenesis);00020(Citrate cycle (TCA cycle));00620(Pyruvate metabolism)	K00162	EC:1.2.4.1	NAC domain-containing protein 68	NA	5.40499	3.58766	4.18182	21.7605	8.67386	15.93	0.28415	-1.81527	1.60468e-11	3.4187e-09	down
Niben101Scf01428g01006	Niben101Scf01428g01006	13558	Niben101Scf01428g01006.1	NA	NA	NA	NA	ATBET12, putative [Medicago truncatula]	NA	10.4244	8.99067	10.4923	39.5537	34.281	20.8759	0.315777	-1.66302	1.64111e-11	3.46438e-09	down
Niben101Scf01671g02003	Niben101Scf01671g02003	15251	Niben101Scf01671g02003.1	GO:0003824(catalytic activity);GO:0004722(protein serine/threonine phosphatase activity);GO:0006470(protein dephosphorylation)	NA	NA	NA	Protein phosphatase 2C family protein LENGTH=384	NA	10.2431	9.06623	10.2973	21.4986	23.1716	16.2077	0.486328	-1.04	1.72514e-11	3.60883e-09	down
Niben101Scf04626g01004	Niben101Scf04626g01004	34103	Niben101Scf04626g01004.1	NA	NA	NA	NA	Cellulose-synthase-like C4 LENGTH=673	NA	13.0794	11.4448	10.3117	33.7419	21.1954	21.5322	0.455552	-1.13431	1.99851e-11	4.08819e-09	down
Niben101Scf02835g00007	Niben101Scf02835g00007	24121	Niben101Scf02835g00007.1	NA	NA	NA	NA	BnaC08g49480D [Brassica napus]	NA	32.945	18.939	22.2642	83.4429	62.769	47.9479	0.381893	-1.38876	3.01342e-11	5.95356e-09	down
Niben101Scf00839g00006	Niben101Scf00839g00006	8478	Niben101Scf00839g00006.1	GO:0003677(DNA binding);GO:0003700(sequence-specific DNA binding transcription factor activity);GO:0006355(regulation of transcription, DNA-templated)	04626(Plant-pathogen interaction)	K13434	NA	Ethylene-responsive transcription factor 11	NA	0	0.110663	0	2.09856	3.23504	1.79615	0.0155213	-6.00961	3.10599e-11	6.11034e-09	down
Niben101Scf02537g05004	Niben101Scf02537g05004	22037	Niben101Scf02537g05004.1	NA	NA	NA	NA	Protein EXORDIUM	NA	64.4848	44.6909	47.793	157.472	112.269	92.1444	0.433752	-1.20506	3.33254e-11	6.52825e-09	down
Niben101Scf00080g05006	Niben101Scf00080g05006	1820	Niben101Scf00080g05006.1	GO:0003676(nucleic acid binding);GO:0046872(metal ion binding)	NA	NA	NA	Zinc finger protein 1	NA	52.088	30.9426	41.2154	107.117	74.8838	107.824	0.428693	-1.22198	3.96083e-11	7.63048e-09	down
Niben101Scf02413g02009	Niben101Scf02413g02009	21054	Niben101Scf02413g02009.1	GO:0004553(hydrolase activity, hydrolyzing O-glycosyl compounds);GO:0005618(cell wall);GO:0005975(carbohydrate metabolic process);GO:0006073(cellular glucan metabolic process);GO:0016762(xyloglucan:xyloglucosyl transferase activity);GO:0048046(apoplast)	04075(Plant hormone signal transduction)	K14504	EC:2.4.1.207	Xyloglucan endotransglucosylase/hydrolase protein 22	NA	1.51547	0.994441	1.27744	5.62358	4.2985	4.36437	0.265101	-1.91539	3.96123e-11	7.63048e-09	down
Niben101Scf04643g01003	Niben101Scf04643g01003	34203	Niben101Scf04643g01003.1	GO:0016020(membrane);GO:0022904(respiratory electron transport chain)	NA	NA	NA	MULTISPECIES: hypothetical protein [Planktothrix]	NA	6.84598	10.5579	8.4134	17.2675	17.9944	20.3287	0.464418	-1.1065	4.48031e-11	8.52383e-09	down
Niben101Scf06280g01016	Niben101Scf06280g01016	41001	Niben101Scf06280g01016.1	GO:0016757(transferase activity, transferring glycosyl groups)	00500(Starch and sucrose metabolism);00520(Amino sugar and nucleotide sugar metabolism)	K13648	EC:2.4.1.43	transferase, transferring glycosyl groups, putative [Ricinus communis] gb|EEF44963.1| transferase, transferring glycosyl groups, putative [Ricinus communis]	NA	16.7966	10.2153	12.7871	38.6871	26.709	30.7797	0.413815	-1.27294	4.57059e-11	8.58955e-09	down
Niben101Scf01750g15003	Niben101Scf01750g15003	15984	Niben101Scf01750g15003.1	GO:0003676(nucleic acid binding);GO:0005634(nucleus)	03018(RNA degradation)	K12581	NA	Polynucleotidyl transferase, ribonuclease H-like superfamily protein LENGTH=278	NA	39.6396	27.6843	27.6123	84.7618	62.6909	57.8573	0.462404	-1.11277	4.59223e-11	8.59527e-09	down
Niben101Scf12797g00017	Niben101Scf12797g00017	54461	Niben101Scf12797g00017.1	NA	NA	NA	NA	Zinc finger CCCH domain-containing protein 29	NA	69.3662	59.939	68.5649	175.055	119.204	108.768	0.49096	-1.02632	4.90838e-11	9.14997e-09	down
Niben101Scf06091g07003	Niben101Scf06091g07003	40320	Niben101Scf06091g07003.1	NA	NA	NA	NA	Phosphatidylcholine:diacylglycerol cholinephosphotransferase 1	NA	3.19501	5.79477	4.83572	13.2789	14.379	9.92757	0.367842	-1.44284	5.40782e-11	9.96052e-09	down
Niben101Scf16542g01003	Niben101Scf16542g01003	56872	Niben101Scf16542g01003.1	GO:0005515(protein binding)	NA	NA	NA	Leucine-rich repeat-containing protein 40	NA	4.91894	4.93471	4.80989	11.5242	10.6146	7.84472	0.489054	-1.03193	6.49375e-11	1.16362e-08	down
Niben101Scf03737g06007	Niben101Scf03737g06007	29485	Niben101Scf03737g06007.1	NA	NA	NA	NA	Bifunctional inhibitor/lipid-transfer protein/seed storage 2S albumin superfamily protein LENGTH=291	NA	27.095	42.3684	34.1542	60.5385	82.5418	101.253	0.424083	-1.23758	7.73763e-11	1.37057e-08	down
Niben101Scf05912g02006	Niben101Scf05912g02006	39608	Niben101Scf05912g02006.1	GO:0006633(fatty acid biosynthetic process)	00190(Oxidative phosphorylation)	K03955	NA	Acyl carrier protein	NA	8.2073	11.1819	9.74184	18.2528	24.0714	23.8793	0.440023	-1.18435	1.02292e-10	1.78432e-08	down
Niben101Scf07244g00001	Niben101Scf07244g00001	44210	Niben101Scf07244g00001.1	GO:0004553(hydrolase activity, hydrolyzing O-glycosyl compounds);GO:0005618(cell wall);GO:0005975(carbohydrate metabolic process);GO:0006073(cellular glucan metabolic process);GO:0016762(xyloglucan:xyloglucosyl transferase activity);GO:0048046(apoplast)	04075(Plant hormone signal transduction)	K14504	EC:2.4.1.207	Xyloglucan endotransglucosylase/hydrolase protein 22	NA	24.0732	14.7429	16.9089	62.4474	43.8244	35.1159	0.394129	-1.34326	1.02665e-10	1.78432e-08	down
Niben101Scf03453g01001	Niben101Scf03453g01001	28047	Niben101Scf03453g01001.1	NA	00240(Pyrimidine metabolism)	K16904	EC:3.6.1.12	dCTP pyrophosphatase 1	NA	0.347392	0.374462	0.330136	1.57518	3.51518	2.91542	0.131404	-2.92792	1.37656e-10	2.29747e-08	down
Niben101Scf04436g10004	Niben101Scf04436g10004	33360	Niben101Scf04436g10004.1	GO:0004672(protein kinase activity);GO:0004674(protein serine/threonine kinase activity);GO:0005524(ATP binding);GO:0006468(protein phosphorylation);GO:0007165(signal transduction);GO:0016772(transferase activity, transferring phosphorus-containing groups)	04075(Plant hormone signal transduction)	K14498	EC:2.7.11.1	CBL-interacting protein kinase 31	NA	7.27488	5.3295	5.98355	16.0595	12.4527	11.3163	0.466699	-1.09944	1.46411e-10	2.42607e-08	down
Niben101Scf01063g04016	Niben101Scf01063g04016	10601	Niben101Scf01063g04016.1	GO:0016020(membrane);GO:0016760(cellulose synthase (UDP-forming) activity);GO:0030244(cellulose biosynthetic process)	00500(Starch and sucrose metabolism);00520(Amino sugar and nucleotide sugar metabolism)	K00770	EC:2.4.2.24	Cellulose synthase-like protein D3	NA	2.40219	1.96098	1.91911	4.75144	4.2249	3.59734	0.499637	-1.00105	1.47513e-10	2.43043e-08	down
Niben101Scf13289g00008	Niben101Scf13289g00008	54886	Niben101Scf13289g00008.1	GO:0005509(calcium ion binding)	04626(Plant-pathogen interaction)	K13448	NA	Calcium-binding EF-hand family protein LENGTH=159	NA	19.2733	12.1358	14.2575	49.501	32.9174	30.1498	0.405679	-1.30159	1.47726e-10	2.43043e-08	down
Niben101Scf04610g03003	Niben101Scf04610g03003	34051	Niben101Scf04610g03003.1	NA	NA	NA	NA	Unknown protein	NA	0	0	0	0	99.1237	0	3.02652e-06	-18.3339	1.63266e-10	2.65773e-08	down
Niben101Scf07244g01004	Niben101Scf07244g01004	44212	Niben101Scf07244g01004.1	GO:0004553(hydrolase activity, hydrolyzing O-glycosyl compounds);GO:0005618(cell wall);GO:0005975(carbohydrate metabolic process);GO:0006073(cellular glucan metabolic process);GO:0016762(xyloglucan:xyloglucosyl transferase activity);GO:0048046(apoplast)	04075(Plant hormone signal transduction)	K14504	EC:2.4.1.207	Xyloglucan endotransglucosylase/hydrolase protein 22	NA	19.1426	11.9073	13.8689	41.9956	27.8733	32.3312	0.439519	-1.186	1.96596e-10	3.15584e-08	down
Niben101Scf02749g04008	Niben101Scf02749g04008	23356	Niben101Scf02749g04008.1	GO:0030145(manganese ion binding);GO:0045735(nutrient reservoir activity)	NA	NA	NA	Germin-like protein subfamily 3 member 3	NA	47.9646	72.0968	61.6628	116.078	117.254	182.474	0.437041	-1.19416	2.1132e-10	3.38047e-08	down
Niben101Scf02790g02017	Niben101Scf02790g02017	23615	Niben101Scf02790g02017.1	NA	03013(RNA transport);03008(Ribosome biogenesis in eukaryotes)	K07936	NA	TPA: transposon protein CACTA, En/Spm sub-class [Zea mays]	NA	0.624194	0.338966	0.678696	3.62598	3.26854	1.83523	0.188076	-2.41061	2.28262e-10	3.62638e-08	down
Niben101Scf08041g02010	Niben101Scf08041g02010	46462	Niben101Scf08041g02010.1	GO:0005515(protein binding);GO:0008270(zinc ion binding)	03013(RNA transport)	K14317	NA	RING finger protein 150	NA	48.9638	30.1076	36.9856	99.9362	78.0435	69.8612	0.468272	-1.09458	2.33616e-10	3.69874e-08	down
Niben101Scf03240g01008	Niben101Scf03240g01008	26695	Niben101Scf03240g01008.1	GO:0004190(aspartic-type endopeptidase activity);GO:0006508(proteolysis)	NA	NA	NA	Eukaryotic aspartyl protease family protein LENGTH=430	NA	46.6362	33.6121	37.5551	103.111	79.672	63.5377	0.478252	-1.06416	2.72857e-10	4.2473e-08	down
Niben101Scf07466g06004	Niben101Scf07466g06004	44851	Niben101Scf07466g06004.1	GO:0006629(lipid metabolic process);GO:0016788(hydrolase activity, acting on ester bonds)	00511(Other glycan degradation)	K01206	EC:3.2.1.51	GDSL esterase/lipase	NA	3.49165	2.49474	3.24276	11.8268	8.48993	6.47589	0.344466	-1.53756	3.11725e-10	4.77197e-08	down
Niben101Scf01640g00002	Niben101Scf01640g00002	15069	Niben101Scf01640g00002.1	NA	NA	NA	NA	BnaA02g03550D [Brassica napus]	NA	54.0586	37.8677	43.6731	114.55	88.4227	76.9644	0.484392	-1.04575	3.33348e-10	5.05278e-08	down
Niben101Ctg11091g00003	Niben101Ctg11091g00003	358	Niben101Ctg11091g00003.1	GO:0004553(hydrolase activity, hydrolyzing O-glycosyl compounds);GO:0005975(carbohydrate metabolic process)	04075(Plant hormone signal transduction)	K14504	EC:2.4.1.207	Xyloglucan endotransglucosylase/hydrolase protein 24	NA	78.1212	50.7161	57.8274	150.681	107.102	122.604	0.490722	-1.02702	3.5294e-10	5.3007e-08	down
Niben101Scf08840g00008	Niben101Scf08840g00008	48551	Niben101Scf08840g00008.1	GO:0003700(sequence-specific DNA binding transcription factor activity);GO:0006355(regulation of transcription, DNA-templated)	04626(Plant-pathogen interaction)	K13434	NA	Ethylene-responsive transcription factor [Morus notabilis] gb|AHJ25963.1| dehydration responsive element binding transcription factor [Morus notabilis] gb|EXB19758.1| Ethylene-responsive transcription factor [Morus notabilis]	NA	0.375296	0.191904	0.434581	4.15578	2.12304	2.70361	0.111527	-3.16454	6.10063e-10	8.84132e-08	down
Niben101Scf02537g05005	Niben101Scf02537g05005	22038	Niben101Scf02537g05005.1	NA	NA	NA	NA	Protein EXORDIUM	NA	58.5834	37.6903	48.7474	129.55	92.8969	84.939	0.471788	-1.08379	6.35767e-10	9.18504e-08	down
Niben101Scf02105g01018	Niben101Scf02105g01018	18791	Niben101Scf02105g01018.1	NA	03013(RNA transport)	K03239	NA	Protein LURP-one-related 4	NA	2.43953	1.19106	1.81158	9.29894	5.68428	5.4369	0.26651	-1.90774	6.95947e-10	9.99202e-08	down
Niben101Scf01685g12005	Niben101Scf01685g12005	15422	Niben101Scf01685g12005.1	GO:0004553(hydrolase activity, hydrolyzing O-glycosyl compounds);GO:0005618(cell wall);GO:0005975(carbohydrate metabolic process);GO:0006073(cellular glucan metabolic process);GO:0016762(xyloglucan:xyloglucosyl transferase activity);GO:0048046(apoplast)	04075(Plant hormone signal transduction)	K14504	EC:2.4.1.207	Xyloglucan endotransglucosylase/hydrolase protein 9	NA	11.5286	12.9483	10.6174	26.2915	30.9074	18.0902	0.466128	-1.1012	9.45213e-10	1.33872e-07	down
Niben101Scf04392g03001	Niben101Scf04392g03001	33060	Niben101Scf04392g03001.1	NA	NA	NA	NA	EF-hand domain-containing protein 1, putative [Theobroma cacao] gb|EOY32080.1| EF-hand domain-containing protein 1, putative [Theobroma cacao]	NA	12.3058	11.414	10.9735	34.6382	23.304	18.5009	0.453846	-1.13973	1.19038e-09	1.64504e-07	down
Niben101Scf01777g02001	Niben101Scf01777g02001	16182	Niben101Scf01777g02001.1	GO:0003700(sequence-specific DNA binding transcription factor activity);GO:0005634(nucleus);GO:0006355(regulation of transcription, DNA-templated);GO:0009408(response to heat);GO:0043565(sequence-specific DNA binding)	NA	NA	NA	heat shock transcription factor A2 LENGTH=345	NA	15.5034	14.9691	14.1573	51.7948	25.9474	27.7033	0.42325	-1.24042	1.22945e-09	1.69163e-07	down
Niben101Scf16206g00013	Niben101Scf16206g00013	56742	Niben101Scf16206g00013.1	NA	NA	NA	NA	BnaC09g50070D [Brassica napus]	NA	10.8729	5.14375	7.53599	23.8377	20.1844	20.3333	0.365978	-1.45017	1.30136e-09	1.77473e-07	down
Niben101Scf05862g00006	Niben101Scf05862g00006	39494	Niben101Scf05862g00006.1	GO:0005509(calcium ion binding)	04070(Phosphatidylinositol signaling system);04626(Plant-pathogen interaction)	K02183	NA	Calcium-binding EF-hand family protein LENGTH=130	NA	25.2195	14.2983	18.0994	67.2117	53.0365	37.6057	0.365004	-1.45402	1.4184e-09	1.90622e-07	down
Niben101Scf08447g09007	Niben101Scf08447g09007	47469	Niben101Scf08447g09007.1	GO:0004842(ubiquitin-protein transferase activity);GO:0005488(binding);GO:0005515(protein binding);GO:0016567(protein ubiquitination)	04140(Regulation of autophagy)	K08332	NA	U-box domain-containing protein 9	NA	5.09382	6.26278	4.92678	13.2597	12.1638	8.60328	0.478546	-1.06327	1.44337e-09	1.93416e-07	down
Niben101Scf00219g04022	Niben101Scf00219g04022	3217	Niben101Scf00219g04022.1	NA	NA	NA	NA	seven transmembrane domain protein [Zea mays]	NA	0	0	0	0	0	18.8804	1.58895e-05	-15.9416	1.71738e-09	2.26846e-07	down
Niben101Scf00560g02009	Niben101Scf00560g02009	6386	Niben101Scf00560g02009.1	GO:0005515(protein binding)	NA	NA	NA	F-box protein	NA	2.99193	2.81674	2.42058	6.10562	5.42668	6.01052	0.469096	-1.09205	1.76412e-09	2.32356e-07	down
Niben101Scf10763g00008	Niben101Scf10763g00008	52092	Niben101Scf10763g00008.1	NA	NA	NA	NA	Aluminium induced protein with YGL and LRDR motifs LENGTH=250	NA	3.24084	2.90582	3.40661	5.77944	8.15727	6.51735	0.467059	-1.09832	2.04897e-09	2.64598e-07	down
Niben101Scf02945g01001	Niben101Scf02945g01001	24993	Niben101Scf02945g01001.1	GO:0010215(cellulose microfibril organization);GO:0016049(cell growth);GO:0031225(anchored component of membrane)	03060(Protein export);04141(Protein processing in endoplasmic reticulum);04145(Phagosome)	K10956	NA	COBRA-like protein 7	NA	9.30897	7.16403	8.59114	27.1034	15.9161	14.8883	0.432828	-1.20813	2.20564e-09	2.80906e-07	down
Niben101Scf09454g00001	Niben101Scf09454g00001	49786	Niben101Scf09454g00001.1	NA	NA	NA	NA	BnaA02g33580D [Brassica napus]	NA	68.8495	55.0327	57.2872	156.098	120.412	95.589	0.486885	-1.03835	2.55867e-09	3.20569e-07	down
Niben101Scf01649g04003	Niben101Scf01649g04003	15112	Niben101Scf01649g04003.1	NA	NA	NA	NA	BnaC09g50070D [Brassica napus]	NA	13.5631	6.8986	7.09712	32.8202	19.851	27.9031	0.342029	-1.54781	2.74015e-09	3.40537e-07	down
Niben101Scf13779g00003	Niben101Scf13779g00003	55276	Niben101Scf13779g00003.1	GO:0003677(DNA binding);GO:0003700(sequence-specific DNA binding transcription factor activity);GO:0006355(regulation of transcription, DNA-templated)	00230(Purine metabolism);00240(Pyrimidine metabolism);03020(RNA polymerase)	K03021	EC:2.7.7.6	Ethylene-responsive transcription factor 4	NA	8.84511	8.04962	9.57646	29.5515	19.821	16.0769	0.404453	-1.30596	2.83575e-09	3.50534e-07	down
Niben101Scf01294g05002	Niben101Scf01294g05002	12512	Niben101Scf01294g05002.1	GO:0005515(protein binding);GO:0008270(zinc ion binding)	04141(Protein processing in endoplasmic reticulum)	K10666	EC:2.3.2.27	E3 ubiquitin-protein ligase TRIM39	NA	52.2139	41.889	43.1946	121.612	92.0362	68.7456	0.486191	-1.0404	3.02448e-09	3.71875e-07	down
Niben101Scf06467g01006	Niben101Scf06467g01006	41681	Niben101Scf06467g01006.1	GO:0046872(metal ion binding)	NA	NA	NA	Zinc finger protein 1	NA	83.7611	51.2895	64.7315	170.896	112.325	127.614	0.486283	-1.04013	4.36988e-09	5.10162e-07	down
Niben101Scf06203g05020	Niben101Scf06203g05020	40731	Niben101Scf06203g05020.1	GO:0003677(DNA binding);GO:0003700(sequence-specific DNA binding transcription factor activity);GO:0006355(regulation of transcription, DNA-templated)	04075(Plant hormone signal transduction)	K14517	NA	Ethylene-responsive transcription factor 1	NA	0.085808	0	0.109993	1.99332	1.24168	0.646239	0.0504482	-4.30905	4.8171e-09	5.59546e-07	down
Niben101Scf01084g01008	Niben101Scf01084g01008	10800	Niben101Scf01084g01008.1	NA	NA	NA	NA	Transferrin-binding protein 1	NA	0	0	0	0	4.44522	0	6.74883e-05	-13.855	4.96037e-09	5.71877e-07	down
Niben101Scf06872g01004	Niben101Scf06872g01004	43003	Niben101Scf06872g01004.1	GO:0046983(protein dimerization activity)	04075(Plant hormone signal transduction)	K13422	NA	Transcription factor bHLH25	NA	0.211501	0.242326	0.315527	1.96401	1.11949	1.06447	0.185477	-2.43069	5.15004e-09	5.92267e-07	down
Niben101Scf10855g08005	Niben101Scf10855g08005	52194	Niben101Scf10855g08005.1	GO:0003676(nucleic acid binding);GO:0005634(nucleus)	03018(RNA degradation)	K12581	NA	Polynucleotidyl transferase, ribonuclease H-like superfamily protein LENGTH=278	NA	28.2113	20.6032	20.3776	65.2533	41.1039	40.4808	0.471214	-1.08555	6.06101e-09	6.86781e-07	down
Niben101Scf09074g00025	Niben101Scf09074g00025	48982	Niben101Scf09074g00025.1	NA	NA	NA	NA	product [Oryza sativa Japonica Group]	NA	2.51319	3.43683	2.02441	8.16667	6.44909	5.09935	0.404483	-1.30585	6.98498e-09	7.70698e-07	down
Niben101Scf05375g00004	Niben101Scf05375g00004	37523	Niben101Scf05375g00004.1	NA	NA	NA	NA	thionin-like protein [Nicotiana tabacum]	NA	0	0	0	0	0	4.85198	6.18305e-05	-13.9813	7.09254e-09	7.80703e-07	down
Niben101Scf04109g03011	Niben101Scf04109g03011	31672	Niben101Scf04109g03011.1	NA	NA	NA	NA	BnaA02g03550D [Brassica napus]	NA	9.1869	4.32921	6.95675	34.649	14.8226	22.6469	0.283878	-1.81666	7.26026e-09	7.95377e-07	down
Niben101Scf17237g00001	Niben101Scf17237g00001	57085	Niben101Scf17237g00001.1	GO:0003676(nucleic acid binding);GO:0046872(metal ion binding)	NA	NA	NA	zinc-finger protein 2 LENGTH=273	NA	35.1138	24.7265	26.0816	82.1559	49.1283	52.98	0.466297	-1.10068	7.82529e-09	8.43891e-07	down
Niben101Scf05682g00011	Niben101Scf05682g00011	38718	Niben101Scf05682g00011.1	GO:0016209(antioxidant activity);GO:0016491(oxidoreductase activity);GO:0055114(oxidation-reduction process)	01200(Carbon metabolism);00020(Citrate cycle (TCA cycle));00620(Pyruvate metabolism);00630(Glyoxylate and dicarboxylate metabolism);00710(Carbon fixation in photosynthetic organisms);00270(Cysteine and methionine metabolism)	K00026	EC:1.1.1.37	Alkyl hydroperoxide reductase subunit C	NA	7.75261	11.2763	6.75012	15.6682	20.0482	17.7794	0.48189	-1.05322	9.43126e-09	9.90947e-07	down
Niben101Scf05444g00004	Niben101Scf05444g00004	37882	Niben101Scf05444g00004.1	GO:0003700(sequence-specific DNA binding transcription factor activity);GO:0006355(regulation of transcription, DNA-templated);GO:0008270(zinc ion binding);GO:0043565(sequence-specific DNA binding)	NA	NA	NA	GATA transcription factor 8	NA	5.47599	4.36223	3.13926	12.7838	9.82421	8.09533	0.422673	-1.24239	1.06e-08	1.09631e-06	down
Niben101Scf01494g06001	Niben101Scf01494g06001	14019	Niben101Scf01494g06001.1	NA	01210(2-Oxocarboxylic acid metabolism);00380(Tryptophan metabolism);00966(Glucosinolate biosynthesis)	K11820	EC:2.4.1.195	UDP-glycosyltransferase 1 [Linum usitatissimum]	NA	0	0	0	0	0	14.6726	2.04463e-05	-15.5778	1.10243e-08	1.13008e-06	down
Niben101Scf05609g02029	Niben101Scf05609g02029	38427	Niben101Scf05609g02029.1	NA	NA	NA	NA	BnaC04g28670D [Brassica napus]	NA	15.9749	10.8367	15.6265	36.0419	36.3268	26.6878	0.428423	-1.22289	1.30671e-08	1.30618e-06	down
Niben101Scf01002g00008	Niben101Scf01002g00008	10022	Niben101Scf01002g00008.1	NA	NA	NA	NA	high chlorophyll fluorescence 243 [Arabidopsis thaliana] gb|AEE75618.1| high chlorophyll fluorescence 243 [Arabidopsis thaliana]	NA	1.49129	1.91273	1.97115	5.6462	4.49897	3.24186	0.40152	-1.31645	1.42038e-08	1.40587e-06	down
Niben101Scf02551g01007	Niben101Scf02551g01007	22168	Niben101Scf02551g01007.1	NA	NA	NA	NA	Unknown protein	NA	65.5992	57.4176	49.8016	144.54	178.683	84.0682	0.424312	-1.2368	1.63452e-08	1.57428e-06	down
Niben101Scf05895g02016	Niben101Scf05895g02016	39576	Niben101Scf05895g02016.1	GO:0004462(lactoylglutathione lyase activity);GO:0046872(metal ion binding)	NA	NA	NA	Lactoylglutathione lyase	NA	0	0	0	0	0	2.45502	0.000122199	-12.9985	2.09247e-08	1.9662e-06	down
Niben101Scf00862g00010	Niben101Scf00862g00010	8939	Niben101Scf00862g00010.1	NA	NA	NA	NA	Late embryogenesis abundant (LEA) hydroxyproline-rich glycoprotein family LENGTH=260	NA	5.17328	3.24171	3.30579	15.1169	9.64461	8.64792	0.350822	-1.51119	2.11786e-08	1.98602e-06	down
Niben101Scf04899g04013	Niben101Scf04899g04013	35386	Niben101Scf04899g04013.1	NA	NA	NA	NA	lectin-receptor like protein kinase 3 [Nicotiana tabacum]	NA	0	0	0	0	6.49378	0	4.61981e-05	-14.4018	2.35938e-08	2.19912e-06	down
Niben101Scf04738g02001	Niben101Scf04738g02001	34690	Niben101Scf04738g02001.1	GO:0006629(lipid metabolic process);GO:0016788(hydrolase activity, acting on ester bonds)	00561(Glycerolipid metabolism)	K00679	EC:2.3.1.158	GDSL esterase/lipase	NA	1.2245	3.51401	3.60652	8.51402	8.5067	12.6347	0.2814	-1.82931	2.43104e-08	2.25682e-06	down
Niben101Scf05077g00005	Niben101Scf05077g00005	36237	Niben101Scf05077g00005.1	GO:0005509(calcium ion binding)	04626(Plant-pathogen interaction)	K13448	NA	Calcium-binding EF-hand family protein LENGTH=159	NA	11.8839	9.90724	10.5742	27.1785	22.9834	16.5037	0.485487	-1.0425	2.76071e-08	2.52877e-06	down
Niben101Scf07638g01010	Niben101Scf07638g01010	45316	Niben101Scf07638g01010.1	NA	03010(Ribosome)	K02883	NA	Bifunctional inhibitor/lipid-transfer protein/seed storage 2S albumin superfamily protein LENGTH=134	NA	9.9928	17.9507	12.4907	25.5068	38.7332	62.3582	0.31939	-1.64661	2.80269e-08	2.55564e-06	down
Niben101Ctg14099g00002	Niben101Ctg14099g00002	697	Niben101Ctg14099g00002.1	GO:0006508(proteolysis);GO:0008236(serine-type peptidase activity)	NA	NA	NA	Lysosomal Pro-X carboxypeptidase	NA	3.31467	0.975819	0.576151	11.7008	10.4745	8.32692	0.159551	-2.64791	3.08976e-08	2.77364e-06	down
Niben101Scf03823g01006	Niben101Scf03823g01006	29936	Niben101Scf03823g01006.1	GO:0004857(enzyme inhibitor activity);GO:0005618(cell wall);GO:0030599(pectinesterase activity);GO:0042545(cell wall modification)	00040(Pentose and glucuronate interconversions);00500(Starch and sucrose metabolism)	K01051	EC:3.1.1.11	Pectinesterase 3	NA	4.26542	4.73769	4.65675	13.1612	7.06217	9.28132	0.462972	-1.111	3.2142e-08	2.87243e-06	down
Niben101Scf06347g04035	Niben101Scf06347g04035	41182	Niben101Scf06347g04035.1	GO:0031072(heat shock protein binding);GO:0051082(unfolded protein binding)	NA	NA	NA	Chaperone protein DnaJ	NA	10.3138	16.0675	16.8627	31.5542	27.1411	29.0847	0.492642	-1.02139	3.23044e-08	2.87452e-06	down
Niben101Scf08330g01006	Niben101Scf08330g01006	47192	Niben101Scf08330g01006.1	NA	00561(Glycerolipid metabolism);00564(Glycerophospholipid metabolism)	K13506	EC:2.3.1.15	O-fucosyltransferase family protein LENGTH=573	NA	15.5114	13.062	13.5906	39.0343	23.749	22.0598	0.496964	-1.00879	3.36638e-08	2.96798e-06	down
Niben101Scf00735g01001	Niben101Scf00735g01001	7709	Niben101Scf00735g01001.1	NA	NA	NA	NA	Unknown protein	NA	28.2661	15.3131	17.0639	62.0846	103.485	39.7886	0.295303	-1.75973	3.6704e-08	3.20163e-06	down
Niben101Scf03908g02006	Niben101Scf03908g02006	30418	Niben101Scf03908g02006.1	NA	NA	NA	NA	BPS1, putative [Medicago truncatula]	NA	23.8835	15.4953	21.7784	49.4061	46.2111	31.4271	0.481386	-1.05474	4.09177e-08	3.52923e-06	down
Niben101Scf04973g02010	Niben101Scf04973g02010	35745	Niben101Scf04973g02010.1	NA	NA	NA	NA	BnaA10g17360D [Brassica napus]	NA	33.1651	16.4837	21.0775	70.8176	44.2521	55.5663	0.414486	-1.2706	4.21218e-08	3.6174e-06	down
Niben101Scf04134g03009	Niben101Scf04134g03009	31957	Niben101Scf04134g03009.1	NA	NA	NA	NA	Pollen Ole e 1 allergen and extensin family protein LENGTH=173	NA	1.9175	3.46879	2.49959	6.50244	7.94071	6.10916	0.383698	-1.38196	4.34164e-08	3.69647e-06	down
Niben101Scf08855g02005	Niben101Scf08855g02005	48572	Niben101Scf08855g02005.1	GO:0004842(ubiquitin-protein transferase activity);GO:0005488(binding);GO:0016567(protein ubiquitination)	00970(Aminoacyl-tRNA biosynthesis)	K01876	EC:6.1.1.12	U-box domain-containing protein 21	NA	8.32874	4.50717	4.78925	16.6999	11.0799	14.9759	0.412229	-1.27848	4.86966e-08	4.1082e-06	down
Niben101Scf01633g00030	Niben101Scf01633g00030	15005	Niben101Scf01633g00030.1	GO:0008152(metabolic process);GO:0008168(methyltransferase activity)	NA	NA	NA	Ubiquinone/menaquinone biosynthesis C-methyltransferase UbiE	NA	1.77286	1.27952	1.10964	2.94365	3.16934	3.17066	0.448316	-1.15741	5.15295e-08	4.31569e-06	down
Niben101Scf01873g01004	Niben101Scf01873g01004	16906	Niben101Scf01873g01004.1	GO:0005506(iron ion binding);GO:0016705(oxidoreductase activity, acting on paired donors, with incorporation or reduction of molecular oxygen);GO:0020037(heme binding);GO:0055114(oxidation-reduction process)	00906(Carotenoid biosynthesis)	K09843	EC:1.14.13.93	Cytochrome P450 superfamily protein LENGTH=472	NA	1.51933	2.57663	2.26348	6.3178	5.04176	4.10274	0.411286	-1.28179	5.47049e-08	4.5405e-06	down
Niben101Scf03245g06003	Niben101Scf03245g06003	26713	Niben101Scf03245g06003.1	GO:0003677(DNA binding);GO:0003700(sequence-specific DNA binding transcription factor activity);GO:0006355(regulation of transcription, DNA-templated)	NA	NA	NA	Ethylene-responsive transcription factor 1	NA	1.80894	2.5505	1.62943	10.4806	6.47213	5.11758	0.271355	-1.88175	6.54664e-08	5.30048e-06	down
Niben101Scf10575g02013	Niben101Scf10575g02013	51850	Niben101Scf10575g02013.1	NA	00600(Sphingolipid metabolism)	K00654	EC:2.3.1.50	UPF0496 protein	NA	8.91552	8.62108	7.52551	24.9052	13.1652	15.5556	0.46735	-1.09742	7.9496e-08	6.32561e-06	down
Niben101Scf05811g00003	Niben101Scf05811g00003	39220	Niben101Scf05811g00003.1	NA	03018(RNA degradation)	K12599	EC:3.6.4.-	conserved hypothetical protein 9 [Hevea brasiliensis]	NA	3.02172	5.14354	2.24445	10.9549	9.92972	7.03373	0.372863	-1.42328	8.01607e-08	6.36754e-06	down
Niben101Scf08035g00009	Niben101Scf08035g00009	46437	Niben101Scf08035g00009.1	GO:0005509(calcium ion binding)	04626(Plant-pathogen interaction)	K13448	NA	EF hand calcium-binding protein family LENGTH=161	NA	39.0176	26.5286	33.9328	86.3233	51.4578	65.3881	0.489636	-1.03022	8.1736e-08	6.47044e-06	down
Niben101Scf05453g00018	Niben101Scf05453g00018	37912	Niben101Scf05453g00018.1	GO:0005515(protein binding)	NA	NA	NA	BON1-associated-like protein [Medicago truncatula]	NA	19.3407	12.4115	22.0545	62.832	32.4643	41.0363	0.394672	-1.34127	8.54189e-08	6.70459e-06	down
Niben101Scf09401g00008	Niben101Scf09401g00008	49656	Niben101Scf09401g00008.1	GO:0003723(RNA binding);GO:0004809(tRNA (guanine-N2-)-methyltransferase activity);GO:0008033(tRNA processing)	NA	NA	NA	tRNA (guanine(26)-N(2))-dimethyltransferase	NA	1.72734	2.16332	1.95262	3.49696	4.11431	4.66005	0.476175	-1.07044	9.48675e-08	7.35876e-06	down
Niben101Scf08895g01016	Niben101Scf08895g01016	48651	Niben101Scf08895g01016.1	NA	NA	NA	NA	arabinogalactan protein [Nicotiana alata]	NA	6.87108	7.43973	6.41659	17.4681	16.331	9.75005	0.475955	-1.0711	9.97719e-08	7.70042e-06	down
Niben101Scf07172g00019	Niben101Scf07172g00019	43986	Niben101Scf07172g00019.1	GO:0003677(DNA binding);GO:0003700(sequence-specific DNA binding transcription factor activity);GO:0006355(regulation of transcription, DNA-templated)	04626(Plant-pathogen interaction)	K13434	NA	Ethylene-responsive transcription factor 1	NA	0.044137	0	0.121952	0.980057	1.97246	0.642136	0.0462044	-4.43583	1.04076e-07	7.95295e-06	down
Niben101Scf10409g02009	Niben101Scf10409g02009	51571	Niben101Scf10409g02009.1	NA	03010(Ribosome)	K02883	NA	Bifunctional inhibitor/lipid-transfer protein/seed storage 2S albumin superfamily protein LENGTH=134	NA	11.6462	21.0353	14.3621	25.2873	56.067	52.9249	0.350342	-1.51317	1.33423e-07	9.85347e-06	down
Niben101Scf03944g02015	Niben101Scf03944g02015	30679	Niben101Scf03944g02015.1	GO:0016491(oxidoreductase activity);GO:0045454(cell redox homeostasis);GO:0050660(flavin adenine dinucleotide binding);GO:0055114(oxidation-reduction process)	01200(Carbon metabolism);00010(Glycolysis / Gluconeogenesis);00020(Citrate cycle (TCA cycle));00620(Pyruvate metabolism);00630(Glyoxylate and dicarboxylate metabolism);00640(Propanoate metabolism);00260(Glycine, serine and threonine metabolism);00280(Valine, leucine and isoleucine degradation)	K00382	EC:1.8.1.4	dihydrolipoamide dehydrogenase [Calothrix sp. 336/3]	NA	1.40062	1.97365	1.71116	4.13871	3.05791	3.25724	0.486465	-1.03959	1.35515e-07	9.99204e-06	down
Niben101Scf07681g02008	Niben101Scf07681g02008	45487	Niben101Scf07681g02008.1	NA	NA	NA	NA	Late embryogenesis abundant (LEA) hydroxyproline-rich glycoprotein family LENGTH=260	NA	36.1901	25.7973	27.4465	78.7873	55.4694	44.7554	0.499597	-1.00116	1.405e-07	1.03103e-05	down
Niben101Scf07000g01010	Niben101Scf07000g01010	43394	Niben101Scf07000g01010.1	NA	NA	NA	NA	conserved hypothetical protein [Ricinus communis] gb|EEF49155.1| conserved hypothetical protein [Ricinus communis]	NA	11.4117	7.17996	5.10022	29.1776	22.2988	18.9197	0.336551	-1.5711	1.49237e-07	1.08206e-05	down
Niben101Scf07383g03006	Niben101Scf07383g03006	44567	Niben101Scf07383g03006.1	NA	NA	NA	NA	LPS:glycosyltransferase [Rhizobium leguminosarum]	NA	6.67296	6.72549	6.56499	16.2708	12.8206	10.9118	0.499046	-1.00275	1.65261e-07	1.18269e-05	down
Niben101Scf08633g00003	Niben101Scf08633g00003	47966	Niben101Scf08633g00003.1	GO:0004553(hydrolase activity, hydrolyzing O-glycosyl compounds);GO:0005618(cell wall);GO:0005975(carbohydrate metabolic process);GO:0006073(cellular glucan metabolic process);GO:0016762(xyloglucan:xyloglucosyl transferase activity);GO:0048046(apoplast)	04075(Plant hormone signal transduction)	K14504	EC:2.4.1.207	Xyloglucan endotransglucosylase/hydrolase protein 3	NA	9.2368	7.69327	8.56524	19.0371	24.5575	12.4327	0.455051	-1.1359	1.8042e-07	1.27734e-05	down
Niben101Scf05773g00002	Niben101Scf05773g00002	39109	Niben101Scf05773g00002.1	GO:0003677(DNA binding);GO:0003700(sequence-specific DNA binding transcription factor activity);GO:0006355(regulation of transcription, DNA-templated)	04626(Plant-pathogen interaction)	K13434	NA	Ethylene-responsive transcription factor 4	NA	0	0.00627	0	2.86087	1.17818	0.424087	0.00140484	-9.47537	1.93257e-07	1.35266e-05	down
Niben101Scf03245g06006	Niben101Scf03245g06006	26712	Niben101Scf03245g06006.1	NA	NA	NA	NA	Unknown protein	NA	0.504976	0.695853	0.630864	7.52319	4.19269	3.47777	0.120556	-3.05222	1.97134e-07	1.37462e-05	down
Niben101Scf02408g00017	Niben101Scf02408g00017	21012	Niben101Scf02408g00017.1	GO:0005509(calcium ion binding)	04626(Plant-pathogen interaction)	K13448	NA	Calcium-binding EF-hand family protein LENGTH=187	NA	4.82332	6.14457	5.81853	10.9129	18.9677	10.2709	0.418076	-1.25816	2.09858e-07	1.4416e-05	down
Niben101Scf01964g09004	Niben101Scf01964g09004	17505	Niben101Scf01964g09004.1	NA	NA	NA	NA	Protein of unknown function, DUF538 LENGTH=179	NA	12.2003	9.77699	11.536	23.4167	18.3856	33.8828	0.442799	-1.17528	2.41128e-07	1.64176e-05	down
Niben101Scf00578g05003	Niben101Scf00578g05003	6594	Niben101Scf00578g05003.1	NA	04070(Phosphatidylinositol signaling system);04626(Plant-pathogen interaction)	K02183	NA	Calcium-binding EF-hand family protein LENGTH=130	NA	12.1892	8.96783	10.7641	34.0076	22.4361	19.8391	0.418459	-1.25684	2.74487e-07	1.84177e-05	down
Niben101Scf06042g03020	Niben101Scf06042g03020	40098	Niben101Scf06042g03020.1	GO:0003676(nucleic acid binding);GO:0003677(DNA binding);GO:0005634(nucleus);GO:0006260(DNA replication);GO:0006281(DNA repair);GO:0006310(DNA recombination)	03030(DNA replication);03420(Nucleotide excision repair);03430(Mismatch repair);03440(Homologous recombination)	K07466	NA	Replication protein A 70 kDa DNA-binding subunit A	NA	0	0	0	0.456373	0.313619	0.342155	0.000269749	-11.8561	3.31969e-07	2.16464e-05	down
Niben101Scf01980g04006	Niben101Scf01980g04006	17607	Niben101Scf01980g04006.1	NA	NA	NA	NA	Unknown protein	NA	0.538296	0.169634	0.504466	1.99269	1.41303	2.07422	0.221242	-2.1763	3.32975e-07	2.16814e-05	down
Niben101Scf02124g01026	Niben101Scf02124g01026	18933	Niben101Scf02124g01026.1	GO:0004672(protein kinase activity);GO:0004674(protein serine/threonine kinase activity);GO:0005524(ATP binding);GO:0006468(protein phosphorylation);GO:0016772(transferase activity, transferring phosphorus-containing groups)	04626(Plant-pathogen interaction)	K05391	NA	Serine/threonine-protein kinase 4	NA	7.47224	4.10273	5.67089	15.4146	11.6574	10.8854	0.454348	-1.13813	3.62901e-07	2.31092e-05	down
Niben101Scf06091g04005	Niben101Scf06091g04005	40303	Niben101Scf06091g04005.1	GO:0003700(sequence-specific DNA binding transcription factor activity);GO:0006355(regulation of transcription, DNA-templated);GO:0043565(sequence-specific DNA binding)	04626(Plant-pathogen interaction)	K18835	NA	WRKY transcription factor 18	NA	5.81796	4.64731	4.77616	11.9628	7.72423	20.2458	0.381677	-1.38958	4.12927e-07	2.57278e-05	down
Niben101Scf00109g07005	Niben101Scf00109g07005	2069	Niben101Scf00109g07005.1	GO:0005509(calcium ion binding)	04626(Plant-pathogen interaction)	K13448	NA	Calcium-binding EF-hand family protein LENGTH=159	NA	36.4525	27.5294	33.179	96.3082	46.8734	65.0159	0.466677	-1.0995	4.14924e-07	2.58174e-05	down
Niben101Scf04040g09016	Niben101Scf04040g09016	31281	Niben101Scf04040g09016.1	NA	04141(Protein processing in endoplasmic reticulum)	K13993	NA	17.3 kDa class II heat shock protein	NA	5.50635	4.65538	4.09536	20.7478	8.0027	11.6494	0.3529	-1.50267	4.32429e-07	2.67984e-05	down
Niben101Scf00189g03001	Niben101Scf00189g03001	2997	Niben101Scf00189g03001.1	NA	NA	NA	NA	Unknown protein	NA	28.0939	18.9449	18.9294	57.0378	36.5345	45.8523	0.473145	-1.07964	4.33618e-07	2.68361e-05	down
Niben101Scf01002g01001	Niben101Scf01002g01001	10023	Niben101Scf01002g01001.1	NA	04141(Protein processing in endoplasmic reticulum)	K04374	NA	Basic-leucine zipper (bZIP) transcription factor family protein LENGTH=329	NA	1.41873	2.24471	3.56313	10.7524	5.90739	6.00547	0.318839	-1.6491	4.56974e-07	2.79449e-05	down
Niben101Scf09808g00013	Niben101Scf09808g00013	50513	Niben101Scf09808g00013.1	GO:0000272(polysaccharide catabolic process);GO:0005975(carbohydrate metabolic process);GO:0016161(beta-amylase activity)	00500(Starch and sucrose metabolism)	K01177	EC:3.2.1.2	Beta-amylase	NA	3.38916	5.81535	5.61008	14.5409	12.0684	7.36073	0.436107	-1.19725	5.17828e-07	3.14077e-05	down
Niben101Scf18815g00005	Niben101Scf18815g00005	57684	Niben101Scf18815g00005.1	GO:0003824(catalytic activity);GO:0009058(biosynthetic process);GO:0030170(pyridoxal phosphate binding)	00380(Tryptophan metabolism);00450(Selenocompound metabolism)	K00816	EC:2.6.1.7;EC:4.4.1.13	Histidinol-phosphate aminotransferase	NA	0.727398	0.964755	1.10817	2.87751	3.51027	1.8198	0.341187	-1.55136	5.33985e-07	3.2186e-05	down
Niben101Scf01451g00002	Niben101Scf01451g00002	13718	Niben101Scf01451g00002.1	GO:0004842(ubiquitin-protein transferase activity);GO:0005488(binding);GO:0016567(protein ubiquitination)	00970(Aminoacyl-tRNA biosynthesis)	K01876	EC:6.1.1.12	U-box domain-containing protein 25	NA	8.08152	2.51409	4.70892	38.9289	26.5903	21.8694	0.175132	-2.51349	5.40557e-07	3.24974e-05	down
Niben101Scf11953g00003	Niben101Scf11953g00003	53645	Niben101Scf11953g00003.1	NA	NA	NA	NA	conserved hypothetical protein [Ricinus communis] gb|EEF40353.1| conserved hypothetical protein [Ricinus communis]	NA	4.79349	3.44425	3.26317	15.8329	9.34498	10.7392	0.320208	-1.64292	5.71578e-07	3.40963e-05	down
Niben101Scf01017g02001	Niben101Scf01017g02001	10182	Niben101Scf01017g02001.1	NA	NA	NA	NA	BnaA04g20080D [Brassica napus]	NA	0.456688	0.233355	0.357114	1.4749	1.77049	1.4408	0.223456	-2.16194	5.9957e-07	3.55368e-05	down
Niben101Scf02969g00007	Niben101Scf02969g00007	25070	Niben101Scf02969g00007.1	NA	03040(Spliceosome);04141(Protein processing in endoplasmic reticulum);04144(Endocytosis)	K03283	NA	Heat shock cognate 70 kDa protein	NA	9.99306	9.5192	11.8395	36.4849	21.1457	18.1065	0.413955	-1.27246	6.00708e-07	3.55587e-05	down
Niben101Scf08670g00028	Niben101Scf08670g00028	48100	Niben101Scf08670g00028.1	GO:0004601(peroxidase activity);GO:0006979(response to oxidative stress);GO:0020037(heme binding);GO:0055114(oxidation-reduction process)	00940(Phenylpropanoid biosynthesis)	K00430	EC:1.11.1.7	Peroxidase 19	NA	0.177997	0.21291	0.497128	1.04905	1.69136	1.89017	0.191776	-2.3825	6.40165e-07	3.77012e-05	down
Niben101Scf06819g00010	Niben101Scf06819g00010	42789	Niben101Scf06819g00010.1	GO:0006869(lipid transport);GO:0008289(lipid binding)	NA	NA	NA	Non-specific lipid-transfer protein-like protein	NA	2.43295	1.00278	1.44472	3.55522	14.3202	5.2047	0.211457	-2.24156	7.28475e-07	4.20977e-05	down
Niben101Scf06596g03021	Niben101Scf06596g03021	42071	Niben101Scf06596g03021.1	GO:0003677(DNA binding);GO:0003700(sequence-specific DNA binding transcription factor activity);GO:0006355(regulation of transcription, DNA-templated)	04626(Plant-pathogen interaction)	K13434	NA	Ethylene-responsive transcription factor 4	NA	5.54254	4.58224	3.87547	11.8309	14.9325	7.797	0.405096	-1.30367	7.8677e-07	4.5128e-05	down
Niben101Scf05154g01009	Niben101Scf05154g01009	36604	Niben101Scf05154g01009.1	GO:0005515(protein binding)	NA	NA	NA	IQ-domain 21 LENGTH=472	NA	1.41364	1.50545	1.07924	3.09544	2.51769	4.2429	0.405673	-1.30161	1.19582e-06	6.51936e-05	down
Niben101Scf05459g00001	Niben101Scf05459g00001	37918	Niben101Scf05459g00001.1	GO:0003677(DNA binding);GO:0003700(sequence-specific DNA binding transcription factor activity);GO:0006355(regulation of transcription, DNA-templated)	04626(Plant-pathogen interaction)	K13434	NA	Ethylene-responsive transcription factor 10	NA	0.159109	0.203404	0.129354	1.50673	1.18242	1.26827	0.12429	-3.00822	1.21781e-06	6.60806e-05	down
Niben101Scf09424g06008	Niben101Scf09424g06008	49705	Niben101Scf09424g06008.1	GO:0000160(phosphorelay signal transduction system)	04075(Plant hormone signal transduction)	K14492	NA	response regulator 17 LENGTH=153	NA	1.68522	2.23179	2.71321	4.82095	7.62961	4.66211	0.387445	-1.36794	1.3449e-06	7.21475e-05	down
Niben101Scf04509g01021	Niben101Scf04509g01021	33677	Niben101Scf04509g01021.1	NA	00563(Glycosylphosphatidylinositol(GPI)-anchor biosynthesis)	K03860	NA	Unknown protein	NA	12.3198	9.29113	7.05957	24.753	20.3537	24.202	0.413664	-1.27347	1.55778e-06	8.19315e-05	down
Niben101Scf02790g05008	Niben101Scf02790g05008	23626	Niben101Scf02790g05008.1	GO:0009523(photosystem II);GO:0015979(photosynthesis);GO:0016020(membrane)	00190(Oxidative phosphorylation);00860(Porphyrin and chlorophyll metabolism)	K02259	NA	Photosystem II reaction center X protein	NA	9.23719	17.1709	11.9846	27.8832	39.3812	23.737	0.421892	-1.24506	1.65088e-06	8.64347e-05	down
Niben101Scf14144g01013	Niben101Scf14144g01013	55545	Niben101Scf14144g01013.1	NA	NA	NA	NA	conserved hypothetical protein [Ricinus communis] gb|EEF38891.1| conserved hypothetical protein [Ricinus communis]	NA	4.87993	3.43737	4.52858	13.8543	13.6003	7.82282	0.364138	-1.45744	1.89475e-06	9.79822e-05	down
Niben101Scf00541g05003	Niben101Scf00541g05003	6261	Niben101Scf00541g05003.1	GO:0004672(protein kinase activity);GO:0004674(protein serine/threonine kinase activity);GO:0005515(protein binding);GO:0005524(ATP binding);GO:0006468(protein phosphorylation);GO:0016772(transferase activity, transferring phosphorus-containing groups)	04075(Plant hormone signal transduction)	K13415	EC:2.7.10.1;EC:2.7.11.1	Receptor-like protein kinase 2	NA	0.80082	0.633484	0.856812	1.49692	1.50911	1.78858	0.477853	-1.06536	1.90889e-06	9.86032e-05	down
Niben101Scf04109g06004	Niben101Scf04109g06004	31681	Niben101Scf04109g06004.1	GO:0005515(protein binding);GO:0008270(zinc ion binding)	NA	NA	NA	RING-H2 finger protein 2B LENGTH=147	NA	11.3513	11.3215	9.88385	28.8358	20.3552	16.6339	0.494594	-1.01568	2.2798e-06	0.000114438	down
Niben101Scf04003g01002	Niben101Scf04003g01002	31025	Niben101Scf04003g01002.1	GO:0004672(protein kinase activity);GO:0004674(protein serine/threonine kinase activity);GO:0005524(ATP binding);GO:0006468(protein phosphorylation);GO:0016772(transferase activity, transferring phosphorus-containing groups)	04626(Plant-pathogen interaction)	K05391	NA	Serine/threonine-protein kinase 36	NA	3.20707	2.14268	1.88999	5.09016	5.86603	5.49523	0.440068	-1.1842	2.45555e-06	0.000121675	down
Niben101Scf09260g03026	Niben101Scf09260g03026	49447	Niben101Scf09260g03026.1	NA	NA	NA	NA	Serine/threonine-protein kinase PRR2	NA	1.57708	1.01288	0.862431	4.22767	3.85409	3.88483	0.288502	-1.79335	2.54613e-06	0.000125624	down
Niben101Scf07743g00005	Niben101Scf07743g00005	45675	Niben101Scf07743g00005.1	GO:0004672(protein kinase activity);GO:0004674(protein serine/threonine kinase activity);GO:0005524(ATP binding);GO:0006468(protein phosphorylation);GO:0016772(transferase activity, transferring phosphorus-containing groups)	04626(Plant-pathogen interaction)	K13414	EC:2.7.11.25	Serine/threonine-protein kinase 3	NA	3.54636	1.95803	3.13165	7.7619	6.79746	5.4447	0.431714	-1.21185	3.13861e-06	0.000149898	down
Niben101Scf16506g00004	Niben101Scf16506g00004	56845	Niben101Scf16506g00004.1	GO:0003677(DNA binding);GO:0003700(sequence-specific DNA binding transcription factor activity);GO:0006355(regulation of transcription, DNA-templated)	NA	NA	NA	Ethylene-responsive transcription factor 1	NA	0.033441	0	0	0.867004	0.413465	0.218862	0.0223039	-5.48656	3.45387e-06	0.000163553	down
Niben101Scf02626g08014	Niben101Scf02626g08014	22713	Niben101Scf02626g08014.1	NA	NA	NA	NA	conserved hypothetical protein [Ricinus communis] gb|EEF34303.1| conserved hypothetical protein [Ricinus communis]	NA	5.06983	2.85538	4.41584	13.1709	11.3487	7.58058	0.384454	-1.37912	3.59616e-06	0.000168786	down
Niben101Scf05816g01002	Niben101Scf05816g01002	39263	Niben101Scf05816g01002.1	NA	NA	NA	NA	Protein of unknown function (DUF1005) LENGTH=432	NA	2.66109	3.95971	2.92451	7.98001	4.87919	6.62376	0.489932	-1.02935	3.70879e-06	0.000173368	down
Niben101Ctg09403g00001	Niben101Ctg09403g00001	268	Niben101Ctg09403g00001.1	NA	NA	NA	NA	Unknown protein	NA	83.365	68.3162	90.1478	137.027	233.91	119.917	0.49267	-1.02131	4.13035e-06	0.00019095	down
Niben101Scf01817g00015	Niben101Scf01817g00015	16482	Niben101Scf01817g00015.1	NA	NA	NA	NA	Arabinogalactan peptide 16	NA	0.876404	0.807618	1.08689	2.74132	4.15506	2.52769	0.294025	-1.76599	4.39428e-06	0.000200743	down
Niben101Scf02417g07006	Niben101Scf02417g07006	21084	Niben101Scf02417g07006.1	GO:0046983(protein dimerization activity)	04075(Plant hormone signal transduction)	K13422	NA	Transcription factor EB	NA	0.588777	0.325888	0.295943	2.17494	1.18308	1.28344	0.260824	-1.93885	4.96432e-06	0.000222389	down
Niben101Scf02821g14003	Niben101Scf02821g14003	23962	Niben101Scf02821g14003.1	GO:0046983(protein dimerization activity)	NA	NA	NA	Transcription factor bHLH96	NA	0.388349	0.300835	0.41112	1.12715	1.44786	1.28311	0.285192	-1.80999	5.16929e-06	0.000230233	down
Niben101Scf01887g00004	Niben101Scf01887g00004	16936	Niben101Scf01887g00004.1	GO:0003677(DNA binding);GO:0006355(regulation of transcription, DNA-templated)	NA	NA	NA	NAC domain-containing protein 68	NA	2.60629	0.911116	1.52793	5.7973	6.19332	4.25548	0.310556	-1.68707	5.41261e-06	0.000238315	down
Niben101Scf01711g00009	Niben101Scf01711g00009	15667	Niben101Scf01711g00009.1	GO:0003735(structural constituent of ribosome);GO:0005840(ribosome);GO:0006412(translation)	03010(Ribosome)	K02926	NA	50S ribosomal protein L4	NA	7.80821	15.2634	9.90057	19.1881	25.7109	22.7085	0.487701	-1.03593	5.43919e-06	0.000239257	down
Niben101Scf38945g00001	Niben101Scf38945g00001	59730	Niben101Scf38945g00001.1	GO:0003700(sequence-specific DNA binding transcription factor activity);GO:0006355(regulation of transcription, DNA-templated);GO:0043565(sequence-specific DNA binding)	04141(Protein processing in endoplasmic reticulum)	K04374	NA	bZIP family transcription factor LENGTH=300	NA	0.934844	1.25105	1.20248	2.64973	2.92725	2.16135	0.437869	-1.19143	5.86621e-06	0.00025585	down
Niben101Scf05732g02008	Niben101Scf05732g02008	38956	Niben101Scf05732g02008.1	NA	NA	NA	NA	Unknown protein	NA	0.993631	1.00321	0.733881	1.99959	2.33966	1.87734	0.439265	-1.18684	5.99131e-06	0.000259591	down
Niben101Scf06275g03011	Niben101Scf06275g03011	40970	Niben101Scf06275g03011.1	GO:0006952(defense response)	NA	NA	NA	Defensin-like protein	NA	0	0	0	0.16377	0.089628	3.71166	7.56608e-05	-13.6901	6.38284e-06	0.000273988	down
Niben101Scf04500g03007	Niben101Scf04500g03007	33620	Niben101Scf04500g03007.1	GO:0009055(electron carrier activity);GO:0015035(protein disulfide oxidoreductase activity);GO:0045454(cell redox homeostasis)	NA	NA	NA	Glutaredoxin-C1	NA	4.99742	7.35797	6.68239	12.211	19.8032	14.5182	0.409129	-1.28937	6.49698e-06	0.000278629	down
Niben101Scf09870g00015	Niben101Scf09870g00015	50624	Niben101Scf09870g00015.1	NA	NA	NA	NA	chlororespiratory reduction 3 LENGTH=174	NA	7.3541	14.9222	12.5181	28.19	21.7212	24.7589	0.465976	-1.10167	6.50955e-06	0.000278909	down
Niben101Scf02015g06005	Niben101Scf02015g06005	17962	Niben101Scf02015g06005.1	GO:0003824(catalytic activity);GO:0005975(carbohydrate metabolic process);GO:0030246(carbohydrate binding)	NA	NA	NA	NDH-dependent cyclic electron flow 5 LENGTH=354	NA	2.33797	5.67807	3.97087	9.22528	9.15958	8.57616	0.444602	-1.16941	7.60377e-06	0.000319282	down
Niben101Scf08918g00010	Niben101Scf08918g00010	48669	Niben101Scf08918g00010.1	NA	NA	NA	NA	Calvin cycle protein CP12-2, chloroplastic	NA	1.19329	6.02433	3.20679	14.1686	8.56191	21.3775	0.236338	-2.08108	7.95242e-06	0.000331215	down
Niben101Scf03959g00016	Niben101Scf03959g00016	30786	Niben101Scf03959g00016.1	GO:0005515(protein binding);GO:0008270(zinc ion binding)	NA	NA	NA	RING-H2 finger protein 2B LENGTH=147	NA	7.53293	4.81855	3.70847	12.7068	13.4139	11.0467	0.432097	-1.21057	8.79963e-06	0.000362258	down
Niben101Scf01572g01002	Niben101Scf01572g01002	14597	Niben101Scf01572g01002.1	GO:0003700(sequence-specific DNA binding transcription factor activity);GO:0006355(regulation of transcription, DNA-templated);GO:0008270(zinc ion binding);GO:0043565(sequence-specific DNA binding)	NA	NA	NA	GATA transcription factor 11	NA	2.15971	1.62275	1.8028	5.03668	5.10383	2.62715	0.437453	-1.1928	1.02007e-05	0.000410793	down
Niben101Scf02228g02003	Niben101Scf02228g02003	19662	Niben101Scf02228g02003.1	NA	NA	NA	NA	Unknown protein	NA	16.6576	10.0563	13.423	40.5223	18.8458	29.1418	0.453473	-1.14091	1.11304e-05	0.000442454	down
Niben101Scf01623g11001	Niben101Scf01623g11001	14931	Niben101Scf01623g11001.1	NA	NA	NA	NA	BnaC05g01360D [Brassica napus]	NA	4.6461	2.92258	3.71256	16.1563	5.74434	10.5509	0.347634	-1.52436	1.14789e-05	0.000453963	down
Niben101Scf02408g00021	Niben101Scf02408g00021	21016	Niben101Scf02408g00021.1	GO:0003677(DNA binding);GO:0003700(sequence-specific DNA binding transcription factor activity);GO:0006355(regulation of transcription, DNA-templated)	04626(Plant-pathogen interaction)	K13434	NA	Ethylene-responsive transcription factor 1	NA	0.126632	0.276556	0.077003	1.09443	1.35622	0.740067	0.150496	-2.7322	1.16479e-05	0.000459074	down
Niben101Scf02137g00005	Niben101Scf02137g00005	19017	Niben101Scf02137g00005.1	GO:0004553(hydrolase activity, hydrolyzing O-glycosyl compounds);GO:0005975(carbohydrate metabolic process)	NA	NA	NA	glycosyl hydrolase family 43 [Bacteroides sp. D2]	NA	2.25998	1.55619	2.18378	2.797	5.66071	5.13003	0.441571	-1.17928	1.21982e-05	0.000478721	down
Niben101Scf02577g03014	Niben101Scf02577g03014	22391	Niben101Scf02577g03014.1	GO:0003677(DNA binding);GO:0003700(sequence-specific DNA binding transcription factor activity);GO:0006355(regulation of transcription, DNA-templated)	NA	NA	NA	Ethylene-responsive transcription factor 11	NA	0	0	0	3.22436	1.32819	1.07335	5.33248e-05	-14.1948	1.36598e-05	0.000525816	down
Niben101Scf00219g00006	Niben101Scf00219g00006	3205	Niben101Scf00219g00006.1	GO:0005509(calcium ion binding)	04070(Phosphatidylinositol signaling system);04626(Plant-pathogen interaction)	K02183	NA	Calcium-binding protein 7	NA	0	0	0	0.997343	0.734921	0.926295	0.000112843	-13.1134	1.86408e-05	0.000687677	down
Niben101Scf08199g01006	Niben101Scf08199g01006	46894	Niben101Scf08199g01006.1	NA	04145(Phagosome)	K05692	NA	Actin-1	NA	0	0	0	0.234559	0.047157	0.295355	0.000519867	-10.9096	1.99595e-05	0.00073234	down
Niben101Scf01994g01008	Niben101Scf01994g01008	17776	Niben101Scf01994g01008.1	NA	04712(Circadian rhythm - plant)	K12129	NA	pseudo-response regulator 7 LENGTH=727	NA	0	0	0	0.813985	0.424672	0.323556	0.000192035	-12.3463	2.00938e-05	0.000736682	down
Niben101Scf11609g03002	Niben101Scf11609g03002	53212	Niben101Scf11609g03002.1	GO:0045735(nutrient reservoir activity)	NA	NA	NA	Vicilin	NA	0.40522	0.079715	0.254362	2.03541	6.31707	1.36269	0.0760972	-3.71601	2.09849e-05	0.000764231	down
Niben101Scf02441g01004	Niben101Scf02441g01004	21292	Niben101Scf02441g01004.1	NA	NA	NA	NA	Unknown protein	NA	0	0	0	1.05066	0.806785	0.996527	0.000105117	-13.2157	2.10498e-05	0.000765658	down
Niben101Scf03595g01001	Niben101Scf03595g01001	28724	Niben101Scf03595g01001.1	GO:0003824(catalytic activity);GO:0004553(hydrolase activity, hydrolyzing O-glycosyl compounds);GO:0005975(carbohydrate metabolic process);GO:0030246(carbohydrate binding)	00500(Starch and sucrose metabolism)	K01179	EC:3.2.1.4	Endoglucanase 5	NA	0	0	0	0.169196	0.121791	0.225315	0.000581055	-10.749	2.15643e-05	0.000780076	down
Niben101Scf02752g07008	Niben101Scf02752g07008	23404	Niben101Scf02752g07008.1	GO:0009055(electron carrier activity);GO:0015035(protein disulfide oxidoreductase activity);GO:0045454(cell redox homeostasis)	NA	NA	NA	Glutaredoxin-C1	NA	3.96164	9.80437	7.29515	13.5406	43.8462	15.6536	0.288349	-1.79411	2.48898e-05	0.000880397	down
Niben101Scf13203g00006	Niben101Scf13203g00006	54818	Niben101Scf13203g00006.1	GO:0006869(lipid transport);GO:0008289(lipid binding)	NA	NA	NA	Non-specific lipid-transfer protein 1	NA	6.1787	9.63462	4.8751	12.6776	12.1614	22.6453	0.43569	-1.19863	2.76412e-05	0.000957932	down
Niben101Ctg13152g00001	Niben101Ctg13152g00001	560	Niben101Ctg13152g00001.1	NA	NA	NA	NA	Phosphatidylcholine:diacylglycerol cholinephosphotransferase 1	NA	2.35627	5.69751	3.19508	11.0435	11.8401	6.87487	0.378006	-1.40352	2.915e-05	0.00100121	down
Niben101Scf17701g00006	Niben101Scf17701g00006	57271	Niben101Scf17701g00006.1	NA	NA	NA	NA	Alpha/beta hydrolase domain-containing protein 11	NA	0.363673	0.134373	0.059651	1.25762	0.766469	0.872088	0.192563	-2.3766	2.95459e-05	0.00101106	down
Niben101Scf06910g03007	Niben101Scf06910g03007	43103	Niben101Scf06910g03007.1	GO:0009058(biosynthetic process);GO:0016779(nucleotidyltransferase activity)	00051(Fructose and mannose metabolism);00520(Amino sugar and nucleotide sugar metabolism)	K00966	EC:2.7.7.13	Bifunctional protein GlmU	NA	0.983882	1.70721	1.11222	2.53918	2.95432	3.86147	0.406555	-1.29848	3.08454e-05	0.0010447	down
Niben101Scf02740g03011	Niben101Scf02740g03011	23302	Niben101Scf02740g03011.1	NA	NA	NA	NA	BnaC09g40590D [Brassica napus]	NA	1.40876	1.0106	1.23089	5.53923	3.65991	2.78142	0.304682	-1.71463	3.50611e-05	0.00116277	down
Niben101Scf01795g09001	Niben101Scf01795g09001	16352	Niben101Scf01795g09001.1	GO:0004842(ubiquitin-protein transferase activity);GO:0005488(binding);GO:0016567(protein ubiquitination)	00970(Aminoacyl-tRNA biosynthesis)	K01876	EC:6.1.1.12	U-box domain-containing protein 21	NA	4.73082	2.61167	4.04333	11.1212	5.0747	9.80059	0.437975	-1.19108	3.80378e-05	0.00124262	down
Niben101Scf01649g02001	Niben101Scf01649g02001	15111	Niben101Scf01649g02001.1	NA	NA	NA	NA	Unknown protein	NA	7.24227	2.98317	3.74101	23.6053	8.35975	13.5205	0.307052	-1.70344	3.88213e-05	0.00126302	down
Niben101Scf02783g01002	Niben101Scf02783g01002	23572	Niben101Scf02783g01002.1	NA	NA	NA	NA	ovate family protein 13 LENGTH=260	NA	0.378722	0.678206	0.545275	1.82859	1.47606	2.49953	0.276043	-1.85704	3.91018e-05	0.00127096	down
Niben101Scf14009g02016	Niben101Scf14009g02016	55445	Niben101Scf14009g02016.1	GO:0005515(protein binding)	NA	NA	NA	WD repeat-containing protein 37	NA	0.592373	0.640664	0.515425	1.01676	2.11592	1.59576	0.369776	-1.43528	3.94897e-05	0.00128072	down
Niben101Scf03848g01005	Niben101Scf03848g01005	30050	Niben101Scf03848g01005.1	NA	NA	NA	NA	BnaC03g40620D [Brassica napus]	NA	5.21006	4.84137	6.53488	15.4037	7.84065	11.7442	0.47405	-1.07689	3.95316e-05	0.00128072	down
Niben101Scf01368g00021	Niben101Scf01368g00021	12983	Niben101Scf01368g00021.1	GO:0030001(metal ion transport);GO:0046872(metal ion binding)	03013(RNA transport)	K14292	EC:2.1.1.-	Chloroplast-targeted copper chaperone protein LENGTH=259	NA	1.18981	1.00691	0.46423	2.4008	2.40962	1.9437	0.393974	-1.34383	4.14213e-05	0.00132522	down
Niben101Ctg12453g00002	Niben101Ctg12453g00002	470	Niben101Ctg12453g00002.1	GO:0004335(galactokinase activity);GO:0005524(ATP binding);GO:0006012(galactose metabolic process);GO:0046835(carbohydrate phosphorylation)	00052(Galactose metabolism);00520(Amino sugar and nucleotide sugar metabolism)	K00849	EC:2.7.1.6	Galactokinase	NA	0	0	0	0.151772	2.66255	0.163163	0.000100756	-13.2768	4.22165e-05	0.00134667	down
Niben101Scf11705g00003	Niben101Scf11705g00003	53327	Niben101Scf11705g00003.1	GO:0005506(iron ion binding);GO:0016491(oxidoreductase activity);GO:0016706(oxidoreductase activity, acting on paired donors, with incorporation or reduction of molecular oxygen, 2-oxoglutarate as one donor, and incorporation of one atom each of oxygen into both donors);GO:0055114(oxidation-reduction process)	00941(Flavonoid biosynthesis)	K05277	EC:1.14.11.19	1-aminocyclopropane-1-carboxylate oxidase 1	NA	0.282672	0.192378	0.131947	0.451193	2.93874	0.572959	0.15317	-2.70679	4.22677e-05	0.00134671	down
Niben101Scf01758g00006	Niben101Scf01758g00006	16027	Niben101Scf01758g00006.1	NA	NA	NA	NA	RPM1-interacting protein 4 (RIN4) family protein LENGTH=99	NA	2.45377	1.99594	3.14075	4.77477	6.52933	4.51781	0.479744	-1.05966	4.36007e-05	0.00137873	down
Niben101Scf01111g01004	Niben101Scf01111g01004	10973	Niben101Scf01111g01004.1	GO:0016021(integral component of membrane);GO:0055085(transmembrane transport)	NA	NA	NA	SPX domain-containing membrane protein	NA	0.226683	0.150532	0.103704	1.20016	0.295466	0.827946	0.206974	-2.27248	4.38835e-05	0.00138578	down
Niben101Scf06249g03001	Niben101Scf06249g03001	40908	Niben101Scf06249g03001.1	GO:0006629(lipid metabolic process);GO:0016788(hydrolase activity, acting on ester bonds)	00860(Porphyrin and chlorophyll metabolism);00900(Terpenoid backbone biosynthesis)	K10960	EC:1.3.1.83	GDSL esterase/lipase	NA	0	0	0	0.13995	0.401744	0.412012	0.000314562	-11.6344	4.55158e-05	0.00142384	down
Niben101Scf02563g03006	Niben101Scf02563g03006	22247	Niben101Scf02563g03006.1	NA	NA	NA	NA	unknown protein; Has 52 Blast hits to 46 proteins in 20 species: Archae - 0; Bacteria - 0; Metazoa - 0; Fungi - 0; Plants - 45; Viruses - 0; Other Eukaryotes - 7 (source: NCBI BLink). LENGTH=158	NA	5.03716	8.07461	5.70108	10.0709	14.0085	14.6981	0.485149	-1.0435	4.6129e-05	0.00143802	down
Niben101Scf08871g00012	Niben101Scf08871g00012	48605	Niben101Scf08871g00012.1	NA	NA	NA	NA	BnaC09g06860D [Brassica napus]	NA	7.3815	4.77682	3.61872	18.6282	13.9984	8.29769	0.385518	-1.37513	4.75745e-05	0.00147217	down
Niben101Scf02245g00008	Niben101Scf02245g00008	19809	Niben101Scf02245g00008.1	GO:0005509(calcium ion binding)	04626(Plant-pathogen interaction)	K13448	NA	EF hand calcium-binding protein family LENGTH=161	NA	13.325	5.08129	7.25845	40.1344	13.8897	19.1919	0.350534	-1.51237	4.91629e-05	0.0015092	down
Niben101Scf06672g00006	Niben101Scf06672g00006	42297	Niben101Scf06672g00006.1	GO:0005515(protein binding)	03040(Spliceosome);03013(RNA transport)	K12880	NA	Guanine nucleotide-binding protein subunit beta-5	NA	0.599846	0.465736	0.64084	1.53485	1.16767	1.29398	0.426979	-1.22776	5.04139e-05	0.00154044	down
Niben101Scf29047g00003	Niben101Scf29047g00003	59104	Niben101Scf29047g00003.1	NA	NA	NA	NA	Unknown protein	NA	4.23088	1.8981	1.76147	13.4733	9.23578	6.91643	0.266339	-1.90866	5.55815e-05	0.00168277	down
Niben101Scf01055g00004	Niben101Scf01055g00004	10496	Niben101Scf01055g00004.1	GO:0003677(DNA binding);GO:0006355(regulation of transcription, DNA-templated)	NA	NA	NA	NAC domain-containing protein 102	NA	0.553914	0.449829	0.078988	3.8128	0.748448	3.44859	0.135175	-2.8871	5.61648e-05	0.00169932	down
Niben101Scf01694g10003	Niben101Scf01694g10003	15521	Niben101Scf01694g10003.1	GO:0005506(iron ion binding);GO:0016705(oxidoreductase activity, acting on paired donors, with incorporation or reduction of molecular oxygen);GO:0020037(heme binding);GO:0055114(oxidation-reduction process)	00073(Cutin, suberine and wax biosynthesis)	K15401	EC:1.14.-.-	Cytochrome P450 superfamily protein LENGTH=488	NA	0	0	0	0.110497	0.323973	0.037862	0.000635146	-10.6206	5.81015e-05	0.00175218	down
Niben101Scf01151g00004	Niben101Scf01151g00004	11269	Niben101Scf01151g00004.1	GO:0006869(lipid transport);GO:0008289(lipid binding)	NA	NA	NA	Non-specific lipid-transfer protein 4.3	NA	0	0	0	0.221895	1.01742	0.25311	0.000201016	-12.2804	6.12363e-05	0.00183237	down
Niben101Scf01716g00010	Niben101Scf01716g00010	15679	Niben101Scf01716g00010.1	GO:0005506(iron ion binding);GO:0016705(oxidoreductase activity, acting on paired donors, with incorporation or reduction of molecular oxygen);GO:0020037(heme binding);GO:0055114(oxidation-reduction process)	00073(Cutin, suberine and wax biosynthesis)	K15398	EC:1.14.-.-	Cytochrome P450 superfamily protein LENGTH=488	NA	0.507881	0.227413	0.292683	0.962613	1.4715	1.09309	0.291442	-1.77872	6.16034e-05	0.00184098	down
Niben101Scf05824g07001	Niben101Scf05824g07001	39322	Niben101Scf05824g07001.1	GO:0009055(electron carrier activity)	NA	NA	NA	Early nodulin-like protein 1	NA	0	0	0	0.614445	0.646365	0.257269	0.000197618	-12.305	6.17287e-05	0.00184234	down
Niben101Scf02237g03007	Niben101Scf02237g03007	19715	Niben101Scf02237g03007.1	GO:0005215(transporter activity);GO:0006810(transport);GO:0016020(membrane);GO:0055085(transmembrane transport)	NA	NA	NA	Nucleobase-ascorbate transporter 6	NA	0.548112	0.564933	0.736028	1.61762	1.27966	1.20205	0.451067	-1.14859	6.29075e-05	0.00186749	down
Niben101Scf00570g01001	Niben101Scf00570g01001	6465	Niben101Scf00570g01001.1	GO:0005515(protein binding)	NA	NA	NA	Leucine-rich repeat receptor-like protein kinase family protein LENGTH=1045	NA	0.720243	1.23414	0.696148	1.86753	2.05406	1.97627	0.449405	-1.15391	6.42106e-05	0.00190412	down
Niben101Scf06378g04004	Niben101Scf06378g04004	41322	Niben101Scf06378g04004.1	GO:0003677(DNA binding);GO:0003700(sequence-specific DNA binding transcription factor activity);GO:0006355(regulation of transcription, DNA-templated)	04626(Plant-pathogen interaction)	K13434	NA	Ethylene-responsive transcription factor 1	NA	1.24944	0.917121	0.524103	3.88074	2.81032	1.76849	0.318062	-1.65262	6.66965e-05	0.00195774	down
Niben101Scf00750g00005	Niben101Scf00750g00005	7853	Niben101Scf00750g00005.1	GO:0004867(serine-type endopeptidase inhibitor activity);GO:0009611(response to wounding)	NA	NA	NA	Proteinase inhibitor I-B	NA	1.16459	0.926128	1.52788	10.799	2.36479	20.9981	0.105925	-3.23889	7.25155e-05	0.00209268	down
Niben101Scf07372g00014	Niben101Scf07372g00014	44546	Niben101Scf07372g00014.1	NA	NA	NA	NA	F-box protein	NA	0.392129	0.088835	0.0752	2.05318	0.569957	1.27799	0.142565	-2.81031	7.50985e-05	0.00215377	down
Niben101Scf03531g00014	Niben101Scf03531g00014	28485	Niben101Scf03531g00014.1	NA	NA	NA	NA	leguminosin group485 secreted peptide [Medicago truncatula]	NA	3.21525	3.94619	3.63595	10.0451	23.1563	4.77557	0.284315	-1.81444	7.53017e-05	0.00215826	down
Niben101Scf04230g00001	Niben101Scf04230g00001	32344	Niben101Scf04230g00001.1	GO:0006629(lipid metabolic process);GO:0016788(hydrolase activity, acting on ester bonds)	00561(Glycerolipid metabolism)	K00679	EC:2.3.1.158	GDSL esterase/lipase	NA	5.1757	4.69299	3.8923	8.6521	8.59049	17.6082	0.394854	-1.34061	7.95183e-05	0.00225294	down
Niben101Scf04234g02011	Niben101Scf04234g02011	32382	Niben101Scf04234g02011.1	GO:0003824(catalytic activity);GO:0006633(fatty acid biosynthetic process);GO:0008152(metabolic process);GO:0016020(membrane);GO:0016746(transferase activity, transferring acyl groups);GO:0016747(transferase activity, transferring acyl groups other than amino-acyl groups)	00062(Fatty acid elongation)	K15397	EC:2.3.1.199	3-ketoacyl-CoA synthase 11 LENGTH=509	NA	1.5991	1.65135	1.15084	2.50717	3.94594	2.99943	0.46562	-1.10278	8.03687e-05	0.00226972	down
Niben101Scf09372g04010	Niben101Scf09372g04010	49627	Niben101Scf09372g04010.1	NA	NA	NA	NA	LuxR family transcriptional regulator [Schiedea globosa]	NA	0.996555	1.23231	1.67231	3.71055	2.36029	2.57439	0.451252	-1.14799	8.29823e-05	0.00232084	down
Niben101Scf05615g01001	Niben101Scf05615g01001	38447	Niben101Scf05615g01001.1	GO:0004672(protein kinase activity);GO:0004674(protein serine/threonine kinase activity);GO:0005524(ATP binding);GO:0006468(protein phosphorylation);GO:0016772(transferase activity, transferring phosphorus-containing groups)	00260(Glycine, serine and threonine metabolism);00350(Tyrosine metabolism);00360(Phenylalanine metabolism);00410(beta-Alanine metabolism);00950(Isoquinoline alkaloid biosynthesis);00960(Tropane, piperidine and pyridine alkaloid biosynthesis)	K00276	EC:1.4.3.21	Receptor-like protein kinase	NA	0	0	0	0.134296	0.146983	0.199894	0.000623476	-10.6474	8.39943e-05	0.00234564	down
Niben101Scf02720g10006	Niben101Scf02720g10006	23171	Niben101Scf02720g10006.1	GO:0005515(protein binding)	NA	NA	NA	Octicosapeptide/Phox/Bem1p family protein LENGTH=180	NA	2.76877	4.97584	4.85643	10.6375	8.27007	6.55699	0.494846	-1.01495	8.40784e-05	0.00234582	down
Niben101Scf02840g01013	Niben101Scf02840g01013	24168	Niben101Scf02840g01013.1	GO:0005509(calcium ion binding);GO:0009523(photosystem II);GO:0009654(photosystem II oxygen evolving complex);GO:0015979(photosynthesis);GO:0019898(extrinsic component of membrane)	00195(Photosynthesis)	K08901	NA	Oxygen-evolving enhancer protein 3-2, chloroplastic	NA	1.28751	3.29931	1.94393	4.05966	5.30676	6.43294	0.413356	-1.27454	9.1389e-05	0.00251788	down
Niben101Scf07073g01002	Niben101Scf07073g01002	43701	Niben101Scf07073g01002.1	NA	NA	NA	NA	conserved hypothetical protein [Ricinus communis] gb|EEF35153.1| conserved hypothetical protein [Ricinus communis]	NA	3.21095	2.37626	2.48625	8.40765	8.18965	5.05702	0.372834	-1.4234	9.22273e-05	0.00253565	down
Niben101Scf01539g00001	Niben101Scf01539g00001	14440	Niben101Scf01539g00001.1	GO:0003677(DNA binding);GO:0003700(sequence-specific DNA binding transcription factor activity);GO:0006355(regulation of transcription, DNA-templated)	04626(Plant-pathogen interaction)	K13434	NA	Ethylene-responsive transcription factor 13	NA	0.821696	0.828113	1.42099	3.14677	2.79704	2.66201	0.356828	-1.4867	9.39884e-05	0.00257568	down
Niben101Scf02262g01021	Niben101Scf02262g01021	19926	Niben101Scf02262g01021.1	GO:0005509(calcium ion binding);GO:0009523(photosystem II);GO:0009654(photosystem II oxygen evolving complex);GO:0015979(photosynthesis);GO:0019898(extrinsic component of membrane)	00195(Photosynthesis)	K08901	NA	Oxygen-evolving enhancer protein 3-1, chloroplastic	NA	0.522748	0.404103	0.375657	1.3381	1.7805	1.28458	0.295811	-1.75725	9.42412e-05	0.00257955	down
Niben101Scf06101g02027	Niben101Scf06101g02027	40361	Niben101Scf06101g02027.1	NA	NA	NA	NA	conserved hypothetical protein [Ricinus communis] gb|EEF45550.1| conserved hypothetical protein [Ricinus communis]	NA	3.05721	2.7537	1.98019	6.13071	6.0226	7.43269	0.397789	-1.32992	9.60634e-05	0.00261858	down
Niben101Scf10316g03004	Niben101Scf10316g03004	51391	Niben101Scf10316g03004.1	GO:0005515(protein binding)	00480(Glutathione metabolism)	K00799	EC:2.5.1.18	Glutathione S-transferase U8	NA	0.176354	0.097252	0.051593	0.728333	0.92498	0.415704	0.157176	-2.66955	0.000101918	0.002749	down
Niben101Scf01897g03007	Niben101Scf01897g03007	17005	Niben101Scf01897g03007.1	GO:0008152(metabolic process);GO:0016491(oxidoreductase activity)	00906(Carotenoid biosynthesis)	K09841	EC:1.1.1.288	Short-chain dehydrogenase reductase 2a	NA	2.78765	2.28509	1.39571	4.26852	4.02577	6.10893	0.449097	-1.1549	0.000104555	0.00280864	down
Niben101Scf03062g05008	Niben101Scf03062g05008	25671	Niben101Scf03062g05008.1	GO:0005515(protein binding)	NA	NA	NA	Ankyrin repeat-containing protein	NA	1.31161	1.34183	1.27942	2.9182	1.95556	3.25008	0.484113	-1.04658	0.00011176	0.00296259	down
Niben101Scf01633g00027	Niben101Scf01633g00027	15004	Niben101Scf01633g00027.1	GO:0016021(integral component of membrane)	NA	NA	NA	Tetraspanin-2	NA	0.401663	0.697616	0.528286	1.3811	1.52908	1.0559	0.410371	-1.285	0.000116562	0.00308106	down
Niben101Scf00831g01006	Niben101Scf00831g01006	8433	Niben101Scf00831g01006.1	GO:0015996(chlorophyll catabolic process);GO:0047746(chlorophyllase activity)	00860(Porphyrin and chlorophyll metabolism)	K08099	EC:3.1.1.14	Chlorophyllase-1	NA	0.134168	0.182278	0.091477	0.279759	0.449293	2.73551	0.117741	-3.08631	0.000117489	0.00309847	down
Niben101Scf05363g02005	Niben101Scf05363g02005	37438	Niben101Scf05363g02005.1	GO:0003677(DNA binding);GO:0003682(chromatin binding)	NA	NA	NA	Myb-related protein B	NA	3.58441	2.75122	2.83046	6.40847	8.64216	4.11755	0.478193	-1.06433	0.000119103	0.00313212	down
Niben101Scf12415g00016	Niben101Scf12415g00016	54138	Niben101Scf12415g00016.1	NA	NA	NA	NA	adhesin [Bacillus cereus]	NA	0.718213	0.601705	0.6241	1.68278	5.44581	1.46468	0.226226	-2.14417	0.000121087	0.00317705	down
Niben101Scf05698g00008	Niben101Scf05698g00008	38812	Niben101Scf05698g00008.1	GO:0005506(iron ion binding);GO:0016705(oxidoreductase activity, acting on paired donors, with incorporation or reduction of molecular oxygen);GO:0020037(heme binding);GO:0055114(oxidation-reduction process)	00903(Limonene and pinene degradation);00945(Stilbenoid, diarylheptanoid and gingerol biosynthesis)	K00517	NA	Cytochrome P450 superfamily protein LENGTH=488	NA	0.458218	0.200277	0.135047	1.1141	1.02169	0.629146	0.287002	-1.80086	0.000122413	0.00320475	down
Niben101Scf02264g06012	Niben101Scf02264g06012	19942	Niben101Scf02264g06012.1	GO:0005506(iron ion binding);GO:0016705(oxidoreductase activity, acting on paired donors, with incorporation or reduction of molecular oxygen);GO:0020037(heme binding);GO:0055114(oxidation-reduction process)	00073(Cutin, suberine and wax biosynthesis)	K15398	EC:1.14.-.-	Cytochrome P450 superfamily protein LENGTH=488	NA	1.39468	1.65122	1.74256	2.78763	2.62101	5.09438	0.455912	-1.13317	0.000125369	0.00326164	down
Niben101Scf05437g03009	Niben101Scf05437g03009	37804	Niben101Scf05437g03009.1	NA	NA	NA	NA	Plant protein of unknown function (DUF868) LENGTH=285	NA	1.84566	1.62606	1.25708	4.08879	5.94826	2.29017	0.383606	-1.3823	0.000145734	0.00371414	down
Niben101Scf05336g00012	Niben101Scf05336g00012	37353	Niben101Scf05336g00012.1	GO:0005515(protein binding)	NA	NA	NA	Heat shock protein DnaJ with tetratricopeptide repeat LENGTH=546	NA	0.639176	0.951018	0.757466	2.63173	1.36349	1.55819	0.422742	-1.24215	0.000151137	0.0038265	down
Niben101Scf10708g02007	Niben101Scf10708g02007	52003	Niben101Scf10708g02007.1	GO:0016757(transferase activity, transferring glycosyl groups)	NA	NA	NA	transferase, transferring glycosyl groups [Galdieria sulphuraria] gb|EME31311.1| transferase, transferring glycosyl groups [Galdieria sulphuraria]	NA	0	0	0	0.266957	0.17984	0.060438	0.000591442	-10.7235	0.000154221	0.00387459	down
Niben101Scf00735g02011	Niben101Scf00735g02011	7710	Niben101Scf00735g02011.1	NA	NA	NA	NA	conserved hypothetical protein [Ricinus communis] gb|EEF49155.1| conserved hypothetical protein [Ricinus communis]	NA	8.91439	8.43678	7.73181	14.8486	22.1726	13.4698	0.496781	-1.00932	0.000154726	0.00388125	down
Niben101Scf16254g00008	Niben101Scf16254g00008	56776	Niben101Scf16254g00008.1	GO:0004512(inositol-3-phosphate synthase activity);GO:0006021(inositol biosynthetic process);GO:0008654(phospholipid biosynthetic process)	00562(Inositol phosphate metabolism)	K01858	EC:5.5.1.4	Inositol-3-phosphate synthase	NA	1.7224	0.939265	1.16458	2.30548	3.1894	2.39655	0.48486	-1.04436	0.000157168	0.00393035	down
Niben101Scf01745g07025	Niben101Scf01745g07025	15932	Niben101Scf01745g07025.1	GO:0005515(protein binding)	NA	NA	NA	Leucine-rich repeat receptor-like protein kinase family protein LENGTH=1091	NA	3.64286	4.60693	4.28825	11.7422	4.61632	11.8416	0.44461	-1.16939	0.000162361	0.0040312	down
Niben101Scf05867g00008	Niben101Scf05867g00008	39498	Niben101Scf05867g00008.1	NA	NA	NA	NA	F-box protein	NA	2.14351	1.66737	1.12855	3.496	3.73224	2.83683	0.490749	-1.02694	0.000170421	0.00416899	down
Niben101Scf11251g00008	Niben101Scf11251g00008	52732	Niben101Scf11251g00008.1	NA	00563(Glycosylphosphatidylinositol(GPI)-anchor biosynthesis)	K03860	NA	Gibberellin-regulated protein 6	NA	1.3024	1.50173	0.537973	4.52102	1.44207	5.73186	0.285773	-1.80706	0.000182662	0.00440974	down
Niben101Scf14299g00019	Niben101Scf14299g00019	55626	Niben101Scf14299g00019.1	NA	NA	NA	NA	Unknown protein	NA	0	0	0	0.24054	0.575002	0.488159	0.000230114	-12.0854	0.000187431	0.00451073	down
Niben101Scf08606g00017	Niben101Scf08606g00017	47906	Niben101Scf08606g00017.1	NA	NA	NA	NA	Gamma-gliadin precursor, putative [Ricinus communis] gb|EEF39735.1| Gamma-gliadin precursor, putative [Ricinus communis]	NA	2.32792	2.17627	2.25475	3.20892	12.4631	3.67219	0.349404	-1.51703	0.000192675	0.00461053	down
Niben101Scf00669g00008	Niben101Scf00669g00008	7211	Niben101Scf00669g00008.1	GO:0008152(metabolic process);GO:0016758(transferase activity, transferring hexosyl groups)	00908(Zeatin biosynthesis)	K13496	EC:2.4.1.-	UDP-Glycosyltransferase superfamily protein LENGTH=496	NA	0.510259	0.797979	1.0066	1.42157	3.35375	1.75248	0.354612	-1.49569	0.000197407	0.00470429	down
Niben101Scf01607g06003	Niben101Scf01607g06003	14829	Niben101Scf01607g06003.1	NA	NA	NA	NA	Seed biotin-containing protein SBP65	NA	0	0	0	0.144965	0.189686	0.073227	0.000735514	-10.409	0.000197738	0.00470975	down
Niben101Scf00897g00001	Niben101Scf00897g00001	9276	Niben101Scf00897g00001.1	NA	00906(Carotenoid biosynthesis)	K09840	EC:1.13.11.51	9-cis-epoxycarotenoid dioxygenase, chloroplastic	NA	0.898236	0.495726	0.582421	1.73611	1.32207	1.59343	0.424882	-1.23487	0.000201335	0.00476941	down
Niben101Scf00501g01007	Niben101Scf00501g01007	5944	Niben101Scf00501g01007.1	GO:0045735(nutrient reservoir activity)	NA	NA	NA	11S globulin seed storage protein 2	NA	0.669283	0.828719	0.81409	1.55685	4.33253	1.34935	0.319406	-1.64654	0.000211747	0.00496162	down
Niben101Scf11232g01011	Niben101Scf11232g01011	52699	Niben101Scf11232g01011.1	GO:0016998(cell wall macromolecule catabolic process);GO:0052861(glucan endo-1,3-beta-glucanase activity, C-3 substituted reducing group);GO:0052862(glucan endo-1,4-beta-glucanase activity, C-3 substituted reducing group)	03040(Spliceosome)	K12822	NA	beta-glucan-binding protein 4 [Medicago truncatula]	NA	1.44236	1.33336	0.83922	2.96953	2.58061	1.84675	0.488711	-1.03295	0.000224834	0.00520234	down
Niben101Scf03091g00008	Niben101Scf03091g00008	25830	Niben101Scf03091g00008.1	GO:0005618(cell wall);GO:0030599(pectinesterase activity);GO:0042545(cell wall modification)	00040(Pentose and glucuronate interconversions);00500(Starch and sucrose metabolism)	K01051	EC:3.1.1.11	Pectinesterase 31	NA	0.881634	0.621199	0.666681	2.11607	1.43826	1.8517	0.401314	-1.3172	0.00022548	0.0052147	down
Niben101Scf04741g05004	Niben101Scf04741g05004	34726	Niben101Scf04741g05004.1	GO:0009813(flavonoid biosynthetic process);GO:0016872(intramolecular lyase activity);GO:0045430(chalcone isomerase activity)	03018(RNA degradation)	K14442	EC:3.6.4.13	Chalcone--flavonone isomerase	NA	1.09001	2.39407	1.44123	3.54568	4.67858	2.74152	0.449153	-1.15472	0.000226087	0.0052209	down
Niben101Scf03138g01018	Niben101Scf03138g01018	26091	Niben101Scf03138g01018.1	GO:0005516(calmodulin binding);GO:0009522(photosystem I);GO:0015979(photosynthesis);GO:0042651(thylakoid membrane)	NA	NA	NA	expressed protein [Oryza sativa Japonica Group] gb|ABF98697.1| expressed protein [Oryza sativa Japonica Group] gb|EAZ28473.1| hypothetical protein OsJ_12454 [Oryza sativa Japonica Group]	NA	1.40293	2.76212	1.68403	5.51699	4.88046	3.41145	0.423573	-1.23932	0.000236168	0.00541045	down
Niben101Scf09087g00009	Niben101Scf09087g00009	49016	Niben101Scf09087g00009.1	GO:0003677(DNA binding);GO:0003700(sequence-specific DNA binding transcription factor activity);GO:0006355(regulation of transcription, DNA-templated)	04626(Plant-pathogen interaction)	K13434	NA	Ethylene-responsive transcription factor 4	NA	2.34974	2.46568	1.86342	5.1244	7.48223	3.29336	0.420054	-1.25135	0.000241098	0.00549075	down
Niben101Scf07441g03012	Niben101Scf07441g03012	44777	Niben101Scf07441g03012.1	GO:0006629(lipid metabolic process);GO:0016788(hydrolase activity, acting on ester bonds)	00561(Glycerolipid metabolism)	K00679	EC:2.3.1.158	GDSL esterase/lipase	NA	0.119169	0.337897	0.239852	0.609682	0.695921	1.57958	0.241551	-2.0496	0.000249946	0.00565282	down
Niben101Scf00298g00001	Niben101Scf00298g00001	3961	Niben101Scf00298g00001.1	GO:0003677(DNA binding);GO:0003700(sequence-specific DNA binding transcription factor activity);GO:0006355(regulation of transcription, DNA-templated)	04626(Plant-pathogen interaction)	K13434	NA	Ethylene-responsive transcription factor 1	NA	1.91101	0.081286	1.44975	20.4038	14.1981	11.1859	0.075174	-3.73362	0.000257498	0.00577884	down
Niben101Scf00170g00005	Niben101Scf00170g00005	2789	Niben101Scf00170g00005.1	GO:0003677(DNA binding)	NA	NA	NA	WUSCHEL-related homeobox 3	NA	0.491189	0.976379	0.325521	1.89343	1.77806	1.74869	0.330817	-1.59589	0.000259125	0.00579566	down
Niben101Scf05269g02001	Niben101Scf05269g02001	37066	Niben101Scf05269g02001.1	GO:0005787(signal peptidase complex);GO:0006465(signal peptide processing);GO:0008233(peptidase activity);GO:0016021(integral component of membrane)	NA	NA	NA	microsomal signal peptidase 12 kDa protein [Medicago truncatula]	NA	0.870344	1.15039	0.687197	3.07287	2.24006	1.95922	0.37237	-1.42519	0.000265386	0.0059128	down
Niben101Scf05872g05001	Niben101Scf05872g05001	39504	Niben101Scf05872g05001.1	GO:0046872(metal ion binding)	03410(Base excision repair)	K10773	EC:4.2.99.18	Zinc finger protein 8	NA	2.07023	1.69688	2.49336	5.17191	2.85447	5.66133	0.457379	-1.12854	0.000286336	0.00628633	down
Niben101Scf01209g02015	Niben101Scf01209g02015	11786	Niben101Scf01209g02015.1	GO:0003700(sequence-specific DNA binding transcription factor activity);GO:0006355(regulation of transcription, DNA-templated);GO:0008270(zinc ion binding);GO:0043565(sequence-specific DNA binding)	NA	NA	NA	GATA transcription factor 8	NA	0.22691	0.386572	0.529141	1.20562	0.947382	1.16997	0.343856	-1.54013	0.000315958	0.00679714	down
Niben101Scf11515g01005	Niben101Scf11515g01005	53117	Niben101Scf11515g01005.1	NA	NA	NA	NA	Mitochondrial uncoupling protein 5	NA	2.64375	1.31443	1.20055	6.14446	5.44939	4.12675	0.328151	-1.60757	0.000316322	0.0068018	down
Niben101Scf02078g04009	Niben101Scf02078g04009	18631	Niben101Scf02078g04009.1	GO:0006066(alcohol metabolic process);GO:0008812(choline dehydrogenase activity);GO:0016614(oxidoreductase activity, acting on CH-OH group of donors);GO:0050660(flavin adenine dinucleotide binding);GO:0055114(oxidation-reduction process)	00073(Cutin, suberine and wax biosynthesis)	K15403	EC:1.1.-.-	Oxygen-dependent choline dehydrogenase	NA	0.914475	2.26849	1.7052	2.58035	3.35345	5.10865	0.442671	-1.17569	0.00032371	0.00692204	down
Niben101Scf02655g01001	Niben101Scf02655g01001	22888	Niben101Scf02655g01001.1	NA	NA	NA	NA	conserved hypothetical protein [Ricinus communis] gb|EEF48308.1| conserved hypothetical protein [Ricinus communis]	NA	0.725195	0.225264	0.279145	1.33663	1.4473	1.89436	0.262832	-1.92779	0.000340614	0.00723998	down
Niben101Scf00885g14015	Niben101Scf00885g14015	9187	Niben101Scf00885g14015.1	NA	NA	NA	NA	Remorin family protein LENGTH=509	NA	0.825701	0.911428	1.60209	2.73433	2.42885	1.85496	0.475798	-1.07158	0.00034251	0.00726356	down
Niben101Scf03254g06015	Niben101Scf03254g06015	26766	Niben101Scf03254g06015.1	NA	NA	NA	NA	BnaA01g24980D [Brassica napus]	NA	2.30894	0.31884	2.2598	7.60504	6.54301	4.35041	0.264216	-1.92021	0.00035519	0.0074776	down
Niben101Scf00321g03008	Niben101Scf00321g03008	4204	Niben101Scf00321g03008.1	GO:0003677(DNA binding);GO:0003700(sequence-specific DNA binding transcription factor activity);GO:0006355(regulation of transcription, DNA-templated)	04626(Plant-pathogen interaction)	K13434	NA	Ethylene-responsive transcription factor 1	NA	0.143675	0.084483	0.055727	0.19085	1.69615	0.429117	0.122569	-3.02833	0.000377667	0.00786837	down
Niben101Scf03419g01009	Niben101Scf03419g01009	27771	Niben101Scf03419g01009.1	GO:0046983(protein dimerization activity)	04075(Plant hormone signal transduction);04712(Circadian rhythm - plant)	K12126	NA	Transcription factor bHLH74	NA	0.649595	0.648999	0.755349	1.44845	1.28242	1.71225	0.462275	-1.11318	0.000398486	0.00822239	down
Niben101Scf01350g07008	Niben101Scf01350g07008	12919	Niben101Scf01350g07008.1	GO:0003677(DNA binding);GO:0003700(sequence-specific DNA binding transcription factor activity);GO:0006355(regulation of transcription, DNA-templated)	04626(Plant-pathogen interaction)	K13434	NA	Ethylene-responsive transcription factor 10	NA	0	0	0	0.267633	0.13437	0.135205	0.000558443	-10.8063	0.000405772	0.00834486	down
Niben101Scf13874g00001	Niben101Scf13874g00001	55347	Niben101Scf13874g00001.1	NA	NA	NA	NA	conserved hypothetical protein [Ricinus communis] gb|EEF44599.1| conserved hypothetical protein [Ricinus communis]	NA	2.30344	2.20913	2.43377	8.39635	5.20742	5.18117	0.369782	-1.43525	0.000436423	0.00885313	down
Niben101Scf01640g03006	Niben101Scf01640g03006	15076	Niben101Scf01640g03006.1	NA	NA	NA	NA	conserved hypothetical protein [Ricinus communis] gb|EEF35759.1| conserved hypothetical protein [Ricinus communis]	NA	15.3409	7.59064	10.7012	22.5062	15.2971	31.2194	0.487271	-1.0372	0.000442249	0.00895559	down
Niben101Scf05030g02010	Niben101Scf05030g02010	36021	Niben101Scf05030g02010.1	GO:0004857(enzyme inhibitor activity);GO:0030599(pectinesterase activity)	00040(Pentose and glucuronate interconversions);00500(Starch and sucrose metabolism)	K01051	EC:3.1.1.11	Plant invertase/pectin methylesterase inhibitor superfamily protein LENGTH=203	NA	2.0894	1.82409	1.46666	3.75368	6.30989	4.94921	0.358372	-1.48047	0.000457264	0.00915321	down
Niben101Scf01326g03002	Niben101Scf01326g03002	12738	Niben101Scf01326g03002.1	GO:0003677(DNA binding);GO:0003682(chromatin binding)	04626(Plant-pathogen interaction)	K09422	NA	Myb-related protein 306	NA	0.67475	0.539571	0.518919	1.723	1.33735	1.13772	0.412866	-1.27626	0.000470213	0.00933379	down
Niben101Scf00425g03023	Niben101Scf00425g03023	5165	Niben101Scf00425g03023.1	GO:0005524(ATP binding)	03008(Ribosome biogenesis in eukaryotes)	K14575	NA	ATP-dependent zinc metalloprotease FtsH 3	NA	1.33098	1.25228	1.90844	3.38985	4.33443	2.04493	0.459781	-1.12098	0.000479426	0.00948555	down
Niben101Scf00448g13001	Niben101Scf00448g13001	5416	Niben101Scf00448g13001.1	GO:0006873(cellular ion homeostasis);GO:0008308(voltage-gated anion channel activity);GO:0016021(integral component of membrane);GO:0055085(transmembrane transport)	NA	NA	NA	S-type anion channel SLAH1	NA	0.851279	0.505355	0.752147	1.41569	2.89221	1.3763	0.37099	-1.43055	0.000490326	0.00966252	down
Niben101Scf02522g01006	Niben101Scf02522g01006	21936	Niben101Scf02522g01006.1	GO:0003735(structural constituent of ribosome);GO:0005840(ribosome);GO:0006412(translation)	NA	NA	NA	rib PSRP-3/Ycf65 [Geitlerinema sp. PCC 7407]	NA	1.98953	5.16611	3.63268	6.48155	8.43442	7.7618	0.475722	-1.07181	0.000492877	0.00970452	down
Niben101Scf01326g11032	Niben101Scf01326g11032	12775	Niben101Scf01326g11032.1	GO:0005524(ATP binding)	NA	NA	NA	P-loop containing nucleoside triphosphate hydrolases superfamily protein LENGTH=474	NA	1.73085	1.08443	2.30254	5.12754	3.40965	3.51778	0.42454	-1.23603	0.000498996	0.00980828	down
Niben101Scf02111g19003	Niben101Scf02111g19003	18859	Niben101Scf02111g19003.1	GO:0004185(serine-type carboxypeptidase activity);GO:0006508(proteolysis)	00460(Cyanoamino acid metabolism)	K08249	EC:4.1.2.11	Serine carboxypeptidase-like 33	NA	0	0	0	0.367554	0.259244	0.734293	0.000220411	-12.1475	0.000500051	0.00981967	down
Niben101Scf06976g06002	Niben101Scf06976g06002	43312	Niben101Scf06976g06002.1	NA	04626(Plant-pathogen interaction)	K13424	NA	WRKY transcription factor 18	NA	6.28836	3.56921	4.91804	11.9394	5.01724	15.5722	0.454232	-1.1385	0.000512115	0.0100024	down
Niben101Scf02417g06009	Niben101Scf02417g06009	21082	Niben101Scf02417g06009.1	GO:0005524(ATP binding);GO:0005975(carbohydrate metabolic process);GO:0016773(phosphotransferase activity, alcohol group as acceptor)	01200(Carbon metabolism);00010(Glycolysis / Gluconeogenesis);00051(Fructose and mannose metabolism);00052(Galactose metabolism);00500(Starch and sucrose metabolism);00520(Amino sugar and nucleotide sugar metabolism);00524(Butirosin and neomycin biosynthesis)	K00844	EC:2.7.1.1	Hexokinase-1	NA	0	0.110748	0.195037	0.62339	0.5835	0.895303	0.14546	-2.78131	0.000521118	0.0101439	down
Niben101Scf01365g07001	Niben101Scf01365g07001	12974	Niben101Scf01365g07001.1	GO:0005515(protein binding)	NA	NA	NA	PSL1a [Solanum chacoense x Solanum tuberosum]	NA	0.201706	0.378283	0.266892	0.886277	0.795874	0.540483	0.381026	-1.39204	0.00054028	0.0104291	down
Niben101Scf09512g01014	Niben101Scf09512g01014	49892	Niben101Scf09512g01014.1	NA	04120(Ubiquitin mediated proteolysis)	K04706	NA	transcription factor like protein [Arabidopsis thaliana]	NA	1.44955	0.451512	1.09137	2.72038	2.37167	3.20077	0.360846	-1.47054	0.000569028	0.0108795	down
Niben101Scf05820g00007	Niben101Scf05820g00007	39271	Niben101Scf05820g00007.1	GO:0005215(transporter activity);GO:0016020(membrane);GO:0016021(integral component of membrane);GO:0022857(transmembrane transporter activity);GO:0022891(substrate-specific transmembrane transporter activity);GO:0055085(transmembrane transport)	NA	NA	NA	sugar transporter 6 LENGTH=507	NA	0	0	0	0.262815	0.058789	0.092286	0.00072483	-10.4301	0.000573743	0.0109516	down
Niben101Scf08635g02001	Niben101Scf08635g02001	47971	Niben101Scf08635g02001.1	GO:0003677(DNA binding);GO:0003700(sequence-specific DNA binding transcription factor activity);GO:0005634(nucleus);GO:0006355(regulation of transcription, DNA-templated);GO:0008270(zinc ion binding);GO:0043565(sequence-specific DNA binding);GO:0045893(positive regulation of transcription, DNA-templated)	NA	NA	NA	GATA transcription factor 2	NA	0.48659	0.884414	0.454087	2.34474	1.35867	1.49516	0.351076	-1.51015	0.000577598	0.011007	down
Niben101Scf03823g02014	Niben101Scf03823g02014	29938	Niben101Scf03823g02014.1	NA	NA	NA	NA	Remorin family protein LENGTH=442	NA	0	0	0	0.090387	0.196859	0.172167	0.000653007	-10.5806	0.00061838	0.0116449	down
Niben101Scf03174g00003	Niben101Scf03174g00003	26316	Niben101Scf03174g00003.1	GO:0003677(DNA binding);GO:0003682(chromatin binding)	00190(Oxidative phosphorylation);00860(Porphyrin and chlorophyll metabolism)	K02259	NA	Myb-related protein 308	NA	0	0	0	0.251329	0.27705	0.090533	0.000484722	-11.0106	0.000640933	0.0119769	down
Niben101Scf01326g11003	Niben101Scf01326g11003	12774	Niben101Scf01326g11003.1	GO:0005524(ATP binding)	00561(Glycerolipid metabolism)	K00679	EC:2.3.1.158	ATP-dependent zinc metalloprotease FtsH	NA	1.23045	1.07712	1.44704	2.96024	1.84973	2.91834	0.485827	-1.04149	0.000675567	0.0124879	down
Niben101Scf09817g02004	Niben101Scf09817g02004	50542	Niben101Scf09817g02004.1	GO:0004857(enzyme inhibitor activity);GO:0005618(cell wall);GO:0030599(pectinesterase activity);GO:0042545(cell wall modification)	00040(Pentose and glucuronate interconversions);00500(Starch and sucrose metabolism)	K01051	EC:3.1.1.11	Pectinesterase/pectinesterase inhibitor	NA	0.293555	0.605299	0.535042	1.10339	1.39177	1.01449	0.408558	-1.29139	0.000684678	0.012626	down
Niben101Ctg13946g00001	Niben101Ctg13946g00001	663	Niben101Ctg13946g00001.1	GO:0030145(manganese ion binding);GO:0045735(nutrient reservoir activity)	NA	NA	NA	Germin-like protein subfamily 3 member 3	NA	27.9863	57.8117	46.5087	89.1342	90.8455	163.06	0.385689	-1.37449	0.000688731	0.0126654	down
Niben101Scf10306g00003	Niben101Scf10306g00003	51357	Niben101Scf10306g00003.1	GO:0003700(sequence-specific DNA binding transcription factor activity);GO:0006355(regulation of transcription, DNA-templated);GO:0043565(sequence-specific DNA binding)	04626(Plant-pathogen interaction)	K13424	NA	WRKY transcription factor 1	NA	2.40147	2.37729	3.35513	5.90072	2.90374	8.16209	0.479407	-1.06068	0.000705274	0.0129029	down
Niben101Scf09631g00003	Niben101Scf09631g00003	50170	Niben101Scf09631g00003.1	GO:0030145(manganese ion binding);GO:0045735(nutrient reservoir activity)	NA	NA	NA	Germin-like protein subfamily 3 member 3	NA	27.2032	57.1241	45.9683	88.2414	89.6578	160.308	0.385253	-1.37612	0.000711796	0.0130119	down
Niben101Scf04841g00035	Niben101Scf04841g00035	35150	Niben101Scf04841g00035.1	NA	NA	NA	NA	conserved hypothetical protein [Ricinus communis] gb|EEF35759.1| conserved hypothetical protein [Ricinus communis]	NA	1.02608	0.539726	1.24348	3.86234	3.21984	2.18968	0.302991	-1.72265	0.000717073	0.0130825	down
Niben101Scf00753g03016	Niben101Scf00753g03016	7895	Niben101Scf00753g03016.1	GO:0003824(catalytic activity);GO:0006633(fatty acid biosynthetic process);GO:0008152(metabolic process);GO:0008610(lipid biosynthetic process);GO:0016020(membrane);GO:0016747(transferase activity, transferring acyl groups other than amino-acyl groups)	00062(Fatty acid elongation)	K15397	EC:2.3.1.199	3-ketoacyl-CoA synthase 6	NA	1.6549	1.2584	0.786689	3.1429	1.81646	2.84917	0.47384	-1.07753	0.00073019	0.0132538	down
Niben101Scf08683g00001	Niben101Scf08683g00001	48162	Niben101Scf08683g00001.1	NA	04141(Protein processing in endoplasmic reticulum)	K13993	NA	17.7 kDa class II heat shock protein	NA	0.486364	0.723244	0.556247	2.60937	1.14686	1.57731	0.331085	-1.59473	0.000743156	0.0134672	down
Niben101Scf00199g01002	Niben101Scf00199g01002	3038	Niben101Scf00199g01002.1	GO:0004185(serine-type carboxypeptidase activity);GO:0006508(proteolysis)	00460(Cyanoamino acid metabolism)	K08249	EC:4.1.2.11	Serine carboxypeptidase-like 40	NA	0.692719	1.60594	1.07333	2.38963	2.48366	2.21191	0.475919	-1.07121	0.000758656	0.0136952	down
Niben101Scf03080g04021	Niben101Scf03080g04021	25798	Niben101Scf03080g04021.1	GO:0005199(structural constituent of cell wall);GO:0005515(protein binding)	03010(Ribosome)	K02984	NA	Leucine-rich repeat-containing protein 40	NA	0	0	0	0.213918	0.041102	0.075988	0.000906323	-10.1077	0.000784982	0.014077	down
Niben101Scf00164g01005	Niben101Scf00164g01005	2711	Niben101Scf00164g01005.1	NA	NA	NA	NA	BnaC02g18280D [Brassica napus]	NA	4.74227	2.75347	2.21636	5.21656	6.76426	15.6641	0.351315	-1.50916	0.000805849	0.0143676	down
Niben101Scf04959g00001	Niben101Scf04959g00001	35707	Niben101Scf04959g00001.1	GO:0006855(drug transmembrane transport);GO:0015238(drug transmembrane transporter activity);GO:0015297(antiporter activity);GO:0016020(membrane);GO:0055085(transmembrane transport)	NA	NA	NA	Multidrug resistance protein MdtK	NA	0.038733	0.094476	0.087236	0.585556	0.671941	0.163592	0.155124	-2.68851	0.000828241	0.0146988	down
Niben101Scf06578g02001	Niben101Scf06578g02001	42012	Niben101Scf06578g02001.1	NA	03010(Ribosome)	K02883	NA	Bifunctional inhibitor/lipid-transfer protein/seed storage 2S albumin superfamily protein LENGTH=182	NA	3.75734	3.94718	3.07143	9.63226	6.26301	6.65421	0.47788	-1.06528	0.000878521	0.0154253	down
Niben101Scf01993g08029	Niben101Scf01993g08029	17768	Niben101Scf01993g08029.1	GO:0016021(integral component of membrane)	00195(Photosynthesis)	K02639	NA	Transmembrane 9 superfamily member 1	NA	0.215145	0.130842	0.147619	0.322071	0.708687	0.284933	0.375169	-1.41439	0.000879612	0.0154386	down
Niben101Scf03062g07004	Niben101Scf03062g07004	25674	Niben101Scf03062g07004.1	NA	00511(Other glycan degradation)	K01227	EC:3.2.1.96	LOB domain-containing protein 21	NA	0	0	0	0.208835	0.565693	0.414597	0.000252286	-11.9527	0.00088234	0.0154748	down
Niben101Scf01814g03009	Niben101Scf01814g03009	16470	Niben101Scf01814g03009.1	GO:0000166(nucleotide binding)	NA	NA	NA	Calcium-transporting ATPase 2	NA	0.049524	0	0.050715	0.258109	0.244029	0.233613	0.13624	-2.87577	0.000889488	0.0155647	down
Niben101Scf01005g05014	Niben101Scf01005g05014	10070	Niben101Scf01005g05014.1	NA	NA	NA	NA	Unknown protein	NA	4.99897	3.48595	4.93463	12.0806	8.26451	7.51555	0.481666	-1.05389	0.000898241	0.0156645	down
Niben101Scf06222g02009	Niben101Scf06222g02009	40827	Niben101Scf06222g02009.1	NA	NA	NA	NA	cotton fiber expressed protein 1 [Gossypium hirsutum]	NA	0.783033	1.05321	1.00772	2.26973	1.89889	1.54697	0.497579	-1.007	0.000902144	0.0157144	down
Niben101Scf04323g03001	Niben101Scf04323g03001	32722	Niben101Scf04323g03001.1	NA	NA	NA	NA	BnaC07g36860D [Brassica napus]	NA	1.70328	3.80575	2.21381	5.48927	7.56053	5.46503	0.417117	-1.26148	0.00093329	0.0161478	down
Niben101Scf00446g09004	Niben101Scf00446g09004	5385	Niben101Scf00446g09004.1	GO:0004857(enzyme inhibitor activity);GO:0005618(cell wall);GO:0030599(pectinesterase activity);GO:0042545(cell wall modification)	00040(Pentose and glucuronate interconversions);00500(Starch and sucrose metabolism)	K01051	EC:3.1.1.11	Pectinesterase/pectinesterase inhibitor U1	NA	0.619118	0.881103	0.841493	1.16869	1.88364	1.79917	0.482678	-1.05087	0.00101734	0.0173425	down
Niben101Scf01660g00007	Niben101Scf01660g00007	15183	Niben101Scf01660g00007.1	GO:0008152(metabolic process);GO:0016758(transferase activity, transferring hexosyl groups)	00942(Anthocyanin biosynthesis)	K12338	EC:2.4.1.298	UDP-Glycosyltransferase superfamily protein LENGTH=456	NA	1.92384	4.02196	3.22645	4.78611	12.3942	4.14928	0.430025	-1.21751	0.00103587	0.0176323	down
Niben101Scf02626g06001	Niben101Scf02626g06001	22707	Niben101Scf02626g06001.1	NA	00970(Aminoacyl-tRNA biosynthesis)	K01889	EC:6.1.1.20	F-box protein	NA	0.72893	0.239024	0.417136	2.20834	1.30982	1.55322	0.273119	-1.8724	0.00105365	0.0178757	down
Niben101Scf01721g07003	Niben101Scf01721g07003	15745	Niben101Scf01721g07003.1	GO:0004601(peroxidase activity);GO:0006979(response to oxidative stress);GO:0020037(heme binding);GO:0055114(oxidation-reduction process)	00940(Phenylpropanoid biosynthesis)	K00430	EC:1.11.1.7	Peroxidase 46	NA	0.298004	0.121941	0.036135	0.747314	0.546233	1.08682	0.191601	-2.38382	0.00108404	0.0182706	down
Niben101Scf22060g00002	Niben101Scf22060g00002	58328	Niben101Scf22060g00002.1	GO:0000786(nucleosome);GO:0003677(DNA binding);GO:0005634(nucleus);GO:0046982(protein heterodimerization activity)	NA	NA	NA	Histone H2A	NA	4.81951	4.13779	5.29403	13.3974	9.85106	8.76545	0.44516	-1.1676	0.00110185	0.0185059	down
Niben101Scf07288g09006	Niben101Scf07288g09006	44346	Niben101Scf07288g09006.1	GO:0005506(iron ion binding);GO:0016705(oxidoreductase activity, acting on paired donors, with incorporation or reduction of molecular oxygen);GO:0020037(heme binding);GO:0055114(oxidation-reduction process)	00906(Carotenoid biosynthesis)	K09843	EC:1.14.13.93	Cytochrome P450 superfamily protein LENGTH=472	NA	0.977637	1.04675	1.17114	1.38821	3.88774	1.70724	0.457603	-1.12783	0.00112105	0.018778	down
Niben101Scf01005g00015	Niben101Scf01005g00015	10043	Niben101Scf01005g00015.1	NA	NA	NA	NA	leguminosin group485 secreted peptide [Medicago truncatula]	NA	0.637427	1.10834	0.652532	2.19885	5.24181	1.05488	0.2823	-1.8247	0.00113432	0.018966	down
Niben101Scf03894g00010	Niben101Scf03894g00010	30347	Niben101Scf03894g00010.1	NA	NA	NA	NA	unknown protein; FUNCTIONS IN: molecular_function unknown; INVOLVED IN: biological_process unknown; LOCATED IN: chloroplast; EXPRESSED IN: 23 plant structures; EXPRESSED DURING: 13 growth stages; Has 144 Blast hits to 142 proteins in 73 species: Archae - 3; Bacteria - 62; Metazoa - 7; Fungi - 13; Plants - 44; Viruses - 0; Other Eukaryotes - 15 (source: NCBI BLink). LENGTH=308	NA	0	0	0	0.171252	0.29687	0.114223	0.000515159	-10.9227	0.00114034	0.0190379	down
Niben101Scf00537g00005	Niben101Scf00537g00005	6208	Niben101Scf00537g00005.1	NA	NA	NA	NA	EPIDERMAL PATTERNING FACTOR-like protein 9	NA	1.24522	2.70652	1.45214	3.21078	4.16532	4.00702	0.474727	-1.07483	0.00124051	0.0203947	down
Niben101Scf01024g04002	Niben101Scf01024g04002	10253	Niben101Scf01024g04002.1	NA	NA	NA	NA	wound-responsive family protein [Medicago truncatula]	NA	1.37721	1.06098	0.674256	3.86685	2.94036	4.13971	0.284321	-1.81441	0.00130464	0.0211928	down
Niben101Scf07883g02005	Niben101Scf07883g02005	46073	Niben101Scf07883g02005.1	GO:0003700(sequence-specific DNA binding transcription factor activity);GO:0006355(regulation of transcription, DNA-templated);GO:0043565(sequence-specific DNA binding)	04141(Protein processing in endoplasmic reticulum)	K04374	NA	bZIP family transcription factor LENGTH=300	NA	0.383439	0.340271	0.476612	1.26502	1.08807	0.62807	0.402637	-1.31245	0.00130916	0.0212271	down
Niben101Scf00775g05002	Niben101Scf00775g05002	8036	Niben101Scf00775g05002.1	NA	02010(ABC transporters)	K05681	NA	ABC transporter G family member 12	NA	0.150854	0.090137	0.092163	0.980822	0.814552	0.234713	0.164108	-2.60728	0.00133895	0.0215934	down
Niben101Scf18822g00001	Niben101Scf18822g00001	57685	Niben101Scf18822g00001.1	NA	00052(Galactose metabolism);00500(Starch and sucrose metabolism)	K01187	EC:3.2.1.20	neutral alpha-glucosidase [Medicago truncatula]	NA	0	0	0	0.279877	0.133095	0.297882	0.000422028	-11.2104	0.00136183	0.0218683	down
Niben101Scf00448g12001	Niben101Scf00448g12001	5415	Niben101Scf00448g12001.1	GO:0006873(cellular ion homeostasis);GO:0008308(voltage-gated anion channel activity);GO:0016021(integral component of membrane);GO:0055085(transmembrane transport)	NA	NA	NA	S-type anion channel SLAH1	NA	0.430719	0.138639	0.207619	0.758748	1.15942	1.00697	0.26562	-1.91256	0.00136485	0.0219016	down
Niben101Scf04741g05002	Niben101Scf04741g05002	34728	Niben101Scf04741g05002.1	NA	00500(Starch and sucrose metabolism)	K19892	EC:3.2.1.39	Carbohydrate-binding X8 domain superfamily protein LENGTH=115	NA	0.946976	0.112339	0.139657	2.68488	1.54096	1.34136	0.215363	-2.21515	0.00138356	0.0221403	down
Niben101Scf13621g01003	Niben101Scf13621g01003	55132	Niben101Scf13621g01003.1	NA	NA	NA	NA	DUF1442 family protein [Medicago truncatula]	NA	0	0	0	0.263319	0.388639	0.195082	0.000354175	-11.4633	0.00139461	0.0222632	down
Niben101Scf06080g01006	Niben101Scf06080g01006	40208	Niben101Scf06080g01006.1	GO:0005515(protein binding)	NA	NA	NA	C2 calcium/lipid-binding plant phosphoribosyltransferase family protein LENGTH=794	NA	0	0	0	0.064891	0.177985	0.017259	0.00115325	-9.76008	0.00149501	0.0235329	down
Niben101Ctg13296g00001	Niben101Ctg13296g00001	572	Niben101Ctg13296g00001.1	GO:0016021(integral component of membrane);GO:0022857(transmembrane transporter activity);GO:0055085(transmembrane transport)	NA	NA	NA	phosphate transporter 1;7 LENGTH=535	NA	0.791306	0.774638	0.685252	1.60994	2.10729	1.60539	0.422949	-1.24144	0.00155391	0.0242535	down
Niben101Scf02805g08007	Niben101Scf02805g08007	23823	Niben101Scf02805g08007.1	NA	NA	NA	NA	Class I glutamine amidotransferase-like superfamily protein LENGTH=436	NA	0	0	0	0.074924	0.264815	0.220298	0.000535679	-10.8663	0.00156475	0.0243819	down
Niben101Scf13608g00003	Niben101Scf13608g00003	55129	Niben101Scf13608g00003.1	GO:0016491(oxidoreductase activity);GO:0016706(oxidoreductase activity, acting on paired donors, with incorporation or reduction of molecular oxygen, 2-oxoglutarate as one donor, and incorporation of one atom each of oxygen into both donors);GO:0055114(oxidation-reduction process)	00230(Purine metabolism)	K01951	EC:6.3.5.2	1-aminocyclopropane-1-carboxylate oxidase 2	NA	0	0	0	0.125647	0.057308	0.426793	0.000492007	-10.989	0.00156588	0.0243909	down
Niben101Scf03990g01010	Niben101Scf03990g01010	30980	Niben101Scf03990g01010.1	NA	NA	NA	NA	BnaA03g00750D [Brassica napus]	NA	1.27421	1.53896	1.81333	2.39705	3.37042	3.60261	0.493753	-1.01814	0.00164496	0.0253494	down
Niben101Scf01022g03036	Niben101Scf01022g03036	10241	Niben101Scf01022g03036.1	NA	NA	NA	NA	Unknown protein	NA	0.865995	1.37376	1.68844	4.03028	2.71159	2.41296	0.429085	-1.22067	0.00171083	0.0261669	down
Niben101Scf03456g00004	Niben101Scf03456g00004	28081	Niben101Scf03456g00004.1	GO:0004252(serine-type endopeptidase activity);GO:0006508(proteolysis)	04144(Endocytosis)	K18443	NA	Subtilisin-like protease	NA	0	0.095191	0	0.243596	0.202025	0.715008	0.0820167	-3.60794	0.00171644	0.0262411	down
Niben101Scf00087g05003	Niben101Scf00087g05003	1883	Niben101Scf00087g05003.1	GO:0004601(peroxidase activity);GO:0006979(response to oxidative stress);GO:0020037(heme binding);GO:0055114(oxidation-reduction process)	00940(Phenylpropanoid biosynthesis)	K00430	EC:1.11.1.7	Peroxidase 16	NA	0.992684	0.746027	1.02777	1.89483	2.44384	1.32761	0.488236	-1.03435	0.00172348	0.0263226	down
Niben101Scf00688g02001	Niben101Scf00688g02001	7354	Niben101Scf00688g02001.1	GO:0005215(transporter activity);GO:0006810(transport);GO:0016020(membrane)	NA	NA	NA	Aquaporin-like superfamily protein LENGTH=268	NA	6.91868	5.09837	4.50326	6.78998	24.0316	7.59501	0.430031	-1.21749	0.00173735	0.0264556	down
Niben101Scf03573g00014	Niben101Scf03573g00014	28656	Niben101Scf03573g00014.1	NA	NA	NA	NA	Bifunctional inhibitor/lipid-transfer protein/seed storage 2S albumin superfamily protein LENGTH=203	NA	1.43251	1.41993	0.960562	1.9973	7.81471	1.75595	0.329618	-1.60113	0.0017933	0.0270581	down
Niben101Scf07611g01002	Niben101Scf07611g01002	45271	Niben101Scf07611g01002.1	GO:0003677(DNA binding);GO:0003682(chromatin binding)	NA	NA	NA	myb-like transcription factor family protein LENGTH=365	NA	1.47755	1.59396	0.959111	3.6851	2.338	2.29108	0.484789	-1.04457	0.00180822	0.0272387	down
Niben101Scf07951g02011	Niben101Scf07951g02011	46212	Niben101Scf07951g02011.1	GO:0006869(lipid transport);GO:0008289(lipid binding)	NA	NA	NA	Non-specific lipid-transfer protein 2	NA	14.6872	13.9762	17.9358	27.5355	80.2468	30.3059	0.337459	-1.56721	0.00186379	0.0279393	down
Niben101Scf00454g02007	Niben101Scf00454g02007	5493	Niben101Scf00454g02007.1	GO:0003677(DNA binding);GO:0003700(sequence-specific DNA binding transcription factor activity);GO:0006355(regulation of transcription, DNA-templated)	00970(Aminoacyl-tRNA biosynthesis)	K01876	EC:6.1.1.12	Ethylene-responsive transcription factor 5	NA	0.200482	0.201607	0.230674	1.00325	0.626593	1.42918	0.206851	-2.27333	0.00194748	0.0288756	down
Niben101Scf04329g05016	Niben101Scf04329g05016	32788	Niben101Scf04329g05016.1	GO:0003677(DNA binding);GO:0005634(nucleus);GO:0006260(DNA replication);GO:0006281(DNA repair);GO:0006310(DNA recombination)	03030(DNA replication);03420(Nucleotide excision repair);03430(Mismatch repair);03440(Homologous recombination)	K10740	NA	Nucleic acid-binding, OB-fold-like protein LENGTH=106	NA	4.2126	2.29425	3.13067	7.2745	6.4682	5.69171	0.4959	-1.01188	0.00194859	0.0288828	down
Niben101Scf12858g00003	Niben101Scf12858g00003	54495	Niben101Scf12858g00003.1	NA	NA	NA	NA	Bidirectional sugar transporter N3	NA	0.617606	0.61898	0.62084	1.44061	0.894049	2.13862	0.415228	-1.26803	0.00199895	0.0294989	down
Niben101Scf06211g01009	Niben101Scf06211g01009	40755	Niben101Scf06211g01009.1	GO:0000079(regulation of cyclin-dependent protein serine/threonine kinase activity);GO:0005634(nucleus);GO:0019901(protein kinase binding);GO:0051726(regulation of cell cycle)	NA	NA	NA	Cyclin B2;3 LENGTH=429	NA	0.820512	1.11314	0.686494	1.88544	2.39541	1.18795	0.479108	-1.06158	0.00201802	0.0297024	down
Niben101Scf08590g00003	Niben101Scf08590g00003	47863	Niben101Scf08590g00003.1	GO:0004553(hydrolase activity, hydrolyzing O-glycosyl compounds);GO:0005975(carbohydrate metabolic process)	00500(Starch and sucrose metabolism)	K19891	EC:3.2.1.39	Glucan endo-1,3-beta-glucosidase	NA	0	0	0	0.2582	0.199949	0.04452	0.000596814	-10.7104	0.00210176	0.0306422	down
Niben101Scf03660g02005	Niben101Scf03660g02005	29085	Niben101Scf03660g02005.1	GO:0003700(sequence-specific DNA binding transcription factor activity);GO:0006355(regulation of transcription, DNA-templated);GO:0008270(zinc ion binding);GO:0043565(sequence-specific DNA binding)	NA	NA	NA	GATA transcription factor 18	NA	0	0	0	0.219285	0.097687	0.035287	0.000851646	-10.1975	0.00220471	0.0317725	down
Niben101Scf06091g06023	Niben101Scf06091g06023	40315	Niben101Scf06091g06023.1	GO:0006351(transcription, DNA-templated);GO:0043565(sequence-specific DNA binding)	NA	NA	NA	BnaA06g10000D [Brassica napus]	NA	0.263334	0.358096	0.143308	2.22978	0.340615	0.758984	0.229694	-2.12222	0.00232129	0.0331425	down
Niben101Scf14470g00002	Niben101Scf14470g00002	55745	Niben101Scf14470g00002.1	GO:0004553(hydrolase activity, hydrolyzing O-glycosyl compounds);GO:0005618(cell wall);GO:0005975(carbohydrate metabolic process);GO:0006073(cellular glucan metabolic process);GO:0016762(xyloglucan:xyloglucosyl transferase activity);GO:0048046(apoplast)	04075(Plant hormone signal transduction)	K14504	EC:2.4.1.207	Xyloglucan endotransglucosylase/hydrolase protein 22	NA	0.538072	0.128942	0.353478	1.31534	0.985503	1.15271	0.295491	-1.75881	0.0023851	0.0339174	down
Niben101Scf01435g00008	Niben101Scf01435g00008	13618	Niben101Scf01435g00008.1	GO:0003824(catalytic activity);GO:0004553(hydrolase activity, hydrolyzing O-glycosyl compounds);GO:0005975(carbohydrate metabolic process)	00500(Starch and sucrose metabolism)	K01179	EC:3.2.1.4	Endoglucanase 1	NA	0.139939	0.429528	0.249289	0.398559	0.262068	3.57079	0.193494	-2.36964	0.00242969	0.0343268	down
Niben101Scf00340g00006	Niben101Scf00340g00006	4402	Niben101Scf00340g00006.1	GO:0003677(DNA binding);GO:0005634(nucleus)	04075(Plant hormone signal transduction)	K13415	EC:2.7.10.1;EC:2.7.11.1	Squamosa promoter-binding-like protein 15	NA	0.060353	0.149883	0.131607	0.480888	0.337857	0.382638	0.284541	-1.81329	0.00244161	0.034456	down
Niben101Scf03128g09014	Niben101Scf03128g09014	26041	Niben101Scf03128g09014.1	GO:0008152(metabolic process);GO:0016491(oxidoreductase activity)	00906(Carotenoid biosynthesis)	K09838	EC:1.14.13.90	FAD/NAD(P)-binding oxidoreductase family protein LENGTH=406	NA	0.508985	0.711084	0.735312	1.24076	1.21729	1.75303	0.464343	-1.10674	0.00254407	0.0355118	down
Niben101Scf06872g02002	Niben101Scf06872g02002	43004	Niben101Scf06872g02002.1	GO:0046983(protein dimerization activity)	04075(Plant hormone signal transduction)	K13422	NA	Transcription factor EB	NA	0.080432	0	0.052403	0.549621	0.141706	0.463841	0.114992	-3.1204	0.00256781	0.0357675	down
Niben101Scf07533g03003	Niben101Scf07533g03003	45051	Niben101Scf07533g03003.1	GO:0006629(lipid metabolic process);GO:0016788(hydrolase activity, acting on ester bonds)	00561(Glycerolipid metabolism)	K00679	EC:2.3.1.158	GDSL esterase/lipase	NA	1.37189	1.3431	1.12339	1.17765	5.17929	2.90602	0.414379	-1.27098	0.00261225	0.0362773	down
Niben101Scf00369g16003	Niben101Scf00369g16003	4674	Niben101Scf00369g16003.1	NA	NA	NA	NA	Bidirectional sugar transporter N3	NA	0.261658	0.487017	0.475078	0.580638	3.80638	0.65675	0.242627	-2.04319	0.0026147	0.0363004	down
Niben101Scf18195g00005	Niben101Scf18195g00005	57484	Niben101Scf18195g00005.1	NA	NA	NA	NA	IQ-domain 21 LENGTH=472	NA	0.475601	0.353356	0.257178	1.03108	0.519206	1.37864	0.370829	-1.43117	0.00265605	0.0367311	down
Niben101Scf14591g00001	Niben101Scf14591g00001	55807	Niben101Scf14591g00001.1	GO:0003677(DNA binding);GO:0005634(nucleus);GO:0006260(DNA replication);GO:0006281(DNA repair);GO:0006310(DNA recombination)	03030(DNA replication);03420(Nucleotide excision repair);03430(Mismatch repair);03440(Homologous recombination)	K10740	NA	Replication protein A 14 kDa subunit B	NA	1.46539	2.38277	1.87033	4.30635	2.43292	4.73991	0.498162	-1.00531	0.00280455	0.0383828	down
Niben101Scf01196g00008	Niben101Scf01196g00008	11706	Niben101Scf01196g00008.1	NA	NA	NA	NA	Unknown protein	NA	0	0	0	0.497111	1.10473	0.465925	0.000145084	-12.7508	0.0028294	0.03862	down
Niben101Scf00094g00008	Niben101Scf00094g00008	1946	Niben101Scf00094g00008.1	GO:0004857(enzyme inhibitor activity);GO:0005618(cell wall);GO:0030599(pectinesterase activity);GO:0042545(cell wall modification)	00040(Pentose and glucuronate interconversions);00500(Starch and sucrose metabolism)	K01051	EC:3.1.1.11	Pectinesterase/pectinesterase inhibitor	NA	0.105214	0	0.092462	0.430854	0.289444	0.449539	0.168977	-2.5651	0.00283522	0.0386652	down
Niben101Scf00856g02001	Niben101Scf00856g02001	8887	Niben101Scf00856g02001.1	NA	04141(Protein processing in endoplasmic reticulum)	K13993	NA	22.7 kDa class IV heat shock protein	NA	0.300207	0.444195	0.412223	0.926791	0.671177	0.873265	0.468036	-1.09531	0.00291117	0.0394103	down
Niben101Scf08203g00019	Niben101Scf08203g00019	46906	Niben101Scf08203g00019.1	GO:0005215(transporter activity);GO:0005622(intracellular);GO:0006810(transport)	03015(mRNA surveillance pathway)	K14399	EC:2.7.1.78	Sec14p-like phosphatidylinositol transfer family protein LENGTH=314	NA	0	0	0	0.151288	0.06893	0.141915	0.000828425	-10.2373	0.00296666	0.0399509	down
Niben101Scf07648g00006	Niben101Scf07648g00006	45370	Niben101Scf07648g00006.1	NA	NA	NA	NA	At4g33800-like protein [Brassica napus]	NA	0.022227	0.220272	0.236212	0.561509	0.355152	1.6106	0.189419	-2.40035	0.0030233	0.040619	down
Niben101Scf06684g04001	Niben101Scf06684g04001	42357	Niben101Scf06684g04001.1	NA	NA	NA	NA	membrane-associated kinase regulator-like protein, putative [Medicago truncatula]	NA	0	0	0	0.153099	0	0.83611	0.000303273	-11.6871	0.00303554	0.0407244	down
Niben101Scf31091g00006	Niben101Scf31091g00006	59230	Niben101Scf31091g00006.1	NA	NA	NA	NA	Unknown protein	NA	1.60692	1.59617	1.36778	7.51083	1.26357	3.41692	0.374928	-1.41531	0.00305789	0.0409081	down
Niben101Scf03595g12004	Niben101Scf03595g12004	28744	Niben101Scf03595g12004.1	GO:0005215(transporter activity);GO:0006810(transport);GO:0016020(membrane)	NA	NA	NA	Protein NRT1/ PTR FAMILY 3.1	NA	0.027677	0.031309	0	0.065173	0.362247	0.151409	0.101906	-3.29469	0.00308313	0.0411644	down
Niben101Scf09082g00014	Niben101Scf09082g00014	49007	Niben101Scf09082g00014.1	GO:0008270(zinc ion binding)	NA	NA	NA	RING/FYVE/PHD zinc finger superfamily protein LENGTH=204	NA	0	0	0	0.253185	0.222538	0.101014	0.000520168	-10.9087	0.00310911	0.0414348	down
Niben101Scf00982g02006	Niben101Scf00982g02006	9854	Niben101Scf00982g02006.1	GO:0005215(transporter activity);GO:0006810(transport);GO:0016020(membrane)	NA	NA	NA	Protein NRT1/ PTR FAMILY 4.6	NA	0.088044	0.046445	0.079925	0.090594	0.244256	0.495606	0.258188	-1.9535	0.00317108	0.0419954	down
Niben101Scf06668g04004	Niben101Scf06668g04004	42280	Niben101Scf06668g04004.1	NA	NA	NA	NA	myosin heavy chain-like protein [Medicago truncatula]	NA	0	0	0	0.078745	0.020102	0.078244	0.00169404	-9.20531	0.00317447	0.0420152	down
Niben101Scf39545g00005	Niben101Scf39545g00005	59811	Niben101Scf39545g00005.1	GO:0006629(lipid metabolic process);GO:0016788(hydrolase activity, acting on ester bonds)	NA	NA	NA	GDSL esterase/lipase	NA	6.41105	2.59195	5.04861	31.2935	5.81606	23.4892	0.23188	-2.10855	0.0032975	0.0433334	down
Niben101Scf07765g02009	Niben101Scf07765g02009	45732	Niben101Scf07765g02009.1	NA	NA	NA	NA	Activating transcription factor 7-interacting protein 1	NA	2.4638	2.66654	2.18632	6.48729	4.48828	4.25526	0.480385	-1.05774	0.00341608	0.0444132	down
Niben101Scf12938g00002	Niben101Scf12938g00002	54571	Niben101Scf12938g00002.1	GO:0004725(protein tyrosine phosphatase activity)	NA	NA	NA	protein tyr tyrosine phosphatase [Capsaspora owczarzaki ATCC 30864]	NA	0.657037	0.669	0.441291	1.22587	1.81952	1.03148	0.433501	-1.20589	0.00343466	0.0445908	down
Niben101Scf06348g00042	Niben101Scf06348g00042	41195	Niben101Scf06348g00042.1	NA	NA	NA	NA	expressed protein [Oryza sativa Japonica Group]	NA	0	0	0	0.063469	0.08622	0.091829	0.00124214	-9.65295	0.00344931	0.0446958	down
Niben101Scf02455g03033	Niben101Scf02455g03033	21379	Niben101Scf02455g03033.1	NA	NA	NA	NA	Major facilitator superfamily protein LENGTH=561	NA	0	0.123472	0	1.74445	1.09576	1.6259	0.0276465	-5.17676	0.0035649	0.0457421	down
Niben101Scf01005g06011	Niben101Scf01005g06011	10075	Niben101Scf01005g06011.1	GO:0005524(ATP binding);GO:0016020(membrane);GO:0016887(ATPase activity)	02010(ABC transporters)	K05681	NA	ABC transporter ATP-binding protein YxdL	NA	0.153042	0.091903	0.044509	0.239371	0.521904	0.322111	0.267175	-1.90414	0.00360356	0.0461004	down
Niben101Scf06518g02005	Niben101Scf06518g02005	41833	Niben101Scf06518g02005.1	NA	NA	NA	NA	Protein RALF-like 34	NA	1.71086	1.96635	2.49866	3.82923	5.97342	4.79867	0.422966	-1.24138	0.00361185	0.0461779	down
Niben101Scf03886g04014	Niben101Scf03886g04014	30320	Niben101Scf03886g04014.1	GO:0003677(DNA binding)	NA	NA	NA	DEK domain-containing chromatin associated protein LENGTH=462	NA	5.8533	7.93576	5.79072	19.0396	11.9817	9.50871	0.483094	-1.04962	0.00362652	0.0463276	down
Niben101Scf02740g15001	Niben101Scf02740g15001	23326	Niben101Scf02740g15001.1	GO:0003824(catalytic activity);GO:0009058(biosynthetic process);GO:0030170(pyridoxal phosphate binding)	00270(Cysteine and methionine metabolism)	K01762	EC:4.4.1.14	1-aminocyclopropane-1-carboxylate synthase 3	NA	0.192239	0	0.212484	0.398497	1.73673	0.397646	0.159788	-2.64577	0.00368971	0.0468882	down
Niben101Scf03189g01011	Niben101Scf03189g01011	26356	Niben101Scf03189g01011.1	NA	NA	NA	NA	Unknown protein	NA	0.236294	0.311928	0.21735	0.962707	0.944734	1.16206	0.249413	-2.00339	0.0037684	0.0476133	down
Niben101Scf18107g00013	Niben101Scf18107g00013	57446	Niben101Scf18107g00013.1	GO:0000079(regulation of cyclin-dependent protein serine/threonine kinase activity);GO:0005634(nucleus);GO:0019901(protein kinase binding);GO:0051726(regulation of cell cycle)	03010(Ribosome)	K02985	NA	Cyclin-A2-4	NA	0	0.104861	0	0.468995	0.249916	0.340536	0.0989771	-3.33676	0.0037871	0.0477689	down
Niben101Scf01685g05002	Niben101Scf01685g05002	15411	Niben101Scf01685g05002.1	NA	NA	NA	NA	conserved hypothetical protein [Ricinus communis] gb|EEF39665.1| conserved hypothetical protein [Ricinus communis]	NA	4.14827	5.30028	6.9206	15.5107	8.3776	9.26332	0.493767	-1.0181	0.00387056	0.0484801	down

## Sheet: GFPvsVector
gene_id	gene_name	EntrezID	transcript_id	GO	KEGG	KO_ENTRY	EC	Description	trans_type	FPKM.GFP1	FPKM.GFP2	FPKM.GFP3	FPKM.Vector1	FPKM.Vector2	FPKM.Vector3	fc	log2(fc)	pval	qval	regulation
Niben101Scf01478g00014	Niben101Scf01478g00014	13887	Niben101Scf01478g00014.1	GO:0003735(structural constituent of ribosome);GO:0005622(intracellular);GO:0005840(ribosome);GO:0006414(translational elongation)	03010(Ribosome)	K02942	NA	60S acidic ribosomal protein P1	NA	32.0454	51.4507	36.577	3.7056	1.33567	2.06094	16.9064	4.0795	3.79105e-44	1.75207e-39	up
Niben101Scf17125g00001	Niben101Scf17125g00001	57055	Niben101Scf17125g00001.1	NA	NA	NA	NA	GDSL esterase/lipase	NA	8.10435	14.1424	9.71096	0.616471	0.502067	0.557639	19.0658	4.25292	9.21791e-35	2.13007e-30	up
Niben101Scf10431g00014	Niben101Scf10431g00014	51606	Niben101Scf10431g00014.1	GO:0003723(RNA binding);GO:0003735(structural constituent of ribosome);GO:0005840(ribosome);GO:0006412(translation);GO:0015935(small ribosomal subunit)	03010(Ribosome)	K02958	NA	30S ribosomal protein S19	NA	25.5843	42.0044	30.7472	4.81901	2.31511	3.4401	9.29958	3.21717	2.56342e-30	3.94903e-26	up
Niben101Scf10560g00004	Niben101Scf10560g00004	51828	Niben101Scf10560g00004.1	GO:0004672(protein kinase activity);GO:0004713(protein tyrosine kinase activity);GO:0005524(ATP binding);GO:0006468(protein phosphorylation);GO:0016772(transferase activity, transferring phosphorus-containing groups)	04626(Plant-pathogen interaction)	K13430	EC:2.7.11.1	Receptor-like protein kinase	NA	35.4399	42.1019	38.2408	17.0563	15.1477	15.8799	2.40793	1.26779	2.74247e-29	3.16865e-25	up
Niben101Scf02406g00002	Niben101Scf02406g00002	20963	Niben101Scf02406g00002.1	GO:0006629(lipid metabolic process);GO:0016788(hydrolase activity, acting on ester bonds)	NA	NA	NA	GDSL esterase/lipase	NA	7.04404	14.2575	9.53154	1.00372	0.777258	1.2118	10.3025	3.36492	6.75275e-29	6.2417e-25	up
Niben101Scf00383g03001	Niben101Scf00383g03001	4835	Niben101Scf00383g03001.1	GO:0005524(ATP binding)	03008(Ribosome biogenesis in eukaryotes)	K14571	NA	ATP-dependent zinc metalloprotease FtsH	NA	14.485	24.8843	18.0064	2.46845	1.74901	3.75741	7.19457	2.84691	4.31398e-28	3.32292e-24	up
Niben101Scf08820g01004	Niben101Scf08820g01004	48534	Niben101Scf08820g01004.1	GO:0000166(nucleotide binding);GO:0003676(nucleic acid binding);GO:0004812(aminoacyl-tRNA ligase activity);GO:0004824(lysine-tRNA ligase activity);GO:0005524(ATP binding);GO:0005737(cytoplasm);GO:0006418(tRNA aminoacylation for protein translation);GO:0006430(lysyl-tRNA aminoacylation)	00970(Aminoacyl-tRNA biosynthesis)	K04567	EC:6.1.1.6	Lysine--tRNA ligase	NA	8.54229	14.3842	10.3938	1.61029	1.2984	2.26484	6.44053	2.68718	1.64929e-25	1.08891e-21	up
Niben101Scf16244g02026	Niben101Scf16244g02026	56767	Niben101Scf16244g02026.1	GO:0003723(RNA binding);GO:0003735(structural constituent of ribosome);GO:0005840(ribosome);GO:0006412(translation);GO:0015935(small ribosomal subunit)	03010(Ribosome)	K02958	NA	30S ribosomal protein S19	NA	45.2393	67.4091	53.126	14.6955	10.1667	13.5454	4.31619	2.10976	7.11341e-25	4.10942e-21	up
Niben101Scf07833g00010	Niben101Scf07833g00010	45976	Niben101Scf07833g00010.1	GO:0016491(oxidoreductase activity);GO:0016706(oxidoreductase activity, acting on paired donors, with incorporation or reduction of molecular oxygen, 2-oxoglutarate as one donor, and incorporation of one atom each of oxygen into both donors);GO:0055114(oxidation-reduction process)	00402(Benzoxazinoid biosynthesis)	K13229	EC:1.14.20.2	1-aminocyclopropane-1-carboxylate oxidase homolog 1	NA	11.6819	16.649	13.4043	3.55093	2.8105	2.48739	4.71647	2.23771	3.29463e-23	1.69183e-19	up
Niben101Scf03766g07005	Niben101Scf03766g07005	29633	Niben101Scf03766g07005.1	NA	NA	NA	NA	TPX2 (targeting protein for Xklp2) protein family LENGTH=391	NA	6.48629	11.0737	8.25253	1.97899	1.55538	1.45936	5.16899	2.36988	4.69759e-23	2.17104e-19	up
Niben101Scf03766g07024	Niben101Scf03766g07024	29632	Niben101Scf03766g07024.1	NA	NA	NA	NA	TPX2 (targeting protein for Xklp2) protein family LENGTH=432	NA	10.4139	16.5502	11.0565	3.06801	1.69854	2.53208	5.20928	2.38109	4.74247e-22	1.99253e-18	up
Niben101Scf12205g04004	Niben101Scf12205g04004	53901	Niben101Scf12205g04004.1	GO:0005515(protein binding)	NA	NA	NA	Bromodomain-containing protein 3	NA	29.1776	34.8378	32.7467	12.4763	10.6431	14.1216	2.59826	1.37755	7.12759e-22	2.74507e-18	up
Niben101Scf07589g01006	Niben101Scf07589g01006	45195	Niben101Scf07589g01006.1	NA	NA	NA	NA	conserved hypothetical protein [Ricinus communis] gb|EEF44100.1| conserved hypothetical protein [Ricinus communis]	NA	8.87636	9.84016	9.69198	2.0318	1.90204	2.69859	4.28327	2.09871	1.75349e-20	6.23378e-17	up
Niben101Scf16244g02033	Niben101Scf16244g02033	56766	Niben101Scf16244g02033.1	GO:0004252(serine-type endopeptidase activity);GO:0006508(proteolysis)	04144(Endocytosis)	K18443	NA	Subtilisin-like serine protease	NA	2.55385	4.16677	3.28562	0.541125	0.649627	0.374911	6.39106	2.67606	4.8575e-20	1.60353e-16	up
Niben101Scf00239g07005	Niben101Scf00239g07005	3379	Niben101Scf00239g07005.1	GO:0009916(alternative oxidase activity);GO:0055114(oxidation-reduction process)	00970(Aminoacyl-tRNA biosynthesis)	K01868	EC:6.1.1.3	Alternative oxidase 3, mitochondrial	NA	32.1507	54.5558	39.915	10.3065	11.778	14.3558	3.47476	1.79691	2.23588e-19	6.88889e-16	up
Niben101Scf08195g03020	Niben101Scf08195g03020	46862	Niben101Scf08195g03020.1	GO:0005515(protein binding)	NA	NA	NA	Bromodomain-containing protein 3	NA	17.2931	21.7825	17.1932	6.71009	6.71425	8.19176	2.6031	1.38023	2.92028e-18	8.43524e-15	up
Niben101Scf03444g04026	Niben101Scf03444g04026	27972	Niben101Scf03444g04026.1	NA	NA	NA	NA	BnaC04g32810D [Brassica napus]	NA	128.035	139.139	124.922	66.7718	60.2068	68.8198	2.00255	1.00184	4.64958e-18	1.26403e-14	up
Niben101Scf06589g00009	Niben101Scf06589g00009	42048	Niben101Scf06589g00009.1	GO:0003922(GMP synthase (glutamine-hydrolyzing) activity);GO:0005524(ATP binding);GO:0006164(purine nucleotide biosynthetic process);GO:0006177(GMP biosynthetic process);GO:0016462(pyrophosphatase activity)	00230(Purine metabolism)	K01951	EC:6.3.5.2	GMP synthase [glutamine-hydrolyzing]	NA	26.4965	29.498	28.7027	14.9785	12.6441	13.0515	2.08234	1.05821	1.0517e-17	2.70031e-14	up
Niben101Scf02375g00013	Niben101Scf02375g00013	20764	Niben101Scf02375g00013.1	GO:0003950(NAD+ ADP-ribosyltransferase activity)	NA	NA	NA	inactive poly [ADP-rib [Arabidopsis thaliana] gb|AEE31453.1| inactive poly [ADP-ribose] polymerase RCD1 [Arabidopsis thaliana]	NA	14.6693	18.8676	15.3916	7.86748	7.05632	7.49747	2.18224	1.12581	2.38414e-17	5.79923e-14	up
Niben101Scf05066g02005	Niben101Scf05066g02005	36228	Niben101Scf05066g02005.1	NA	01200(Carbon metabolism);01230(Biosynthesis of amino acids);00920(Sulfur metabolism);00270(Cysteine and methionine metabolism)	K00640	EC:2.3.1.30	Uncharacterised conserved protein UCP015417, vWA LENGTH=673	NA	2.19947	3.86206	3.29608	0.288921	0.244146	0.493003	9.11986	3.18901	3.76976e-17	8.71115e-14	up
Niben101Scf03080g02002	Niben101Scf03080g02002	25789	Niben101Scf03080g02002.1	GO:0006629(lipid metabolic process);GO:0016788(hydrolase activity, acting on ester bonds)	NA	NA	NA	GDSL esterase/lipase	NA	13.7381	16.5081	13.6291	5.75627	3.88914	4.35387	3.13411	1.64806	7.5031e-17	1.65125e-13	up
Niben101Scf10556g00010	Niben101Scf10556g00010	51813	Niben101Scf10556g00010.1	GO:0003677(DNA binding);GO:0003682(chromatin binding)	04626(Plant-pathogen interaction)	K13430	EC:2.7.11.1	DnaJ domain ;Myb-like DNA-binding domain LENGTH=647	NA	27.7491	37.1141	30.5289	13.9682	12.03	15.0532	2.32372	1.21644	1.07016e-16	2.16005e-13	up
Niben101Scf05849g00002	Niben101Scf05849g00002	39443	Niben101Scf05849g00002.1	GO:0003677(DNA binding);GO:0003700(sequence-specific DNA binding transcription factor activity);GO:0006355(regulation of transcription, DNA-templated)	04075(Plant hormone signal transduction)	K14517	NA	Ethylene-responsive transcription factor 2	NA	5.40926	11.5626	6.57735	1.25165	1.25472	0.618157	7.53691	2.91397	1.07498e-16	2.16005e-13	up
Niben101Scf01027g01015	Niben101Scf01027g01015	10297	Niben101Scf01027g01015.1	GO:0030001(metal ion transport);GO:0046872(metal ion binding)	NA	NA	NA	heavy metal transport/detoxification superfamily protein [Medicago truncatula]	NA	8.33476	9.60436	8.45199	1.99377	1.29496	1.90666	5.07972	2.34475	2.03049e-16	3.91005e-13	up
Niben101Scf09416g05012	Niben101Scf09416g05012	49691	Niben101Scf09416g05012.1	NA	NA	NA	NA	histone deacetylase 3 LENGTH=245	NA	104.192	135.369	109.686	57.918	56.3049	52.7448	2.0917	1.06468	4.03262e-16	7.45487e-13	up
Niben101Scf07027g04006	Niben101Scf07027g04006	43513	Niben101Scf07027g04006.1	GO:0042256(mature ribosome assembly);GO:0043022(ribosome binding)	03008(Ribosome biogenesis in eukaryotes)	K03264	NA	Eukaryotic translation initiation factor 6-2	NA	81.1003	111.603	85.9363	42.2273	40.5863	42.5132	2.2233	1.15271	8.10605e-16	1.44088e-12	up
Niben101Scf00158g04018	Niben101Scf00158g04018	2606	Niben101Scf00158g04018.1	GO:0005506(iron ion binding);GO:0016705(oxidoreductase activity, acting on paired donors, with incorporation or reduction of molecular oxygen);GO:0020037(heme binding);GO:0055114(oxidation-reduction process)	00940(Phenylpropanoid biosynthesis)	K09755	EC:1.14.-.-	Cytochrome P450 superfamily protein LENGTH=512	NA	17.1156	26.3293	21.1028	5.82513	6.77746	8.54445	3.05233	1.60991	2.83293e-15	4.84914e-12	up
Niben101Scf02334g01003	Niben101Scf02334g01003	20424	Niben101Scf02334g01003.1	GO:0003700(sequence-specific DNA binding transcription factor activity);GO:0006355(regulation of transcription, DNA-templated);GO:0043565(sequence-specific DNA binding)	04626(Plant-pathogen interaction)	K13426	NA	WRKY transcription factor 22	NA	21.5793	22.3366	24.127	9.01409	10.6365	7.80834	2.47798	1.30917	3.30388e-15	5.33594e-12	up
Niben101Scf07089g02011	Niben101Scf07089g02011	43735	Niben101Scf07089g02011.1	GO:0008152(metabolic process);GO:0016758(transferase activity, transferring hexosyl groups)	00908(Zeatin biosynthesis)	K13495	EC:2.4.1.215	UDP-Glycosyltransferase superfamily protein LENGTH=488	NA	6.33536	10.8975	9.5314	0.731311	1.31271	2.15274	6.37737	2.67296	3.34824e-15	5.33594e-12	up
Niben101Scf04306g00002	Niben101Scf04306g00002	32641	Niben101Scf04306g00002.1	GO:0005524(ATP binding);GO:0006810(transport);GO:0016021(integral component of membrane);GO:0016887(ATPase activity);GO:0042626(ATPase activity, coupled to transmembrane movement of substances);GO:0055085(transmembrane transport)	02010(ABC transporters)	K05665	NA	Multidrug resistance ABC transporter ATP-binding and permease protein	NA	10.0377	12.2737	11.2842	5.41511	4.65992	5.71429	2.12774	1.08932	4.12975e-15	6.36202e-12	up
Niben101Scf01529g04009	Niben101Scf01529g04009	14373	Niben101Scf01529g04009.1	GO:0005509(calcium ion binding);GO:0016491(oxidoreductase activity);GO:0050660(flavin adenine dinucleotide binding);GO:0055114(oxidation-reduction process)	00190(Oxidative phosphorylation)	K03885	EC:1.6.99.3	NAD(P)H dehydrogenase B3 LENGTH=580	NA	25.9438	35.1189	31.7652	10.1661	13.0576	13.9063	2.50007	1.32197	1.42984e-14	2.13166e-11	up
Niben101Scf04554g04002	Niben101Scf04554g04002	33834	Niben101Scf04554g04002.1	NA	NA	NA	NA	Unknown protein	NA	14.4397	28.3622	16.769	5.93375	5.75391	5.44677	3.47668	1.79771	5.03017e-14	7.04467e-11	up
Niben101Scf05676g06014	Niben101Scf05676g06014	38695	Niben101Scf05676g06014.1	GO:0003924(GTPase activity);GO:0005525(GTP binding)	03013(RNA transport)	K03242	NA	GTP-binding elongation factor EF-Tu/EF-1A [Helicosporidium sp. ATCC 50920]	NA	10.8603	15.9	12.8892	5.47951	4.78015	5.17152	2.56944	1.36145	5.72035e-14	7.77564e-11	up
Niben101Scf08535g03001	Niben101Scf08535g03001	47710	Niben101Scf08535g03001.1	GO:0005506(iron ion binding);GO:0016705(oxidoreductase activity, acting on paired donors, with incorporation or reduction of molecular oxygen);GO:0020037(heme binding);GO:0055114(oxidation-reduction process)	00905(Brassinosteroid biosynthesis)	K15639	EC:1.14.-.-	Cytochrome P450 superfamily protein LENGTH=520	NA	1.53036	1.7998	1.60453	0.103713	0.238311	0.176416	9.51834	3.25071	6.42254e-14	8.48069e-11	up
Niben101Scf03595g10007	Niben101Scf03595g10007	28740	Niben101Scf03595g10007.1	GO:0003735(structural constituent of ribosome);GO:0005622(intracellular);GO:0005840(ribosome);GO:0006414(translational elongation)	03010(Ribosome)	K02942	NA	60S acidic ribosomal protein P1	NA	13.1716	15.8968	12.9238	3.86907	1.29718	2.12768	5.75713	2.52535	1.01885e-13	1.27263e-10	up
Niben101Scf24496g01001	Niben101Scf24496g01001	58682	Niben101Scf24496g01001.1	GO:0003700(sequence-specific DNA binding transcription factor activity);GO:0006355(regulation of transcription, DNA-templated);GO:0043565(sequence-specific DNA binding)	04626(Plant-pathogen interaction)	K18835	NA	WRKY transcription factor 6	NA	17.8545	21.1852	19.9054	7.21345	9.96324	7.27143	2.41103	1.26965	1.27736e-13	1.55354e-10	up
Niben101Scf00833g04004	Niben101Scf00833g04004	8442	Niben101Scf00833g04004.1	NA	NA	NA	NA	Unknown protein	NA	12.5043	29.2938	22.5194	2.94787	1.53958	3.43391	8.11952	3.02139	2.83365e-13	3.27399e-10	up
Niben101Scf00949g01013	Niben101Scf00949g01013	9590	Niben101Scf00949g01013.1	NA	NA	NA	NA	histone deacetylase 3 LENGTH=245	NA	80.7766	109.883	83.8447	46.0885	44.9925	41.7706	2.06625	1.04701	3.53378e-13	3.98334e-10	up
Niben101Scf03169g04009	Niben101Scf03169g04009	26276	Niben101Scf03169g04009.1	GO:0003677(DNA binding);GO:0006355(regulation of transcription, DNA-templated)	NA	NA	NA	NAC domain containing protein 73 LENGTH=305	NA	10.5709	13.3917	12.3899	4.79593	3.28481	5.23076	2.7309	1.44938	3.22155e-12	2.89734e-09	up
Niben101Scf04384g00010	Niben101Scf04384g00010	33002	Niben101Scf04384g00010.1	NA	04144(Endocytosis)	K05747	NA	BnaC01g29020D [Brassica napus]	NA	1.58266	2.63345	2.17846	0.622386	0.581035	0.405653	3.97407	1.99062	3.27223e-12	2.89734e-09	up
Niben101Scf00046g08005	Niben101Scf00046g08005	1443	Niben101Scf00046g08005.1	NA	NA	NA	NA	BnaC04g32810D [Brassica napus]	NA	98.3684	131.415	107.866	42.9979	27.6516	51.9798	2.75341	1.46122	5.03351e-12	4.22961e-09	up
Niben101Scf06751g00002	Niben101Scf06751g00002	42553	Niben101Scf06751g00002.1	GO:0005506(iron ion binding);GO:0016705(oxidoreductase activity, acting on paired donors, with incorporation or reduction of molecular oxygen);GO:0020037(heme binding);GO:0055114(oxidation-reduction process)	00905(Brassinosteroid biosynthesis)	K15639	EC:1.14.-.-	Cytochrome P450 superfamily protein LENGTH=520	NA	1.82988	0.977317	1.35119	0.233372	0.121522	0.07836	9.59806	3.26274	5.68841e-12	4.6122e-09	up
Niben101Scf06763g00018	Niben101Scf06763g00018	42604	Niben101Scf06763g00018.1	GO:0005515(protein binding)	NA	NA	NA	phosphatidylinositol kinase putative [Albugo laibachii Nc14]	NA	29.4092	39.7384	31.3783	16.7566	13.5995	17.9946	2.0791	1.05596	2.94927e-11	2.00446e-08	up
Niben101Scf05152g00001	Niben101Scf05152g00001	36601	Niben101Scf05152g00001.1	GO:0004672(protein kinase activity);GO:0004674(protein serine/threonine kinase activity);GO:0005524(ATP binding);GO:0006468(protein phosphorylation);GO:0016772(transferase activity, transferring phosphorus-containing groups);GO:0016773(phosphotransferase activity, alcohol group as acceptor)	04075(Plant hormone signal transduction)	K14498	EC:2.7.11.1	Serine/threonine-protein kinase 38-like	NA	13.4723	25.5967	15.7966	4.83265	7.35617	4.37549	3.31228	1.72782	6.39168e-11	3.97228e-08	up
Niben101Scf01274g03003	Niben101Scf01274g03003	12365	Niben101Scf01274g03003.1	GO:0009058(biosynthetic process);GO:0016844(strictosidine synthase activity)	00901(Indole alkaloid biosynthesis)	K01757	EC:4.3.3.2	strictosidine synthase-like 3 LENGTH=390	NA	12.7191	15.7898	14.178	4.3046	6.7053	3.88318	2.86623	1.51915	8.86668e-11	5.18712e-08	up
Niben101Scf03194g01013	Niben101Scf03194g01013	26382	Niben101Scf03194g01013.1	GO:0005215(transporter activity);GO:0005524(ATP binding);GO:0006810(transport);GO:0016021(integral component of membrane);GO:0016887(ATPase activity)	02010(ABC transporters)	K05643	NA	ABC-type transporter ATP-binding protein EcsA	NA	22.5905	34.6262	30.1647	13.1765	9.48137	14.2954	2.36465	1.24163	1.05343e-10	5.86569e-08	up
Niben101Scf04407g02024	Niben101Scf04407g02024	33185	Niben101Scf04407g02024.1	GO:0003677(DNA binding);GO:0003700(sequence-specific DNA binding transcription factor activity);GO:0005634(nucleus);GO:0006355(regulation of transcription, DNA-templated);GO:0043565(sequence-specific DNA binding)	00750(Vitamin B6 metabolism)	K05275	EC:1.1.1.65	Homeobox-leucine zipper protein family LENGTH=294	NA	28.2856	41.0919	33.7438	11.8136	16.7441	8.7525	2.76389	1.4667	1.2276e-10	6.67466e-08	up
Niben101Scf02738g01010	Niben101Scf02738g01010	23271	Niben101Scf02738g01010.1	GO:0004657(proline dehydrogenase activity);GO:0006562(proline catabolic process)	00330(Arginine and proline metabolism)	K00318	EC:1.5.-.-	Proline dehydrogenase 2, mitochondrial	NA	4.31456	4.84443	4.35745	1.77308	1.97049	1.92729	2.38349	1.25308	1.31408e-10	6.90129e-08	up
Niben101Scf03218g00007	Niben101Scf03218g00007	26530	Niben101Scf03218g00007.1	GO:0046872(metal ion binding)	NA	NA	NA	Zinc finger protein 1	NA	5.32228	5.74528	5.45741	0.742327	0.929477	1.20594	5.74233	2.52164	1.55255e-10	7.79919e-08	up
Niben101Scf11072g00004	Niben101Scf11072g00004	52460	Niben101Scf11072g00004.1	GO:0004672(protein kinase activity);GO:0004674(protein serine/threonine kinase activity);GO:0005509(calcium ion binding);GO:0005524(ATP binding);GO:0006468(protein phosphorylation);GO:0016772(transferase activity, transferring phosphorus-containing groups)	04626(Plant-pathogen interaction)	K13412	EC:2.7.11.1	calcium dependent protein kinase 1 LENGTH=610	NA	5.69502	4.67198	5.52444	2.15466	1.95488	2.58729	2.37298	1.2467	2.65475e-10	1.22692e-07	up
Niben101Scf05166g02006	Niben101Scf05166g02006	36660	Niben101Scf05166g02006.1	GO:0003700(sequence-specific DNA binding transcription factor activity);GO:0006355(regulation of transcription, DNA-templated);GO:0043565(sequence-specific DNA binding)	04626(Plant-pathogen interaction)	K18835	NA	WRKY transcription factor 6	NA	10.2011	13.7552	12.4438	4.41226	5.8126	3.14006	2.72355	1.44549	2.81119e-10	1.28636e-07	up
Niben101Scf02979g04005	Niben101Scf02979g04005	25146	Niben101Scf02979g04005.1	GO:0003677(DNA binding);GO:0006355(regulation of transcription, DNA-templated)	03018(RNA degradation)	K12581	NA	NAC domain-containing protein 100	NA	7.36283	8.56202	7.17142	2.48216	1.36856	2.82146	3.46158	1.79143	2.84089e-10	1.2872e-07	up
Niben101Scf08804g01009	Niben101Scf08804g01009	48470	Niben101Scf08804g01009.1	GO:0000166(nucleotide binding);GO:0003700(sequence-specific DNA binding transcription factor activity);GO:0005515(protein binding);GO:0005634(nucleus);GO:0006355(regulation of transcription, DNA-templated);GO:0008270(zinc ion binding)	NA	NA	NA	Transcriptional repressor NF-X1	NA	19.3167	31.4338	22.5854	11.2683	8.991	11.9716	2.27532	1.18607	3.22947e-10	1.44906e-07	up
Niben101Scf02360g01005	Niben101Scf02360g01005	20650	Niben101Scf02360g01005.1	NA	02010(ABC transporters)	K05665	NA	ABC transporter C family member 9	NA	0.957327	1.49101	1.39562	0.219213	0.063156	0.289052	6.72703	2.74997	3.4432e-10	1.53011e-07	up
Niben101Scf02752g12007	Niben101Scf02752g12007	23410	Niben101Scf02752g12007.1	NA	NA	NA	NA	Casparian strip membrane protein 2	NA	31.328	40.0935	34.1194	15.4228	18.331	11.7643	2.31865	1.21329	3.5537e-10	1.54941e-07	up
Niben101Scf03983g00029	Niben101Scf03983g00029	30930	Niben101Scf03983g00029.1	GO:0008152(metabolic process);GO:0016758(transferase activity, transferring hexosyl groups)	00908(Zeatin biosynthesis)	K13495	EC:2.4.1.215	UDP-Glycosyltransferase superfamily protein LENGTH=496	NA	0.874108	1.09848	0.88072	0.044586	0	0	63.9956	5.9999	4.15489e-10	1.71449e-07	up
Niben101Scf03365g05027	Niben101Scf03365g05027	27438	Niben101Scf03365g05027.1	GO:0004672(protein kinase activity);GO:0005515(protein binding);GO:0005524(ATP binding);GO:0006468(protein phosphorylation);GO:0016772(transferase activity, transferring phosphorus-containing groups)	04075(Plant hormone signal transduction)	K13415	EC:2.7.10.1;EC:2.7.11.1	Receptor-like protein kinase 2	NA	4.18586	5.95184	5.7756	2.5283	2.0384	2.47664	2.25934	1.1759	9.54363e-10	3.64519e-07	up
Niben101Scf07442g00008	Niben101Scf07442g00008	44779	Niben101Scf07442g00008.1	GO:0005524(ATP binding);GO:0006810(transport);GO:0016021(integral component of membrane);GO:0016887(ATPase activity);GO:0042626(ATPase activity, coupled to transmembrane movement of substances);GO:0055085(transmembrane transport)	02010(ABC transporters)	K05658	EC:3.6.3.44	Lipid A export ATP-binding/permease protein MsbA	NA	49.6456	79.3469	67.5167	22.4461	25.4716	36.148	2.33756	1.22501	3.08159e-09	1.03955e-06	up
Niben101Scf02749g05024	Niben101Scf02749g05024	23365	Niben101Scf02749g05024.1	NA	NA	NA	NA	Unknown protein	NA	3.89691	12.2775	9.83533	1.16274	1.23682	1.60806	6.49006	2.69823	4.17012e-09	1.32915e-06	up
Niben101Scf02636g05003	Niben101Scf02636g05003	22786	Niben101Scf02636g05003.1	NA	NA	NA	NA	Unknown protein	NA	80.3489	112.823	95.5146	39.4366	23.4363	45.1231	2.67312	1.41853	4.9568e-09	1.55839e-06	up
Niben101Scf03250g01004	Niben101Scf03250g01004	26726	Niben101Scf03250g01004.1	NA	NA	NA	NA	Uncharacterised conserved protein UCP015417, vWA LENGTH=673	NA	9.40586	17.0652	12.5317	5.51954	2.58275	4.15205	3.18277	1.67028	6.2096e-09	1.90055e-06	up
Niben101Scf11706g00010	Niben101Scf11706g00010	53333	Niben101Scf11706g00010.1	GO:0003677(DNA binding);GO:0003700(sequence-specific DNA binding transcription factor activity);GO:0006355(regulation of transcription, DNA-templated)	04626(Plant-pathogen interaction)	K13434	NA	Ethylene-responsive transcription factor 9	NA	7.17879	8.42934	8.84763	2.68094	2.95959	4.00511	2.53542	1.34222	7.28939e-09	2.14577e-06	up
Niben101Scf01111g03001	Niben101Scf01111g03001	10975	Niben101Scf01111g03001.1	GO:0006855(drug transmembrane transport);GO:0015238(drug transmembrane transporter activity);GO:0015297(antiporter activity);GO:0016020(membrane);GO:0055085(transmembrane transport)	NA	NA	NA	Multidrug resistance protein MdtK	NA	8.64732	7.97882	8.97549	2.27506	3.04103	4.27949	2.66806	1.41579	1.46202e-08	3.75381e-06	up
Niben101Scf07589g01014	Niben101Scf07589g01014	45191	Niben101Scf07589g01014.1	GO:0004672(protein kinase activity);GO:0004674(protein serine/threonine kinase activity);GO:0005524(ATP binding);GO:0006468(protein phosphorylation);GO:0016772(transferase activity, transferring phosphorus-containing groups);GO:0030246(carbohydrate binding)	00500(Starch and sucrose metabolism)	K01176	EC:3.2.1.1	receptor lectin kinase LENGTH=675	NA	0.381839	0.952643	0.530313	0.069007	0.017696	0	21.5078	4.42679	1.75486e-08	4.42758e-06	up
Niben101Scf03560g00003	Niben101Scf03560g00003	28589	Niben101Scf03560g00003.1	GO:0005524(ATP binding)	NA	NA	NA	ATP-dependent zinc metalloprotease FtsH	NA	0.826967	2.39559	1.29063	0	0.091015	0.133599	20.0931	4.32863	1.76275e-08	4.42758e-06	up
Niben101Scf01587g01006	Niben101Scf01587g01006	14707	Niben101Scf01587g01006.1	GO:0003677(DNA binding);GO:0043565(sequence-specific DNA binding)	NA	NA	NA	Multiprotein-bridging factor 1c	NA	111.298	156.985	117.031	64.8721	27.2307	50.9243	2.694	1.42975	2.05967e-08	5.03649e-06	up
Niben101Scf05341g03002	Niben101Scf05341g03002	37364	Niben101Scf05341g03002.1	NA	NA	NA	NA	Calcium-binding site, putative [Theobroma cacao] gb|EOY02645.1| Calcium-binding site, putative [Theobroma cacao]	NA	44.0494	45.746	39.4424	13.5946	3.94815	13.9492	4.10383	2.03697	2.72413e-08	6.48961e-06	up
Niben101Scf03628g00004	Niben101Scf03628g00004	28875	Niben101Scf03628g00004.1	NA	00563(Glycosylphosphatidylinositol(GPI)-anchor biosynthesis)	K03434	EC:3.5.1.89	N-acetylglucosaminyl-phosphatidylinositol de-N-acetylase	NA	0	6.84078	0	0	0	0	22802.6	14.4769	4.4516e-08	9.75047e-06	up
Niben101Scf01237g06003	Niben101Scf01237g06003	12073	Niben101Scf01237g06003.1	GO:0003677(DNA binding);GO:0003700(sequence-specific DNA binding transcription factor activity);GO:0006355(regulation of transcription, DNA-templated)	04626(Plant-pathogen interaction)	K13434	NA	Ethylene-responsive transcription factor 1	NA	2.35191	3.23011	2.09432	0.311864	0.5413	0.59224	5.31086	2.40895	5.23086e-08	1.10388e-05	up
Niben101Scf04664g01015	Niben101Scf04664g01015	34346	Niben101Scf04664g01015.1	GO:0003677(DNA binding);GO:0006355(regulation of transcription, DNA-templated)	NA	NA	NA	NAC transcription factor 29	NA	14.5405	24.515	19.8547	8.81651	5.5023	7.41441	2.71061	1.43862	5.54774e-08	1.13953e-05	up
Niben101Scf08670g00020	Niben101Scf08670g00020	48101	Niben101Scf08670g00020.1	GO:0004970(ionotropic glutamate receptor activity);GO:0016020(membrane)	NA	NA	NA	Glutamate receptor 2.9	NA	1.55304	4.73353	2.31229	0.352862	0.460084	0.813657	5.2864	2.40228	5.59104e-08	1.14334e-05	up
Niben101Scf01188g08016	Niben101Scf01188g08016	11610	Niben101Scf01188g08016.1	GO:0016021(integral component of membrane);GO:0022857(transmembrane transporter activity);GO:0055085(transmembrane transport)	NA	NA	NA	Organic cation transporter protein	NA	7.86188	7.49411	7.59098	4.55592	3.51313	3.29204	2.01979	1.0142	5.84242e-08	1.17397e-05	up
Niben101Scf13694g00024	Niben101Scf13694g00024	55198	Niben101Scf13694g00024.1	NA	NA	NA	NA	Unknown protein	NA	0	0	10.2924	0	0	0	34308.1	15.0663	7.30755e-08	1.41308e-05	up
Niben101Scf02305g01015	Niben101Scf02305g01015	20255	Niben101Scf02305g01015.1	GO:0004672(protein kinase activity);GO:0004674(protein serine/threonine kinase activity);GO:0005515(protein binding);GO:0005524(ATP binding);GO:0006468(protein phosphorylation);GO:0016772(transferase activity, transferring phosphorus-containing groups);GO:0048544(recognition of pollen)	00520(Amino sugar and nucleotide sugar metabolism)	K01183	EC:3.2.1.14	receptor kinase 3 LENGTH=850	NA	1.78732	2.54479	2.24436	0.938397	0.883417	0.715121	2.59229	1.37423	7.86066e-08	1.47678e-05	up
Niben101Scf09825g00017	Niben101Scf09825g00017	50559	Niben101Scf09825g00017.1	NA	NA	NA	NA	BTB/POZ domain-containing protein	NA	0	6.5466	0	0	0	0	21822	14.4135	9.31976e-08	1.69576e-05	up
Niben101Scf00627g00003	Niben101Scf00627g00003	6973	Niben101Scf00627g00003.1	GO:0003677(DNA binding);GO:0046983(protein dimerization activity)	03060(Protein export)	K03217	NA	MADS-box transcription factor 50	NA	0	0	7.78549	0	0	0	25951.6	14.6635	1.10018e-07	1.91954e-05	up
Niben101Scf15235g00001	Niben101Scf15235g00001	56204	Niben101Scf15235g00001.1	NA	NA	NA	NA	Unknown protein	NA	6.42635	0	0	0	0	0	21421.2	14.3868	1.10065e-07	1.91954e-05	up
Niben101Scf02664g01004	Niben101Scf02664g01004	22940	Niben101Scf02664g01004.1	GO:0003677(DNA binding);GO:0006355(regulation of transcription, DNA-templated)	03013(RNA transport);03015(mRNA surveillance pathway);03018(RNA degradation)	K13126	NA	NAC domain-containing protein 7	NA	2.8751	4.33222	3.87118	0.724685	1.33099	0.519381	4.30224	2.10509	1.1487e-07	1.98834e-05	up
Niben101Scf07763g01003	Niben101Scf07763g01003	45721	Niben101Scf07763g01003.1	NA	00620(Pyruvate metabolism)	K01069	EC:3.1.2.6	Plant protein of unknown function (DUF936) LENGTH=505	NA	4.22598	6.70147	4.27806	2.33808	1.6284	1.94268	2.57321	1.36357	1.20522e-07	2.07064e-05	up
Niben101Scf05841g01035	Niben101Scf05841g01035	39404	Niben101Scf05841g01035.1	GO:0005509(calcium ion binding);GO:0005544(calcium-dependent phospholipid binding)	NA	NA	NA	Annexin A1	NA	0.850647	1.17056	1.24225	0.106706	0.151094	0.194812	7.21026	2.85005	1.76148e-07	2.81675e-05	up
Niben101Scf11178g02004	Niben101Scf11178g02004	52643	Niben101Scf11178g02004.1	NA	04075(Plant hormone signal transduction)	K14487	NA	Indole-3-acetic acid-amido synthetase GH3.3	NA	3.07924	6.19954	3.60758	0.902125	1.75577	1.16945	3.36692	1.75143	1.94435e-07	3.01543e-05	up
Niben101Scf01764g00014	Niben101Scf01764g00014	16069	Niben101Scf01764g00014.1	NA	NA	NA	NA	OsI_02421 [Oryza sativa Indica Group] dbj|BAH91149.1| [Oryza sativa Japonica Group]	NA	2.91003	8.78497	3.90033	0.431253	0.382549	0.543669	11.4885	3.52212	2.28513e-07	3.44254e-05	up
Niben101Scf01653g02015	Niben101Scf01653g02015	15130	Niben101Scf01653g02015.1	NA	NA	NA	NA	Unknown protein	NA	1.61362	1.75243	2.15065	0.614905	0.336641	0.544216	3.68823	1.88293	2.33031e-07	3.49668e-05	up
Niben101Scf01037g03001	Niben101Scf01037g03001	10370	Niben101Scf01037g03001.1	NA	NA	NA	NA	unknown protein; Has 34 Blast hits to 34 proteins in 13 species: Archae - 0; Bacteria - 0; Metazoa - 0; Fungi - 0; Plants - 34; Viruses - 0; Other Eukaryotes - 0 (source: NCBI BLink). LENGTH=253	NA	6.45894	8.12442	6.15721	3.19944	2.97231	3.50298	2.14379	1.10016	3.48907e-07	4.85695e-05	up
Niben101Scf10254g01014	Niben101Scf10254g01014	51299	Niben101Scf10254g01014.1	NA	00480(Glutathione metabolism)	K00799	EC:2.5.1.18	Glutathione S-transferase U9	NA	41.0211	53.1807	36.3463	22.3551	8.09731	13.3315	2.98165	1.57611	4.14005e-07	5.59464e-05	up
Niben101Scf02395g02002	Niben101Scf02395g02002	20898	Niben101Scf02395g02002.1	GO:0001522(pseudouridine synthesis);GO:0003723(RNA binding);GO:0006396(RNA processing);GO:0009451(RNA modification);GO:0009982(pseudouridine synthase activity)	03008(Ribosome biogenesis in eukaryotes)	K11131	EC:5.4.99.-	tRNA pseudouridine synthase B	NA	10.2871	15.3707	14.0688	5.7887	6.75598	7.21172	2.01082	1.00778	4.23067e-07	5.68889e-05	up
Niben101Scf03493g00022	Niben101Scf03493g00022	28306	Niben101Scf03493g00022.1	NA	NA	NA	NA	CASP-like protein 4D1	NA	59.0712	40.3392	54.0324	28.6967	18.8684	28.4175	2.01945	1.01396	4.23442e-07	5.68889e-05	up
Niben101Scf00332g06012	Niben101Scf00332g06012	4295	Niben101Scf00332g06012.1	GO:0004427(inorganic diphosphatase activity);GO:0009678(hydrogen-translocating pyrophosphatase activity);GO:0015992(proton transport);GO:0016020(membrane)	00190(Oxidative phosphorylation)	K01507	EC:3.6.1.1	Pyrophosphate-energized vacuolar membrane proton pump	NA	16.3589	33.7088	21.836	4.58677	7.14095	3.7618	4.64208	2.21477	4.27342e-07	5.72465e-05	up
Niben101Scf02132g02009	Niben101Scf02132g02009	18977	Niben101Scf02132g02009.1	GO:0003700(sequence-specific DNA binding transcription factor activity);GO:0006355(regulation of transcription, DNA-templated);GO:0043565(sequence-specific DNA binding)	04626(Plant-pathogen interaction)	K18834	NA	WRKY transcription factor 6	NA	2.87194	3.90955	2.96475	0.732215	1.46177	0.706372	3.36036	1.74862	4.80902e-07	6.26066e-05	up
Niben101Scf02420g06007	Niben101Scf02420g06007	21100	Niben101Scf02420g06007.1	NA	NA	NA	NA	cell cycle regulated microtubule associated protein [Medicago truncatula]	NA	4.37058	5.93431	5.29058	2.12237	1.59891	2.42809	2.53611	1.34262	4.95454e-07	6.43199e-05	up
Niben101Scf18771g00009	Niben101Scf18771g00009	57678	Niben101Scf18771g00009.1	NA	00561(Glycerolipid metabolism);00564(Glycerophospholipid metabolism)	K13506	EC:2.3.1.15	O-fucosyltransferase family protein LENGTH=638	NA	3.24592	3.96752	4.37937	2.1132	1.757	1.81861	2.03783	1.02703	5.41432e-07	6.91238e-05	up
Niben101Ctg06104g00002	Niben101Ctg06104g00002	139	Niben101Ctg06104g00002.1	NA	NA	NA	NA	Unknown protein	NA	2.05952	2.838	0.845178	0	0.047858	0	119.995	6.90683	8.25939e-07	9.6376e-05	up
Niben101Scf00579g00003	Niben101Scf00579g00003	6598	Niben101Scf00579g00003.1	GO:0005215(transporter activity);GO:0006810(transport);GO:0016020(membrane)	NA	NA	NA	Aquaporin Z	NA	6.89156	8.6111	7.06134	3.43582	2.44901	3.41638	2.42592	1.27853	8.31297e-07	9.6376e-05	up
Niben101Ctg13318g00001	Niben101Ctg13318g00001	574	Niben101Ctg13318g00001.1	NA	NA	NA	NA	Protein IQ-DOMAIN 1 [Morus notabilis] gb|EXB66847.1| Protein IQ-DOMAIN 1 [Morus notabilis]	NA	0.826469	0.609761	1.40191	0	0	0	9460.48	13.2077	8.97694e-07	0.000101947	up
Niben101Scf00228g04005	Niben101Scf00228g04005	3294	Niben101Scf00228g04005.1	GO:0004672(protein kinase activity);GO:0004674(protein serine/threonine kinase activity);GO:0005524(ATP binding);GO:0006468(protein phosphorylation);GO:0016772(transferase activity, transferring phosphorus-containing groups)	04075(Plant hormone signal transduction)	K14498	EC:2.7.11.1	Serine/threonine-protein kinase 38-like	NA	11.153	18.7781	12.5335	7.06994	7.3832	6.42246	2.03417	1.02444	8.99306e-07	0.000101947	up
Niben101Scf15515g01003	Niben101Scf15515g01003	56317	Niben101Scf15515g01003.1	GO:0004601(peroxidase activity);GO:0006979(response to oxidative stress);GO:0020037(heme binding);GO:0055114(oxidation-reduction process)	00940(Phenylpropanoid biosynthesis)	K00430	EC:1.11.1.7	Peroxidase 4	NA	30.8775	22.7769	35.4296	16.7279	6.67505	10.78	2.6061	1.38189	1.04408e-06	0.000114344	up
Niben101Scf02413g04005	Niben101Scf02413g04005	21064	Niben101Scf02413g04005.1	GO:0008152(metabolic process);GO:0016758(transferase activity, transferring hexosyl groups)	00908(Zeatin biosynthesis)	K13495	EC:2.4.1.215	UDP-Glycosyltransferase superfamily protein LENGTH=481	NA	2.85392	4.01019	3.71205	1.24247	0.496297	1.1824	3.62052	1.8562	1.12913e-06	0.000120797	up
Niben101Scf01237g10010	Niben101Scf01237g10010	12085	Niben101Scf01237g10010.1	GO:0005515(protein binding)	NA	NA	NA	F-box protein	NA	6.73468	6.91077	6.84018	3.93784	3.09406	2.82638	2.07801	1.0552	1.16264e-06	0.000123808	up
Niben101Scf07945g02004	Niben101Scf07945g02004	46207	Niben101Scf07945g02004.1	NA	NA	NA	NA	product [Oryza sativa Japonica Group]	NA	3.81098	4.85859	5.41975	1.37897	2.26113	2.17747	2.42186	1.27612	1.42302e-06	0.000148123	up
Niben101Scf02968g06009	Niben101Scf02968g06009	25068	Niben101Scf02968g06009.1	NA	NA	NA	NA	unknown protein; Has 34 Blast hits to 34 proteins in 13 species: Archae - 0; Bacteria - 0; Metazoa - 0; Fungi - 0; Plants - 34; Viruses - 0; Other Eukaryotes - 0 (source: NCBI BLink). LENGTH=253	NA	3.33136	4.56785	3.95418	1.33288	1.63988	1.1274	2.89096	1.53155	1.42975e-06	0.000148247	up
Niben101Scf05283g00018	Niben101Scf05283g00018	37118	Niben101Scf05283g00018.1	GO:0005515(protein binding)	NA	NA	NA	Guanine nucleotide-binding protein subunit beta-like protein	NA	5.04781	6.98316	5.89212	2.51228	2.60861	3.41234	2.10039	1.07065	1.45138e-06	0.000149725	up
Niben101Scf01634g07030	Niben101Scf01634g07030	15047	Niben101Scf01634g07030.1	GO:0016757(transferase activity, transferring glycosyl groups)	00514(Other types of O-glycan biosynthesis)	K18134	EC:2.4.1.255	EGF domain-specific O-linked N-acetylglucosamine transferase	NA	4.51721	3.56617	4.57286	1.40314	2.25368	1.48109	2.46331	1.3006	1.48211e-06	0.000151879	up
Niben101Scf03129g03005	Niben101Scf03129g03005	26054	Niben101Scf03129g03005.1	GO:0030001(metal ion transport);GO:0046872(metal ion binding)	00940(Phenylpropanoid biosynthesis)	K00430	EC:1.11.1.7	Heavy metal transport/detoxification superfamily protein LENGTH=152	NA	4.5641	3.84241	3.53332	1.05552	0.510886	1.45733	3.9487	1.98138	1.50314e-06	0.000153251	up
Niben101Scf03526g01023	Niben101Scf03526g01023	28466	Niben101Scf03526g01023.1	GO:0005515(protein binding);GO:0008270(zinc ion binding)	04141(Protein processing in endoplasmic reticulum);04120(Ubiquitin mediated proteolysis)	K10601	EC:2.3.2.27	RING finger protein 44	NA	1.15843	0.938688	0.65457	0.013613	0	0	202.137	7.65919	1.53695e-06	0.000155771	up
Niben101Scf00820g04009	Niben101Scf00820g04009	8346	Niben101Scf00820g04009.1	NA	NA	NA	NA	Unknown protein	NA	7.93193	10.8175	9.55745	3.52664	2.55748	4.06369	2.78945	1.47998	2.12365e-06	0.000202364	up
Niben101Scf01986g00018	Niben101Scf01986g00018	17687	Niben101Scf01986g00018.1	GO:0005515(protein binding)	04626(Plant-pathogen interaction)	K13466	NA	Leucine-rich receptor-like protein kinase family protein LENGTH=1173	NA	0.764856	1.37936	1.10672	0.269544	0.389325	0.167653	3.93328	1.97573	2.28566e-06	0.000213834	up
Niben101Scf00465g00008	Niben101Scf00465g00008	5567	Niben101Scf00465g00008.1	NA	NA	NA	NA	Unknown protein	NA	1.74227	1.07315	1.18639	0.42593	0.353372	0.323301	3.62942	1.85974	2.59881e-06	0.000239257	up
Niben101Scf02348g00005	Niben101Scf02348g00005	20519	Niben101Scf02348g00005.1	NA	NA	NA	NA	BnaC09g06990D [Brassica napus]	NA	40.5136	36.8433	43.4658	26.1317	12.9717	15.1112	2.2286	1.15614	3.36709e-06	0.000297662	up
Niben101Scf01587g00005	Niben101Scf01587g00005	14704	Niben101Scf01587g00005.1	GO:0004601(peroxidase activity);GO:0006979(response to oxidative stress);GO:0020037(heme binding);GO:0055114(oxidation-reduction process)	00940(Phenylpropanoid biosynthesis)	K00430	EC:1.11.1.7	Peroxidase 5	NA	16.7656	25.0818	23.5037	6.65883	12.7494	7.64127	2.41598	1.27261	3.53467e-06	0.000308806	up
Niben101Scf01941g01028	Niben101Scf01941g01028	17292	Niben101Scf01941g01028.1	GO:0043531(ADP binding)	04626(Plant-pathogen interaction)	K13457	NA	Disease resistance protein	NA	0.42458	0.499134	0.173284	0	0	0	3656.66	11.8363	4.45752e-06	0.000375244	up
Niben101Scf02824g01001	Niben101Scf02824g01001	23978	Niben101Scf02824g01001.1	NA	NA	NA	NA	Unknown protein	NA	1.19287	2.7184	1.52989	0.070254	0	0	77.4498	6.27519	4.80355e-06	0.000401448	up
Niben101Scf10438g00010	Niben101Scf10438g00010	51632	Niben101Scf10438g00010.1	GO:0003677(DNA binding);GO:0003700(sequence-specific DNA binding transcription factor activity);GO:0006355(regulation of transcription, DNA-templated)	04626(Plant-pathogen interaction)	K13434	NA	Ethylene-responsive transcription factor 4	NA	3.10278	6.09775	4.62725	0.918801	1.9469	1.30339	3.31674	1.72977	4.94282e-06	0.000410121	up
Niben101Scf05688g11014	Niben101Scf05688g11014	38741	Niben101Scf05688g11014.1	GO:0005515(protein binding)	NA	NA	NA	DCN1-like protein 1	NA	11.7904	9.21274	10.3479	6.68266	4.00791	4.77366	2.02732	1.01957	5.33586e-06	0.000431146	up
Niben101Scf01517g06010	Niben101Scf01517g06010	14224	Niben101Scf01517g06010.1	NA	00480(Glutathione metabolism)	K00799	EC:2.5.1.18	Glutathione S-transferase 3	NA	7.18385	10.1049	8.79983	2.08486	2.96784	4.01144	2.87822	1.52518	6.0165e-06	0.000477826	up
Niben101Scf06757g00005	Niben101Scf06757g00005	42577	Niben101Scf06757g00005.1	NA	03040(Spliceosome)	K12858	EC:3.6.4.13	Unknown protein	NA	0.062771	3.71539	2.98709	0	0	0	22550.8	14.4609	6.11494e-06	0.000484748	up
Niben101Scf11552g02001	Niben101Scf11552g02001	53145	Niben101Scf11552g02001.1	GO:0003677(DNA binding);GO:0006355(regulation of transcription, DNA-templated)	NA	NA	NA	NAC domain containing protein 73 LENGTH=305	NA	4.41875	7.83139	5.25927	2.79006	2.72125	2.21799	2.26533	1.17972	7.20944e-06	0.000548013	up
Niben101Scf00059g02005	Niben101Scf00059g02005	1568	Niben101Scf00059g02005.1	GO:0000145(exocyst);GO:0006887(exocytosis)	NA	NA	NA	exocyst subunit exo70 family protein H4 LENGTH=628	NA	1.03034	2.13082	1.94099	0.267694	0.569241	0.151715	5.16072	2.36757	8.81222e-06	0.000642375	up
Niben101Scf04629g01005	Niben101Scf04629g01005	34125	Niben101Scf04629g01005.1	GO:0005215(transporter activity);GO:0006810(transport);GO:0006857(oligopeptide transport);GO:0016020(membrane)	NA	NA	NA	Protein NRT1/ PTR FAMILY 8.2	NA	0.109489	0.238372	0.346653	0	0	0	2315.05	11.1768	9.05643e-06	0.000657067	up
Niben101Scf06653g01004	Niben101Scf06653g01004	42222	Niben101Scf06653g01004.1	NA	04626(Plant-pathogen interaction)	K18875	NA	Formin-like protein 8	NA	1.78286	2.44876	2.01171	0.921938	0.980553	0.985891	2.16153	1.11205	9.12405e-06	0.000660936	up
Niben101Scf05107g02002	Niben101Scf05107g02002	36370	Niben101Scf05107g02002.1	NA	NA	NA	NA	Unknown protein	NA	1.03609	0.751324	0.421594	0	0	0	7363.37	12.8461	1.02e-05	0.000719696	up
Niben101Scf12959g00003	Niben101Scf12959g00003	54586	Niben101Scf12959g00003.1	GO:0003700(sequence-specific DNA binding transcription factor activity);GO:0005634(nucleus);GO:0006351(transcription, DNA-templated);GO:0006355(regulation of transcription, DNA-templated);GO:0043565(sequence-specific DNA binding)	NA	NA	NA	Trihelix transcription factor GT-3a	NA	3.14535	7.84048	5.12209	1.82483	2.1102	1.37969	3.03081	1.5997	1.26505e-05	0.000851025	up
Niben101Scf01297g01001	Niben101Scf01297g01001	12527	Niben101Scf01297g01001.1	GO:0003677(DNA binding);GO:0003700(sequence-specific DNA binding transcription factor activity);GO:0006355(regulation of transcription, DNA-templated)	04075(Plant hormone signal transduction)	K14516	NA	Ethylene-responsive transcription factor 13	NA	4.88614	6.00835	4.53013	3.04926	1.97154	2.07685	2.1732	1.11982	1.52338e-05	0.000986056	up
Niben101Scf15467g02004	Niben101Scf15467g02004	56295	Niben101Scf15467g02004.1	GO:0006629(lipid metabolic process);GO:0008152(metabolic process)	NA	NA	NA	Patatin-like protein 2	NA	6.4257	7.08308	5.66075	3.98238	2.56503	2.55505	2.10597	1.07449	1.6101e-05	0.00103202	up
Niben101Scf06842g00001	Niben101Scf06842g00001	42909	Niben101Scf06842g00001.1	GO:0005215(transporter activity);GO:0016021(integral component of membrane)	NA	NA	NA	Purine permease 3	NA	3.93044	5.13904	4.37018	2.13131	2.18508	2.31958	2.02527	1.01812	1.62093e-05	0.00103471	up
Niben101Scf00059g00007	Niben101Scf00059g00007	1565	Niben101Scf00059g00007.1	GO:0000145(exocyst);GO:0006887(exocytosis)	NA	NA	NA	exocyst subunit exo70 family protein H4 LENGTH=628	NA	2.79724	3.28929	3.2574	1.52179	1.39892	1.69875	2.02273	1.01631	1.89912e-05	0.00118288	up
Niben101Scf00953g08013	Niben101Scf00953g08013	9634	Niben101Scf00953g08013.1	GO:0000287(magnesium ion binding);GO:0003824(catalytic activity);GO:0004743(pyruvate kinase activity);GO:0006096(glycolytic process);GO:0030955(potassium ion binding)	01200(Carbon metabolism);01230(Biosynthesis of amino acids);00010(Glycolysis / Gluconeogenesis);00620(Pyruvate metabolism);00230(Purine metabolism)	K00873	EC:2.7.1.40	Pyruvate kinase family protein LENGTH=596	NA	1.8172	2.0015	1.66291	0.860311	0.773963	0.745094	2.30381	1.20402	2.11109e-05	0.00129742	up
Niben101Scf04011g11005	Niben101Scf04011g11005	31097	Niben101Scf04011g11005.1	GO:0005215(transporter activity);GO:0006810(transport);GO:0016020(membrane);GO:0016021(integral component of membrane)	00500(Starch and sucrose metabolism);00460(Cyanoamino acid metabolism);00940(Phenylpropanoid biosynthesis)	K05350	EC:3.2.1.21	glucose-6-phosphate/phosphate translocator 2 LENGTH=388	NA	5.0722	20.3002	9.91086	0.946951	2.38192	1.14364	7.88891	2.97983	2.30599e-05	0.00140044	up
Niben101Scf05712g02003	Niben101Scf05712g02003	38882	Niben101Scf05712g02003.1	GO:0016021(integral component of membrane)	NA	NA	NA	Phosphate transporter PHO1 homolog 10	NA	1.20111	1.88902	1.64351	0.573722	0.725403	0.293538	2.97216	1.57151	2.46645e-05	0.00147905	up
Niben101Scf08973g00013	Niben101Scf08973g00013	48786	Niben101Scf08973g00013.1	GO:0000166(nucleotide binding);GO:0003676(nucleic acid binding)	03040(Spliceosome)	K12741	NA	RNA-binding protein 39	NA	1.99879	2.20903	1.55194	0.932389	0.788131	0.813239	2.27321	1.18473	2.53208e-05	0.00150415	up
Niben101Scf03628g04006	Niben101Scf03628g04006	28884	Niben101Scf03628g04006.1	NA	NA	NA	NA	Seed biotin-containing protein SBP65	NA	0.8403	1.2594	1.62826	0.117515	0.400087	0.307049	4.52065	2.17653	2.60176e-05	0.0015396	up
Niben101Scf04131g01021	Niben101Scf04131g01021	31908	Niben101Scf04131g01021.1	GO:0003676(nucleic acid binding);GO:0005524(ATP binding)	03040(Spliceosome)	K12854	EC:3.6.4.13	helicases;ATP-dependent helicases;nucleic acid binding;ATP binding;DNA-directed DNA polymerases;DNA binding LENGTH=2154	NA	0.425084	0.456757	0.774916	0.090374	0.066679	0	10.549	3.39904	3.09833e-05	0.00177219	up
Niben101Scf04526g01008	Niben101Scf04526g01008	33714	Niben101Scf04526g01008.1	GO:0003824(catalytic activity);GO:0004722(protein serine/threonine phosphatase activity);GO:0006470(protein dephosphorylation)	00010(Glycolysis / Gluconeogenesis);00040(Pentose and glucuronate interconversions);00053(Ascorbate and aldarate metabolism);00620(Pyruvate metabolism);00071(Fatty acid degradation);00561(Glycerolipid metabolism);00280(Valine, leucine and isoleucine degradation);00310(Lysine degradation);00330(Arginine and proline metabolism);00340(Histidine metabolism);00380(Tryptophan metabolism);00410(beta-Ala…	K00128	EC:1.2.1.3	Protein phosphatase 2C family protein LENGTH=393	NA	3.14062	3.81568	3.68476	1.8678	1.65655	1.79305	2.00118	1.00085	3.20502e-05	0.00182417	up
Niben101Scf00138g03003	Niben101Scf00138g03003	2359	Niben101Scf00138g03003.1	GO:0003676(nucleic acid binding);GO:0004386(helicase activity);GO:0005524(ATP binding);GO:0006810(transport);GO:0008026(ATP-dependent helicase activity)	03040(Spliceosome)	K12813	EC:3.6.4.13	ATP-dependent RNA helicase, putative LENGTH=1168	NA	2.44207	4.51369	2.93194	1.3456	0.564108	1.55533	2.85356	1.51276	3.31144e-05	0.00186864	up
Niben101Scf02245g01017	Niben101Scf02245g01017	19812	Niben101Scf02245g01017.1	GO:0005215(transporter activity);GO:0006810(transport);GO:0016020(membrane)	NA	NA	NA	Aquaporin Z	NA	1.42074	1.97567	1.40384	0.437813	0.597222	0.476147	3.17649	1.66743	3.64073e-05	0.00200548	up
Niben101Scf01779g03011	Niben101Scf01779g03011	16194	Niben101Scf01779g03011.1	GO:0005515(protein binding)	NA	NA	NA	Autophagy-related protein 18	NA	5.95419	7.76481	7.36631	4.0383	1.3499	2.97309	2.52177	1.33444	3.75046e-05	0.002044	up
Niben101Scf03202g13015	Niben101Scf03202g13015	26433	Niben101Scf03202g13015.1	GO:0003677(DNA binding);GO:0003700(sequence-specific DNA binding transcription factor activity);GO:0006355(regulation of transcription, DNA-templated)	04626(Plant-pathogen interaction)	K13434	NA	Ethylene-responsive transcription factor 13	NA	2.8352	2.41648	2.68424	1.26649	1.20814	1.06502	2.24201	1.16479	4.05376e-05	0.0021674	up
Niben101Scf02125g00014	Niben101Scf02125g00014	18943	Niben101Scf02125g00014.1	GO:0005515(protein binding)	04626(Plant-pathogen interaction)	K13466	NA	Leucine-rich repeat receptor-like protein kinase family protein LENGTH=1045	NA	2.39276	2.53276	4.10006	0.980114	1.30529	1.02726	2.72457	1.44603	4.06291e-05	0.0021674	up
Niben101Scf00063g07011	Niben101Scf00063g07011	1625	Niben101Scf00063g07011.1	GO:0003677(DNA binding);GO:0006355(regulation of transcription, DNA-templated)	03018(RNA degradation)	K12581	NA	NAC domain-containing protein 100	NA	1.39521	2.00435	1.95112	0.544681	0.923558	0.351645	2.94012	1.55587	4.5136e-05	0.00234646	up
Niben101Scf00762g00006	Niben101Scf00762g00006	7953	Niben101Scf00762g00006.1	GO:0004672(protein kinase activity);GO:0005524(ATP binding);GO:0006468(protein phosphorylation);GO:0016772(transferase activity, transferring phosphorus-containing groups)	04075(Plant hormone signal transduction)	K14512	EC:2.7.11.24	mitogen-activated protein kinase 16 LENGTH=567	NA	8.30994	8.78714	7.56143	3.66076	5.18222	2.26966	2.21896	1.14988	4.62792e-05	0.00239244	up
Niben101Scf00416g06001	Niben101Scf00416g06001	5104	Niben101Scf00416g06001.1	GO:0005543(phospholipid binding);GO:0005545(1-phosphatidylinositol binding);GO:0030136(clathrin-coated vesicle);GO:0030276(clathrin binding);GO:0048268(clathrin coat assembly)	01210(2-Oxocarboxylic acid metabolism);01230(Biosynthesis of amino acids);00290(Valine, leucine and isoleucine biosynthesis);00770(Pantothenate and CoA biosynthesis)	K01687	EC:4.2.1.9	ENTH/ANTH/VHS superfamily protein LENGTH=591	NA	0.075571	0.164036	0.177513	0	0	0	1390.4	10.4413	4.84783e-05	0.00247293	up
Niben101Scf02398g01001	Niben101Scf02398g01001	20907	Niben101Scf02398g01001.1	GO:0003950(NAD+ ADP-ribosyltransferase activity)	NA	NA	NA	Poly [ADP-ribose] polymerase 14	NA	10.6955	26.3023	15.3714	3.60505	5.49651	2.25928	4.60962	2.20465	4.97741e-05	0.00252787	up
Niben101Scf07040g00005	Niben101Scf07040g00005	43594	Niben101Scf07040g00005.1	GO:0005515(protein binding);GO:0008270(zinc ion binding)	NA	NA	NA	RING finger protein 150	NA	1.52986	1.6737	1.63733	0.230228	0.106866	0.195252	9.0935	3.18484	5.24822e-05	0.00264217	up
Niben101Scf09225g04003	Niben101Scf09225g04003	49368	Niben101Scf09225g04003.1	NA	NA	NA	NA	BnaA05g06310D [Brassica napus]	NA	5.03276	7.92338	7.63568	2.91469	2.49156	2.77897	2.51573	1.33098	5.85022e-05	0.00288558	up
Niben101Scf02752g04007	Niben101Scf02752g04007	23397	Niben101Scf02752g04007.1	NA	NA	NA	NA	lysine-rich protein [Capsicum frutescens]	NA	4.96767	2.84455	4.99351	1.4682	1.95969	1.73986	2.47801	1.30918	6.50856e-05	0.0031366	up
Niben101Scf02194g00010	Niben101Scf02194g00010	19410	Niben101Scf02194g00010.1	NA	NA	NA	NA	F-box protein [Medicago truncatula]	NA	5.23879	7.27852	7.14349	0.260096	0	0.272078	36.9443	5.20728	6.77067e-05	0.00322591	up
Niben101Scf18384g00028	Niben101Scf18384g00028	57548	Niben101Scf18384g00028.1	NA	00970(Aminoacyl-tRNA biosynthesis)	K02433	EC:6.3.5.6;EC:6.3.5.7	P-loop containing nucleoside triphosphate hydrolases superfamily protein LENGTH=451	NA	3.46077	5.00742	4.00021	1.78074	1.86526	2.52408	2.02079	1.01492	6.91882e-05	0.00326975	up
Niben101Scf05942g00003	Niben101Scf05942g00003	39754	Niben101Scf05942g00003.1	GO:0003824(catalytic activity);GO:0005975(carbohydrate metabolic process);GO:0016901(oxidoreductase activity, acting on the CH-OH group of donors, quinone or similar compound as acceptor);GO:0048038(quinone binding)	NA	NA	NA	HIPL1 protein	NA	5.82137	4.73959	4.23197	3.22837	2.00079	2.0119	2.04292	1.03063	7.37938e-05	0.0034345	up
Niben101Scf04963g04006	Niben101Scf04963g04006	35716	Niben101Scf04963g04006.1	NA	NA	NA	NA	Homeobox-leucine zipper protein ATHB-15	NA	3.13365	3.12087	3.52512	0.820564	1.2191	1.41728	2.82898	1.50028	7.65872e-05	0.00355021	up
Niben101Ctg06260g00001	Niben101Ctg06260g00001	145	Niben101Ctg06260g00001.1	GO:0008152(metabolic process);GO:0010333(terpene synthase activity);GO:0016829(lyase activity)	00909(Sesquiterpenoid and triterpenoid biosynthesis)	K14182	EC:4.2.3.21	Germacrene A synthase	NA	1.17409	15.5519	16.9612	0.62113	1.62939	2.23372	7.51237	2.90927	7.67902e-05	0.00355249	up
Niben101Scf00206g00009	Niben101Scf00206g00009	3098	Niben101Scf00206g00009.1	NA	NA	NA	NA	OsI_02421 [Oryza sativa Indica Group] dbj|BAH91149.1| [Oryza sativa Japonica Group]	NA	1.03065	2.52384	1.98271	0	0.094933	0	58.3274	5.8661	7.68881e-05	0.00355346	up
Niben101Scf05824g13011	Niben101Scf05824g13011	39335	Niben101Scf05824g13011.1	GO:0003735(structural constituent of ribosome);GO:0005622(intracellular);GO:0005840(ribosome);GO:0006412(translation)	03010(Ribosome)	K02912	NA	60S ribosomal protein L32-1	NA	6.65484	5.75068	5.1548	3.35645	2.52118	2.7211	2.0422	1.03012	8.13812e-05	0.00372756	up
Niben101Scf02563g02008	Niben101Scf02563g02008	22245	Niben101Scf02563g02008.1	GO:0004672(protein kinase activity);GO:0004674(protein serine/threonine kinase activity);GO:0005524(ATP binding);GO:0006468(protein phosphorylation);GO:0016772(transferase activity, transferring phosphorus-containing groups);GO:0048544(recognition of pollen)	00520(Amino sugar and nucleotide sugar metabolism)	K01183	EC:3.2.1.14	receptor kinase 3 LENGTH=850	NA	1.22254	3.11735	2.43922	0.991377	0.883596	0.663004	2.67107	1.41742	8.2658e-05	0.0037711	up
Niben101Scf07881g00001	Niben101Scf07881g00001	46058	Niben101Scf07881g00001.1	NA	NA	NA	NA	conserved hypothetical protein [Ricinus communis] gb|EEF34025.1| conserved hypothetical protein [Ricinus communis]	NA	3.48617	2.85504	3.0638	1.77735	1.28858	1.22472	2.19198	1.13223	8.32151e-05	0.00378739	up
Niben101Scf02814g04009	Niben101Scf02814g04009	23877	Niben101Scf02814g04009.1	GO:0005506(iron ion binding);GO:0016705(oxidoreductase activity, acting on paired donors, with incorporation or reduction of molecular oxygen);GO:0020037(heme binding);GO:0055114(oxidation-reduction process)	00380(Tryptophan metabolism)	K07408	EC:1.14.14.1	Cytochrome P450 1A1	NA	0.747625	1.18451	0.757657	0	0	0	8965.98	13.1302	8.40764e-05	0.00380948	up
Niben101Scf01106g02009	Niben101Scf01106g02009	10930	Niben101Scf01106g02009.1	NA	NA	NA	NA	Unknown protein	NA	0.257149	0.711472	0.653949	0	0	0	5408.57	12.401	8.53906e-05	0.00385392	up
Niben101Scf05917g00001	Niben101Scf05917g00001	39620	Niben101Scf05917g00001.1	GO:0016020(membrane);GO:0035556(intracellular signal transduction)	NA	NA	NA	Protein cornichon homolog 4	NA	3.38263	4.74686	5.17054	2.22867	2.20981	2.03377	2.05493	1.03909	8.72471e-05	0.00393003	up
Niben101Scf00448g21001	Niben101Scf00448g21001	5429	Niben101Scf00448g21001.1	NA	NA	NA	NA	Unknown protein	NA	0.660294	0.702035	0.230795	0.059699	0	0	26.6859	4.73801	9.22373e-05	0.00412267	up
Niben101Scf01221g15003	Niben101Scf01221g15003	11927	Niben101Scf01221g15003.1	GO:0005515(protein binding);GO:0008270(zinc ion binding)	04141(Protein processing in endoplasmic reticulum);04120(Ubiquitin mediated proteolysis)	K10601	EC:2.3.2.27	RING finger protein 44	NA	0.158403	0.412443	0.202774	0	0	0	2578.73	11.3324	0.00010929	0.00472492	up
Niben101Scf03652g01004	Niben101Scf03652g01004	29049	Niben101Scf03652g01004.1	NA	03013(RNA transport);03008(Ribosome biogenesis in eukaryotes)	K07562	NA	60S ribosomal export protein NMD3	NA	5.91352	6.42899	7.60239	1.97542	3.71422	4.19458	2.01785	1.01282	0.000118206	0.00503038	up
Niben101Scf07693g00001	Niben101Scf07693g00001	45519	Niben101Scf07693g00001.1	GO:0004601(peroxidase activity);GO:0006979(response to oxidative stress);GO:0020037(heme binding);GO:0055114(oxidation-reduction process)	00940(Phenylpropanoid biosynthesis)	K00430	EC:1.11.1.7	Peroxidase 4	NA	2.15078	6.57105	4.08078	1.76544	1.23598	0.696165	3.46243	1.79179	0.000133258	0.0055937	up
Niben101Scf05239g01022	Niben101Scf05239g01022	36991	Niben101Scf05239g01022.1	NA	03040(Spliceosome);03013(RNA transport)	K12879	NA	THO complex subunit 2	NA	1.14402	2.0738	1.93	0.569951	0.540146	0.761145	2.75102	1.45996	0.000136735	0.0057034	up
Niben101Scf00051g05017	Niben101Scf00051g05017	1493	Niben101Scf00051g05017.1	NA	NA	NA	NA	General transcription factor 3C polypeptide 5	NA	1.71653	4.27046	2.23294	0.61763	0.659537	0.570719	4.44829	2.15325	0.000139711	0.00579094	up
Niben101Scf04091g00020	Niben101Scf04091g00020	31534	Niben101Scf04091g00020.1	NA	04141(Protein processing in endoplasmic reticulum)	K13993	NA	Heat shock protein 16	NA	0.22947	1.30485	1.72719	0	0	0	10871.7	13.4083	0.000141574	0.00585242	up
Niben101Scf01188g00029	Niben101Scf01188g00029	11601	Niben101Scf01188g00029.1	NA	NA	NA	NA	Unknown protein	NA	2.18896	4.04012	4.85375	0.798173	1.01138	1.24953	3.62293	1.85716	0.000155087	0.00629279	up
Niben101Scf06538g02008	Niben101Scf06538g02008	41893	Niben101Scf06538g02008.1	GO:0047134(protein-disulfide reductase activity);GO:0055114(oxidation-reduction process)	NA	NA	NA	Cysteine/Histidine-rich C1 domain family protein LENGTH=247	NA	3.67003	4.96496	5.23136	2.17027	1.4321	2.04741	2.45432	1.29532	0.000169015	0.00675426	up
Niben101Scf09057g01009	Niben101Scf09057g01009	48954	Niben101Scf09057g01009.1	GO:0003700(sequence-specific DNA binding transcription factor activity);GO:0006355(regulation of transcription, DNA-templated);GO:0043565(sequence-specific DNA binding)	04626(Plant-pathogen interaction)	K13425	NA	WRKY transcription factor 22	NA	5.92723	6.42139	4.7942	2.3134	3.71773	1.90576	2.15989	1.11096	0.000173353	0.00687107	up
Niben101Scf02090g04019	Niben101Scf02090g04019	18736	Niben101Scf02090g04019.1	GO:0005524(ATP binding);GO:0016887(ATPase activity)	03008(Ribosome biogenesis in eukaryotes)	K14572	NA	ATPases;nucleotide binding;ATP binding;nucleoside-triphosphatases;transcription factor binding LENGTH=5393	NA	0.336206	0.440537	0.545734	0.232337	0.179031	0.219172	2.09737	1.06858	0.000190292	0.00738417	up
Niben101Scf13185g00010	Niben101Scf13185g00010	54786	Niben101Scf13185g00010.1	GO:0016614(oxidoreductase activity, acting on CH-OH group of donors);GO:0046577(long-chain-alcohol oxidase activity);GO:0050660(flavin adenine dinucleotide binding);GO:0055114(oxidation-reduction process)	NA	NA	NA	Long-chain-alcohol oxidase FAO1	NA	3.09343	9.18234	6.41294	1.57918	3.18575	2.3546	2.62499	1.39231	0.000201511	0.00769037	up
Niben101Scf02941g00008	Niben101Scf02941g00008	24969	Niben101Scf02941g00008.1	NA	NA	NA	NA	UPF0496 protein	NA	0.700243	0.683262	1.41085	0.171544	0.254397	0.109253	5.22121	2.38438	0.000244504	0.00899681	up
Niben101Scf03644g02006	Niben101Scf03644g02006	28996	Niben101Scf03644g02006.1	NA	03008(Ribosome biogenesis in eukaryotes)	K14536	EC:3.6.5.-	Protein DYAD	NA	0.24032	0.455517	0.213498	0.052417	0.032728	0	10.6798	3.41682	0.000245347	0.00902065	up
Niben101Scf04131g00007	Niben101Scf04131g00007	31903	Niben101Scf04131g00007.1	GO:0005759(mitochondrial matrix)	NA	NA	NA	Mitochondrial glycoprotein family protein LENGTH=234	NA	4.96901	4.06332	3.87705	1.67967	2.22864	1.9342	2.20956	1.14376	0.000274975	0.00992057	up
Niben101Ctg12636g00001	Niben101Ctg12636g00001	494	Niben101Ctg12636g00001.1	NA	NA	NA	NA	ABC transporter A family member 3	NA	1.62394	2.97648	2.76805	0.410887	0.35922	1.02352	4.10813	2.03848	0.000279456	0.0100119	up
Niben101Scf05955g03041	Niben101Scf05955g03041	39833	Niben101Scf05955g03041.1	GO:0006855(drug transmembrane transport);GO:0015238(drug transmembrane transporter activity);GO:0015297(antiporter activity);GO:0016020(membrane);GO:0055085(transmembrane transport)	NA	NA	NA	Multidrug resistance protein MdtK	NA	2.06364	3.71775	3.33324	1.23939	1.55901	1.40157	2.17017	1.11781	0.000283399	0.0101218	up
Niben101Scf10015g02003	Niben101Scf10015g02003	50841	Niben101Scf10015g02003.1	GO:0046872(metal ion binding)	NA	NA	NA	Zinc finger protein 1	NA	31.2737	47.4474	37.0297	11.4692	27.0166	15.553	2.14199	1.09895	0.000285847	0.0101861	up
Niben101Scf03753g00007	Niben101Scf03753g00007	29546	Niben101Scf03753g00007.1	GO:0005515(protein binding);GO:0046872(metal ion binding)	03040(Spliceosome)	K12862	NA	zinc finger WD40 repeat protein 1 LENGTH=430	NA	1.58928	1.71071	0.674132	0.409453	0.340475	0.30725	3.75918	1.91042	0.000285861	0.0101861	up
Niben101Scf09387g00007	Niben101Scf09387g00007	49636	Niben101Scf09387g00007.1	GO:0004857(enzyme inhibitor activity);GO:0030599(pectinesterase activity)	00040(Pentose and glucuronate interconversions);00500(Starch and sucrose metabolism)	K01051	EC:3.1.1.11	Plant invertase/pectin methylesterase inhibitor superfamily protein LENGTH=204	NA	10.8578	28.5793	18.5271	7.92458	10.6106	6.75958	2.29155	1.19632	0.00030736	0.0107613	up
Niben101Scf01166g16008	Niben101Scf01166g16008	11398	Niben101Scf01166g16008.1	GO:0003677(DNA binding);GO:0006355(regulation of transcription, DNA-templated)	03013(RNA transport);03015(mRNA surveillance pathway);03018(RNA degradation)	K13126	NA	NAC domain-containing protein 7	NA	1.53166	1.43324	1.13456	0.077076	0.372485	0.450482	4.55473	2.18737	0.000319606	0.0111143	up
Niben101Scf11484g00019	Niben101Scf11484g00019	53054	Niben101Scf11484g00019.1	GO:0005576(extracellular region);GO:0009664(plant-type cell wall organization)	NA	NA	NA	Expansin-A1	NA	1.51875	1.16336	1.29584	0.294529	0	0.156502	8.81966	3.14072	0.000325477	0.0112888	up
Niben101Scf07023g00002	Niben101Scf07023g00002	43486	Niben101Scf07023g00002.1	NA	NA	NA	NA	Unknown protein	NA	4.91396	3.564	5.09797	0.850955	2.11362	1.93115	2.77302	1.47146	0.000393934	0.0131073	up
Niben101Scf06562g02004	Niben101Scf06562g02004	41962	Niben101Scf06562g02004.1	GO:0003677(DNA binding);GO:0003899(DNA-directed RNA polymerase activity);GO:0005634(nucleus);GO:0006351(transcription, DNA-templated);GO:0008270(zinc ion binding)	00230(Purine metabolism);00240(Pyrimidine metabolism);03020(RNA polymerase)	K02999	EC:2.7.7.6	TPA: putative DNA-directed RNA polymerase family protein [Zea mays]	NA	2.31472	4.88163	7.12134	1.2995	1.5184	2.07236	2.9278	1.54982	0.000431745	0.0139731	up
Niben101Scf12983g01013	Niben101Scf12983g01013	54608	Niben101Scf12983g01013.1	GO:0006629(lipid metabolic process);GO:0016788(hydrolase activity, acting on ester bonds)	NA	NA	NA	GDSL esterase/lipase	NA	0.438593	1.96004	0.960343	0.150266	0	0.213581	9.23184	3.20662	0.000445458	0.0143166	up
Niben101Scf05348g01022	Niben101Scf05348g01022	37390	Niben101Scf05348g01022.1	GO:0006873(cellular ion homeostasis);GO:0008308(voltage-gated anion channel activity);GO:0016021(integral component of membrane);GO:0055085(transmembrane transport)	NA	NA	NA	C4-dicarboxylate transporter/malic acid transport protein LENGTH=556	NA	0.906143	0.812818	0.798631	0.338947	0.302871	0.335663	2.57559	1.3649	0.000458104	0.0145811	up
Niben101Scf18384g00002	Niben101Scf18384g00002	57547	Niben101Scf18384g00002.1	NA	00970(Aminoacyl-tRNA biosynthesis)	K02433	EC:6.3.5.6;EC:6.3.5.7	Sec14p-like phosphatidylinositol transfer family protein LENGTH=554	NA	1.2316	2.68921	1.75425	0.687425	0.480412	0.489673	3.42385	1.77562	0.000471132	0.0148424	up
Niben101Scf00279g11013	Niben101Scf00279g11013	3786	Niben101Scf00279g11013.1	NA	00230(Purine metabolism)	K01490	EC:3.5.4.6	Protein SGT1 homolog	NA	2.27377	2.00003	2.61317	0.667906	0.742898	1.33959	2.50399	1.32423	0.000486981	0.0151558	up
Niben101Scf00762g00008	Niben101Scf00762g00008	7952	Niben101Scf00762g00008.1	NA	NA	NA	NA	Uridine kinase	NA	2.97168	4.1326	3.2634	0.999496	1.40404	1.86725	2.42758	1.27952	0.000508624	0.0157025	up
Niben101Scf04702g06003	Niben101Scf04702g06003	34514	Niben101Scf04702g06003.1	GO:0005506(iron ion binding);GO:0016705(oxidoreductase activity, acting on paired donors, with incorporation or reduction of molecular oxygen);GO:0020037(heme binding);GO:0055114(oxidation-reduction process)	00909(Sesquiterpenoid and triterpenoid biosynthesis)	K15472	EC:1.14.13.121	Cytochrome P450 1A1	NA	8.937	6.01562	8.23108	5.04033	2.20053	4.25498	2.0167	1.012	0.000514384	0.0158485	up
Niben101Scf07965g02009	Niben101Scf07965g02009	46233	Niben101Scf07965g02009.1	NA	NA	NA	NA	conserved hypothetical protein [Ricinus communis] gb|EEF47606.1| conserved hypothetical protein [Ricinus communis]	NA	0.664424	0.817334	0.5753	0.127937	0.325731	0.163775	3.33158	1.7362	0.000545078	0.016617	up
Niben101Scf07429g00006	Niben101Scf07429g00006	44729	Niben101Scf07429g00006.1	GO:0003824(catalytic activity);GO:0004451(isocitrate lyase activity);GO:0008152(metabolic process);GO:0019752(carboxylic acid metabolic process)	01200(Carbon metabolism);00630(Glyoxylate and dicarboxylate metabolism)	K01637	EC:4.1.3.1	Isocitrate lyase	NA	0.156857	0.084804	0.062764	0	0	0	1014.75	9.98691	0.000584513	0.0175074	up
Niben101Scf04100g00005	Niben101Scf04100g00005	31603	Niben101Scf04100g00005.1	GO:0005215(transporter activity);GO:0006810(transport);GO:0016020(membrane)	NA	NA	NA	Aquaporin Z	NA	3.09791	4.75811	3.92563	1.33681	1.77786	2.41624	2.13014	1.09095	0.00058601	0.0175408	up
Niben101Scf00168g10008	Niben101Scf00168g10008	2787	Niben101Scf00168g10008.1	GO:0004672(protein kinase activity);GO:0004674(protein serine/threonine kinase activity);GO:0005524(ATP binding);GO:0006468(protein phosphorylation);GO:0016772(transferase activity, transferring phosphorus-containing groups)	04626(Plant-pathogen interaction)	K05391	NA	mitogen-activated protein kinase kinase kinase 19 LENGTH=344	NA	1.49364	2.66786	2.48399	0.310241	0.731209	0.933636	3.36466	1.75046	0.000587563	0.0175527	up
Niben101Scf02059g00010	Niben101Scf02059g00010	18272	Niben101Scf02059g00010.1	GO:0005515(protein binding);GO:0008270(zinc ion binding)	NA	NA	NA	RING finger protein 44	NA	2.47056	2.96127	4.0047	1.60407	1.9407	1.08896	2.03648	1.02608	0.000623306	0.0183716	up
Niben101Scf08716g01008	Niben101Scf08716g01008	48267	Niben101Scf08716g01008.1	GO:0005515(protein binding)	NA	NA	NA	Pentatricopeptide repeat-containing protein	NA	0.934769	1.38215	1.64644	0.435687	0.542375	0.728224	2.3228	1.21586	0.000633465	0.0184941	up
Niben101Scf05123g02015	Niben101Scf05123g02015	36470	Niben101Scf05123g02015.1	GO:0005515(protein binding);GO:0008270(zinc ion binding)	NA	NA	NA	RING zinc finger protein, putative [Medicago truncatula]	NA	2.54209	4.40153	2.53144	1.65633	0.709782	1.07254	2.75546	1.46229	0.000646459	0.0187786	up
Niben101Scf05491g02004	Niben101Scf05491g02004	38040	Niben101Scf05491g02004.1	GO:0003700(sequence-specific DNA binding transcription factor activity);GO:0006351(transcription, DNA-templated);GO:0006355(regulation of transcription, DNA-templated);GO:0043565(sequence-specific DNA binding)	04075(Plant hormone signal transduction)	K14431	NA	bZIP transcription factor family protein LENGTH=481	NA	1.0966	1.88271	1.93134	0.194245	0.853414	0.373257	3.45597	1.78909	0.000661663	0.0191121	up
Niben101Scf05210g00003	Niben101Scf05210g00003	36866	Niben101Scf05210g00003.1	NA	NA	NA	NA	Pirin-like protein	NA	7.11144	10.7483	9.98576	2.90106	6.76332	2.52948	2.28356	1.19129	0.000759094	0.0212749	up
Niben101Scf02653g05015	Niben101Scf02653g05015	22880	Niben101Scf02653g05015.1	NA	NA	NA	NA	CCAAT/enhancer-binding protein zeta	NA	2.73522	5.48948	3.40098	2.1617	1.66513	1.7107	2.09943	1.07	0.000764605	0.0213775	up
Niben101Scf00981g04002	Niben101Scf00981g04002	9849	Niben101Scf00981g04002.1	GO:0046872(metal ion binding)	NA	NA	NA	Zinc finger CCCH domain-containing protein 39	NA	1.74867	2.24143	1.5268	0.771646	1.01605	0.849929	2.09162	1.06462	0.000792388	0.0219441	up
Niben101Scf08277g00007	Niben101Scf08277g00007	47063	Niben101Scf08277g00007.1	GO:0005515(protein binding)	NA	NA	NA	F-box/LRR-repeat protein	NA	0.563684	0.334156	0.359432	0	0.042394	0	29.6568	4.89029	0.000824422	0.0226485	up
Niben101Scf02740g09004	Niben101Scf02740g09004	23316	Niben101Scf02740g09004.1	GO:0004672(protein kinase activity);GO:0004674(protein serine/threonine kinase activity);GO:0005524(ATP binding);GO:0006468(protein phosphorylation);GO:0016772(transferase activity, transferring phosphorus-containing groups);GO:0030246(carbohydrate binding)	00500(Starch and sucrose metabolism)	K01176	EC:3.2.1.1	receptor lectin kinase LENGTH=675	NA	4.04733	1.81388	3.39224	1.77976	0.897945	1.36209	2.29057	1.19571	0.000856001	0.02332	up
Niben101Scf04892g00013	Niben101Scf04892g00013	35350	Niben101Scf04892g00013.1	NA	04075(Plant hormone signal transduction)	K13464	NA	jasmonate-zim-domain protein 3 LENGTH=352	NA	0.241417	0.078984	0.062444	0	0	0	1276.15	10.3176	0.000910534	0.0244658	up
Niben101Scf09555g00006	Niben101Scf09555g00006	50006	Niben101Scf09555g00006.1	GO:0003824(catalytic activity);GO:0005992(trehalose biosynthetic process);GO:0008152(metabolic process)	00500(Starch and sucrose metabolism)	K01087	EC:3.1.3.12	Trehalose-phosphate phosphatase A	NA	2.06687	5.98756	3.57849	1.80361	1.53132	1.81217	2.26009	1.17638	0.000966535	0.0256132	up
Niben101Scf11723g01003	Niben101Scf11723g01003	53360	Niben101Scf11723g01003.1	GO:0004872(receptor activity);GO:0005788(endoplasmic reticulum lumen)	NA	NA	NA	Auxin-binding protein 1	NA	0.269813	0.43158	0.150011	0	0	0	2838.01	11.4707	0.000972389	0.0256684	up
Niben101Scf09334g04009	Niben101Scf09334g04009	49539	Niben101Scf09334g04009.1	GO:0004672(protein kinase activity);GO:0005524(ATP binding);GO:0006468(protein phosphorylation);GO:0016772(transferase activity, transferring phosphorus-containing groups)	04075(Plant hormone signal transduction)	K13415	EC:2.7.10.1;EC:2.7.11.1	receptor-like kinase 902 LENGTH=647	NA	3.77155	2.03436	3.88073	1.55767	1.14628	1.53018	2.28775	1.19393	0.000975945	0.0257208	up
Niben101Scf00472g02011	Niben101Scf00472g02011	5664	Niben101Scf00472g02011.1	GO:0003677(DNA binding);GO:0046983(protein dimerization activity)	NA	NA	NA	Agamous-like MADS-box protein AGL86	NA	4.18735	3.65228	3.80579	1.18414	1.69321	1.08553	2.93862	1.55514	0.00100218	0.0262716	up
Niben101Scf07984g04008	Niben101Scf07984g04008	46285	Niben101Scf07984g04008.1	NA	NA	NA	NA	ATFP4-like protein [Medicago truncatula]	NA	110.076	47.7705	84.2207	53.982	24.4436	40.0065	2.04393	1.03134	0.00100666	0.0263592	up
Niben101Ctg14324g00001	Niben101Ctg14324g00001	730	Niben101Ctg14324g00001.1	NA	03013(RNA transport)	K14310	NA	Nuclear pore complex protein NUP205	NA	1.04284	1.23961	1.7461	0.28338	0.34633	0.526525	3.4842	1.80083	0.00105968	0.0274672	up
Niben101Scf07036g02001	Niben101Scf07036g02001	43579	Niben101Scf07036g02001.1	GO:0006457(protein folding);GO:0051082(unfolded protein binding)	04141(Protein processing in endoplasmic reticulum)	K09517	NA	Chaperone protein DnaJ	NA	0.784624	2.2883	2.28401	0.307863	0.183266	0.558909	5.10166	2.35097	0.00112296	0.0286417	up
Niben101Scf05030g03006	Niben101Scf05030g03006	36025	Niben101Scf05030g03006.1	GO:0004857(enzyme inhibitor activity);GO:0005618(cell wall);GO:0030599(pectinesterase activity);GO:0042545(cell wall modification)	00040(Pentose and glucuronate interconversions);00500(Starch and sucrose metabolism)	K01051	EC:3.1.1.11	Pectinesterase/pectinesterase inhibitor	NA	0.678626	1.09262	0.987366	0.161427	0.256858	0	6.59506	2.72139	0.00114312	0.0290278	up
Niben101Scf04886g05008	Niben101Scf04886g05008	35339	Niben101Scf04886g05008.1	NA	NA	NA	NA	conserved hypothetical protein [Ricinus communis] gb|EEF28791.1| conserved hypothetical protein [Ricinus communis]	NA	3.18326	3.38235	2.29747	1.0715	1.31711	0.887228	2.7056	1.43595	0.00115558	0.0292797	up
Niben101Scf09665g01003	Niben101Scf09665g01003	50232	Niben101Scf09665g01003.1	GO:0004857(enzyme inhibitor activity);GO:0005618(cell wall);GO:0030599(pectinesterase activity);GO:0042545(cell wall modification)	00040(Pentose and glucuronate interconversions);00500(Starch and sucrose metabolism)	K01051	EC:3.1.1.11	Pectinesterase/pectinesterase inhibitor 3	NA	1.41835	3.50933	3.46994	0.684973	1.46165	1.19099	2.51606	1.33117	0.00133241	0.0324707	up
Niben101Scf02168g02012	Niben101Scf02168g02012	19246	Niben101Scf02168g02012.1	GO:0005488(binding)	NA	NA	NA	Importin-5	NA	0.333908	0.610904	0.492616	0	0.108888	0.08876	7.27267	2.86248	0.00142755	0.0341843	up
Niben101Scf08719g00002	Niben101Scf08719g00002	48276	Niben101Scf08719g00002.1	GO:0003676(nucleic acid binding);GO:0046872(metal ion binding)	NA	NA	NA	Zinc finger protein 1	NA	1.42897	3.10421	2.73871	0.669267	0.123931	0.741899	4.73708	2.244	0.0014421	0.0343724	up
Niben101Scf03824g02004	Niben101Scf03824g02004	29951	Niben101Scf03824g02004.1	GO:0046983(protein dimerization activity)	NA	NA	NA	basic helix-loop-helix (bHLH) DNA-binding superfamily protein LENGTH=247	NA	0.896731	0.433702	0.212497	0	0.070323	0	21.9406	4.45553	0.00146511	0.0348132	up
Niben101Scf01942g06002	Niben101Scf01942g06002	17321	Niben101Scf01942g06002.1	GO:0005515(protein binding);GO:0008270(zinc ion binding)	NA	NA	NA	RING finger protein 44	NA	2.85204	3.59215	4.03776	1.46302	0.312298	1.55561	3.14685	1.65391	0.00146742	0.0348501	up
Niben101Scf05283g00010	Niben101Scf05283g00010	37117	Niben101Scf05283g00010.1	NA	NA	NA	NA	Unknown protein	NA	1.87936	2.50704	2.22393	0.845882	0.601169	0.627586	3.18626	1.67186	0.00151068	0.0356425	up
Niben101Scf10763g00021	Niben101Scf10763g00021	52089	Niben101Scf10763g00021.1	GO:0003677(DNA binding);GO:0003700(sequence-specific DNA binding transcription factor activity);GO:0006355(regulation of transcription, DNA-templated)	04626(Plant-pathogen interaction)	K13434	NA	Ethylene-responsive transcription factor 1	NA	0.468038	0.946331	0.767491	0.156119	0	0	13.9756	3.80484	0.00159205	0.0370998	up
Niben101Scf00096g04005	Niben101Scf00096g04005	1972	Niben101Scf00096g04005.1	GO:0004672(protein kinase activity);GO:0004674(protein serine/threonine kinase activity);GO:0005524(ATP binding);GO:0006468(protein phosphorylation);GO:0016772(transferase activity, transferring phosphorus-containing groups);GO:0030246(carbohydrate binding)	00500(Starch and sucrose metabolism)	K01176	EC:3.2.1.1	receptor lectin kinase LENGTH=675	NA	0.416925	0.861237	0.334073	0.154667	0.073169	0.147161	4.29933	2.10411	0.00159652	0.0371339	up
Niben101Scf06715g02006	Niben101Scf06715g02006	42425	Niben101Scf06715g02006.1	GO:0004672(protein kinase activity);GO:0004674(protein serine/threonine kinase activity);GO:0005524(ATP binding);GO:0006468(protein phosphorylation);GO:0016772(transferase activity, transferring phosphorus-containing groups)	04626(Plant-pathogen interaction)	K05391	NA	mitogen-activated protein kinase kinase kinase 21 LENGTH=336	NA	0.19625	0.335401	0.11783	0	0	0	2164.94	11.0801	0.0016961	0.0388306	up
Niben101Scf03224g11008	Niben101Scf03224g11008	26595	Niben101Scf03224g11008.1	GO:0005515(protein binding)	NA	NA	NA	Pentatricopeptide repeat-containing protein	NA	0.491099	0.318215	0.598909	0.116882	0.097496	0.111618	4.31976	2.11095	0.00175113	0.0397496	up
Niben101Scf00460g00002	Niben101Scf00460g00002	5544	Niben101Scf00460g00002.1	NA	NA	NA	NA	conserved hypothetical protein [Ricinus communis] gb|EEF29839.1| conserved hypothetical protein [Ricinus communis]	NA	6.27628	7.56731	7.71111	5.22409	2.38183	3.15618	2.00283	1.00204	0.00175513	0.0398014	up
Niben101Scf14179g00001	Niben101Scf14179g00001	55571	Niben101Scf14179g00001.1	NA	NA	NA	NA	Late embryogenesis abundant protein (LEA) family protein LENGTH=385	NA	19.0045	48.0146	30.3544	5.94798	14.1622	6.67088	3.63591	1.86232	0.00180969	0.0406596	up
Niben101Scf08728g01022	Niben101Scf08728g01022	48313	Niben101Scf08728g01022.1	GO:0003824(catalytic activity);GO:0005992(trehalose biosynthetic process);GO:0008152(metabolic process)	00500(Starch and sucrose metabolism)	K16055	EC:2.4.1.15;EC:3.1.3.12	trehalose phosphate synthase LENGTH=861	NA	0.038769	0.064815	0.067094	0	0	0	568.927	9.1521	0.00187041	0.0416187	up
Niben101Scf04206g00007	Niben101Scf04206g00007	32228	Niben101Scf04206g00007.1	GO:0005515(protein binding)	NA	NA	NA	Tetratricopeptide repeat (TPR)-like superfamily protein LENGTH=306	NA	0.218992	0.113003	0.14627	0	0	0	1594.22	10.6386	0.00189902	0.0420532	up
Niben101Scf00338g06003	Niben101Scf00338g06003	4355	Niben101Scf00338g06003.1	GO:0016866(intramolecular transferase activity);GO:0030244(cellulose biosynthetic process)	00520(Amino sugar and nucleotide sugar metabolism)	K13379	EC:2.4.1.-;EC:5.4.99.30	Alpha-1,4-glucan-protein synthase [UDP-forming]	NA	0.27999	0.418864	0.352051	0.042931	0	0.041404	12.4611	3.63936	0.00196315	0.0430198	up
Niben101Scf17819g00005	Niben101Scf17819g00005	57319	Niben101Scf17819g00005.1	NA	00511(Other glycan degradation)	K01227	EC:3.2.1.96	LOB domain-containing protein 15	NA	1.86118	2.44011	1.9892	0.978108	0.726841	0.756428	2.55568	1.35371	0.00200095	0.0435795	up
Niben101Scf06347g01011	Niben101Scf06347g01011	41173	Niben101Scf06347g01011.1	GO:0005643(nuclear pore)	03013(RNA transport)	K14310	NA	Nuclear pore complex protein NUP205	NA	3.09387	2.87386	1.9515	0.8091	1.24665	1.36886	2.31245	1.20942	0.00205139	0.0443149	up
Niben101Scf00629g02007	Niben101Scf00629g02007	6986	Niben101Scf00629g02007.1	GO:0003677(DNA binding)	NA	NA	NA	Myb-like DNA-binding protein myb-1	NA	0.476464	0.237661	0.888907	0.050518	0	0.057167	14.8863	3.89591	0.00207478	0.0446614	up
Niben101Scf01545g02007	Niben101Scf01545g02007	14464	Niben101Scf01545g02007.1	GO:0004672(protein kinase activity);GO:0004674(protein serine/threonine kinase activity);GO:0005524(ATP binding);GO:0006468(protein phosphorylation);GO:0007165(signal transduction);GO:0016772(transferase activity, transferring phosphorus-containing groups)	04075(Plant hormone signal transduction)	K14498	EC:2.7.11.1	CBL-interacting protein kinase 5 LENGTH=445	NA	2.255	2.77142	1.65925	0.987829	1.06525	1.13532	2.09688	1.06824	0.00207683	0.0446838	up
Niben101Scf02902g00006	Niben101Scf02902g00006	24532	Niben101Scf02902g00006.1	GO:0005515(protein binding)	00970(Aminoacyl-tRNA biosynthesis)	K01889	EC:6.1.1.20	F-box protein	NA	2.43418	1.53395	2.86952	1.40502	0.62822	0.539452	2.65778	1.41022	0.00211794	0.0452153	up
Niben101Scf04655g03002	Niben101Scf04655g03002	34287	Niben101Scf04655g03002.1	GO:0003735(structural constituent of ribosome);GO:0005622(intracellular);GO:0005840(ribosome);GO:0006412(translation)	03010(Ribosome)	K02978	NA	40S ribosomal protein S27-1	NA	11.9249	11.9822	9.14629	5.36845	5.26206	5.00034	2.11463	1.0804	0.00211812	0.0452153	up
Niben101Scf01795g14001	Niben101Scf01795g14001	16359	Niben101Scf01795g14001.1	GO:0005515(protein binding)	NA	NA	NA	Pentatricopeptide repeat-containing protein	NA	1.75459	1.33419	2.09763	0.682442	0.749128	0.843851	2.27932	1.1886	0.00219331	0.0465195	up
Niben101Scf01856g00011	Niben101Scf01856g00011	16801	Niben101Scf01856g00011.1	NA	NA	NA	NA	Protein GAMETE EXPRESSED 2	NA	0.213649	0.461486	0.353244	0.022022	0.098803	0.08291	5.04763	2.33561	0.00222864	0.047015	up
Niben101Scf09993g00001	Niben101Scf09993g00001	50806	Niben101Scf09993g00001.1	NA	NA	NA	NA	thionin-like protein [Nicotiana tabacum]	NA	0	0	0	0	0.042717	67.1276	4.46626e-06	-17.7725	2.26576e-11	1.58658e-08	down
Niben101Scf12076g00017	Niben101Scf12076g00017	53757	Niben101Scf12076g00017.1	NA	NA	NA	NA	BnaC09g38230D [Brassica napus]	NA	8.77107	9.1361	11.0686	32.4946	16.2997	25.025	0.392523	-1.34915	9.47967e-11	5.43004e-08	down
Niben101Scf04732g00001	Niben101Scf04732g00001	34678	Niben101Scf04732g00001.1	NA	NA	NA	NA	Unknown protein	NA	11.3205	10.3628	8.88353	34.9131	16.5197	29.7358	0.376584	-1.40896	1.3624e-10	7.07467e-08	down
Niben101Scf05375g00003	Niben101Scf05375g00003	37522	Niben101Scf05375g00003.1	NA	NA	NA	NA	thionin-like protein [Nicotiana tabacum]	NA	0	0	0	0	0	19.6514	1.52661e-05	-15.9993	4.61112e-10	1.88591e-07	down
Niben101Scf09527g01015	Niben101Scf09527g01015	49940	Niben101Scf09527g01015.1	GO:0009523(photosystem II);GO:0015979(photosynthesis);GO:0016020(membrane)	00190(Oxidative phosphorylation);00860(Porphyrin and chlorophyll metabolism)	K02259	NA	Photosystem II reaction center X protein	NA	24.4928	29.3397	32.0877	56.8643	75.1782	51.5945	0.467881	-1.09579	8.9207e-10	3.46453e-07	down
Niben101Scf00219g04022	Niben101Scf00219g04022	3217	Niben101Scf00219g04022.1	NA	NA	NA	NA	seven transmembrane domain protein [Zea mays]	NA	0	0	0	0	0	18.8804	1.58895e-05	-15.9416	1.56284e-09	5.64283e-07	down
Niben101Scf05375g00004	Niben101Scf05375g00004	37523	Niben101Scf05375g00004.1	NA	NA	NA	NA	thionin-like protein [Nicotiana tabacum]	NA	0	0	0	0	0	4.85198	6.18305e-05	-13.9813	6.47361e-09	1.95089e-06	down
Niben101Scf06081g02017	Niben101Scf06081g02017	40226	Niben101Scf06081g02017.1	GO:0003676(nucleic acid binding);GO:0003723(RNA binding)	NA	NA	NA	Poly(rC)-binding protein 4	NA	0	0	0	3.22468	0	0	9.30326e-05	-13.3919	7.14625e-09	2.13078e-06	down
Niben101Scf01494g06001	Niben101Scf01494g06001	14019	Niben101Scf01494g06001.1	NA	01210(2-Oxocarboxylic acid metabolism);00380(Tryptophan metabolism);00966(Glucosinolate biosynthesis)	K11820	EC:2.4.1.195	UDP-glycosyltransferase 1 [Linum usitatissimum]	NA	0	0	0	0	0	14.6726	2.04463e-05	-15.5778	1.00715e-08	2.77408e-06	down
Niben101Scf13085g00001	Niben101Scf13085g00001	54684	Niben101Scf13085g00001.1	NA	00190(Oxidative phosphorylation)	K00416	NA	Cytochrome b-c1 complex subunit 6	NA	0	0	0	16.0893	0	0	1.86459e-05	-15.7108	1.04196e-08	2.84943e-06	down
Niben101Scf05895g02016	Niben101Scf05895g02016	39576	Niben101Scf05895g02016.1	GO:0004462(lactoylglutathione lyase activity);GO:0046872(metal ion binding)	NA	NA	NA	Lactoylglutathione lyase	NA	0	0	0	0	0	2.45502	0.000122199	-12.9985	1.91569e-08	4.71977e-06	down
Niben101Scf04899g04013	Niben101Scf04899g04013	35386	Niben101Scf04899g04013.1	NA	NA	NA	NA	lectin-receptor like protein kinase 3 [Nicotiana tabacum]	NA	0	0	0	0	6.49378	0	4.61981e-05	-14.4018	2.16757e-08	5.24484e-06	down
Niben101Scf14098g00007	Niben101Scf14098g00007	55496	Niben101Scf14098g00007.1	NA	NA	NA	NA	Bifunctional inhibitor/lipid-transfer protein/seed storage 2S albumin superfamily protein LENGTH=291	NA	33.8092	53.0639	38.4686	64.1674	89.4381	115.663	0.46549	-1.10318	5.47206e-08	1.13407e-05	down
Niben101Scf03171g03021	Niben101Scf03171g03021	26307	Niben101Scf03171g03021.1	NA	NA	NA	NA	Unknown protein	NA	52.2011	38.9501	43.2641	148.294	69.8777	83.2543	0.445932	-1.1651	7.52306e-08	1.43672e-05	down
Niben101Scf02752g07008	Niben101Scf02752g07008	23404	Niben101Scf02752g07008.1	GO:0009055(electron carrier activity);GO:0015035(protein disulfide oxidoreductase activity);GO:0045454(cell redox homeostasis)	NA	NA	NA	Glutaredoxin-C1	NA	5.75562	6.20948	5.1542	13.5406	43.8462	15.6536	0.234381	-2.09307	8.1928e-08	1.53295e-05	down
Niben101Scf02790g05008	Niben101Scf02790g05008	23626	Niben101Scf02790g05008.1	GO:0009523(photosystem II);GO:0015979(photosynthesis);GO:0016020(membrane)	00190(Oxidative phosphorylation);00860(Porphyrin and chlorophyll metabolism)	K02259	NA	Photosystem II reaction center X protein	NA	11.8705	15.6691	10.0279	27.8832	39.3812	23.737	0.412823	-1.2764	9.444e-08	1.71162e-05	down
Niben101Scf05880g02003	Niben101Scf05880g02003	39519	Niben101Scf05880g02003.1	GO:0003824(catalytic activity);GO:0004722(protein serine/threonine phosphatase activity);GO:0006470(protein dephosphorylation)	NA	NA	NA	Protein phosphatase 2C family protein LENGTH=396	NA	6.1524	6.34967	5.68146	16.8014	11.4689	9.08421	0.486783	-1.03865	9.6248e-08	1.73758e-05	down
Niben101Scf09512g01014	Niben101Scf09512g01014	49892	Niben101Scf09512g01014.1	NA	04120(Ubiquitin mediated proteolysis)	K04706	NA	transcription factor like protein [Arabidopsis thaliana]	NA	0.784108	0.798921	0.875366	2.72038	2.37167	3.20077	0.296449	-1.75415	1.88961e-07	2.95035e-05	down
Niben101Scf17701g00006	Niben101Scf17701g00006	57271	Niben101Scf17701g00006.1	NA	NA	NA	NA	Alpha/beta hydrolase domain-containing protein 11	NA	0.265776	0.078016	0.217526	1.25762	0.766469	0.872088	0.193813	-2.36726	8.77919e-07	0.00010093	down
Niben101Scf02897g02017	Niben101Scf02897g02017	24525	Niben101Scf02897g02017.1	NA	NA	NA	NA	Growth-regulating factor 4	NA	0	0	0	0.408154	0.337519	0.339873	0.000276359	-11.8212	9.59101e-07	0.00010698	down
Niben101Scf01556g04013	Niben101Scf01556g04013	14527	Niben101Scf01556g04013.1	NA	04146(Peroxisome)	K11147	EC:1.1.-.-	Dehydrogenase/reductase SDR family member 4	NA	0	0	0	0.449611	0.957667	0.286296	0.00017714	-12.4628	1.44534e-06	0.000149436	down
Niben101Scf04893g01007	Niben101Scf04893g01007	35356	Niben101Scf04893g01007.1	NA	NA	NA	NA	orf141 [Beta vulgaris subsp. vulgaris] dbj|BAD66774.1| orf141 [Beta vulgaris subsp. vulgaris]	NA	0	0	0	0.895463	0.551043	0.786881	0.000134325	-12.862	2.2332e-06	0.000210203	down
Niben101Scf17324g00004	Niben101Scf17324g00004	57108	Niben101Scf17324g00004.1	GO:0016491(oxidoreductase activity)	NA	NA	NA	Oxidoreductase family protein LENGTH=362	NA	3.38336	1.32595	2.98852	6.23113	6.63072	6.57337	0.396076	-1.33615	3.91444e-06	0.000336981	down
Niben101Scf03453g01001	Niben101Scf03453g01001	28047	Niben101Scf03453g01001.1	NA	00240(Pyrimidine metabolism)	K16904	EC:3.6.1.12	dCTP pyrophosphatase 1	NA	0.87578	0.676927	0.53	1.57518	3.51518	2.91542	0.26015	-1.94258	4.0118e-06	0.000344627	down
Niben101Ctg16385g00003	Niben101Ctg16385g00003	1160	Niben101Ctg16385g00003.1	GO:0003677(DNA binding);GO:0003700(sequence-specific DNA binding transcription factor activity);GO:0006355(regulation of transcription, DNA-templated)	04626(Plant-pathogen interaction)	K13434	NA	Ethylene-responsive transcription factor 10	NA	7.42796	6.38233	5.93926	22.9633	12.284	10.726	0.429587	-1.21898	4.27162e-06	0.000362658	down
Niben101Scf03114g03011	Niben101Scf03114g03011	25965	Niben101Scf03114g03011.1	GO:0005524(ATP binding);GO:0006457(protein folding);GO:0006950(response to stress);GO:0051082(unfolded protein binding)	04141(Protein processing in endoplasmic reticulum);04626(Plant-pathogen interaction)	K04079	NA	Chaperone protein HtpG	NA	0.880325	1.03423	0.835064	2.35644	1.76917	1.70609	0.471495	-1.08469	4.4034e-06	0.000372043	down
Niben101Scf08635g02001	Niben101Scf08635g02001	47971	Niben101Scf08635g02001.1	GO:0003677(DNA binding);GO:0003700(sequence-specific DNA binding transcription factor activity);GO:0005634(nucleus);GO:0006355(regulation of transcription, DNA-templated);GO:0008270(zinc ion binding);GO:0043565(sequence-specific DNA binding);GO:0045893(positive regulation of transcription, DNA-templated)	NA	NA	NA	GATA transcription factor 2	NA	0.36674	0.560874	0.234829	2.34474	1.35867	1.49516	0.223608	-2.16095	4.89897e-06	0.000407948	down
Niben101Scf06275g03011	Niben101Scf06275g03011	40970	Niben101Scf06275g03011.1	GO:0006952(defense response)	NA	NA	NA	Defensin-like protein	NA	0	0	0	0.16377	0.089628	3.71166	7.56608e-05	-13.6901	5.22022e-06	0.000424077	down
Niben101Scf00839g00006	Niben101Scf00839g00006	8478	Niben101Scf00839g00006.1	GO:0003677(DNA binding);GO:0003700(sequence-specific DNA binding transcription factor activity);GO:0006355(regulation of transcription, DNA-templated)	04626(Plant-pathogen interaction)	K13434	NA	Ethylene-responsive transcription factor 11	NA	0.399546	0.699167	0.226898	2.09856	3.23504	1.79615	0.185927	-2.4272	6.21786e-06	0.00049049	down
Niben101Scf07829g03018	Niben101Scf07829g03018	45964	Niben101Scf07829g03018.1	NA	NA	NA	NA	Late embryogenesis abundant protein 1	NA	0	0	0	0.24184	1.57712	0.138534	0.000153257	-12.6718	8.38851e-06	0.000615235	down
Niben101Scf02408g00017	Niben101Scf02408g00017	21012	Niben101Scf02408g00017.1	GO:0005509(calcium ion binding)	04626(Plant-pathogen interaction)	K13448	NA	Calcium-binding EF-hand family protein LENGTH=187	NA	7.32434	6.36348	6.12958	10.9129	18.9677	10.2709	0.493565	-1.01869	1.0681e-05	0.000747928	down
Niben101Scf16007g00011	Niben101Scf16007g00011	56615	Niben101Scf16007g00011.1	GO:0003677(DNA binding);GO:0003700(sequence-specific DNA binding transcription factor activity);GO:0006355(regulation of transcription, DNA-templated)	04626(Plant-pathogen interaction)	K13434	NA	Ethylene-responsive transcription factor 1	NA	8.49996	5.81037	7.80138	21.7366	12.5331	12.4183	0.473606	-1.07824	1.28649e-05	0.000862937	down
Niben101Scf08840g00003	Niben101Scf08840g00003	48550	Niben101Scf08840g00003.1	GO:0003677(DNA binding);GO:0003700(sequence-specific DNA binding transcription factor activity);GO:0006355(regulation of transcription, DNA-templated)	04626(Plant-pathogen interaction)	K13434	NA	Ethylene-responsive transcription factor 1	NA	1.12059	0.794652	0.825303	4.04677	1.46355	3.00793	0.321726	-1.63609	1.32271e-05	0.000880841	down
Niben101Scf06684g01005	Niben101Scf06684g01005	42341	Niben101Scf06684g01005.1	GO:0005524(ATP binding);GO:0006457(protein folding);GO:0006950(response to stress);GO:0051082(unfolded protein binding)	04141(Protein processing in endoplasmic reticulum)	K04079	NA	Chaperone protein HtpG	NA	2.64726	4.0148	2.99412	10.2421	5.09843	6.55328	0.441047	-1.181	1.38974e-05	0.000914933	down
Niben101Scf14098g00005	Niben101Scf14098g00005	55495	Niben101Scf14098g00005.1	NA	NA	NA	NA	Unknown protein	NA	3.58325	8.86998	7.55751	12.709	16.1645	18.2293	0.424831	-1.23504	1.51823e-05	0.0009841	down
Niben101Scf00682g04013	Niben101Scf00682g04013	7288	Niben101Scf00682g04013.1	GO:0004794(L-threonine ammonia-lyase activity);GO:0006520(cellular amino acid metabolic process);GO:0009097(isoleucine biosynthetic process);GO:0030170(pyridoxal phosphate binding)	01200(Carbon metabolism);01230(Biosynthesis of amino acids);00260(Glycine, serine and threonine metabolism);00290(Valine, leucine and isoleucine biosynthesis)	K01754	EC:4.3.1.19	Threonine dehydratase biosynthetic	NA	1.25453	0.686405	0.637557	1.95511	3.21994	1.86461	0.366281	-1.44898	1.88221e-05	0.00117552	down
Niben101Scf08755g02029	Niben101Scf08755g02029	48361	Niben101Scf08755g02029.1	GO:0005515(protein binding)	NA	NA	NA	Pentatricopeptide repeat-containing protein	NA	0	0	0	0.794236	0.117901	0.595751	0.000198954	-12.2953	1.972e-05	0.00122333	down
Niben101Scf08415g01032	Niben101Scf08415g01032	47379	Niben101Scf08415g01032.1	NA	NA	NA	NA	low-temperature-induced 65 kD protein [Arabidopsis thaliana]	NA	0.108126	0.420911	0.288622	0.816361	3.14293	0.703698	0.175351	-2.51169	2.45287e-05	0.00147414	down
Niben101Scf05459g00001	Niben101Scf05459g00001	37918	Niben101Scf05459g00001.1	GO:0003677(DNA binding);GO:0003700(sequence-specific DNA binding transcription factor activity);GO:0006355(regulation of transcription, DNA-templated)	04626(Plant-pathogen interaction)	K13434	NA	Ethylene-responsive transcription factor 10	NA	0.279094	0.160146	0.282999	1.50673	1.18242	1.26827	0.182502	-2.45401	2.48146e-05	0.00148361	down
Niben101Scf02330g00005	Niben101Scf02330g00005	20413	Niben101Scf02330g00005.1	NA	NA	NA	NA	AWPM-19-like family protein LENGTH=171	NA	1.90934	1.64768	1.42864	2.99385	4.84301	3.70256	0.432055	-1.21071	2.50386e-05	0.00149122	down
Niben101Scf06394g02003	Niben101Scf06394g02003	41411	Niben101Scf06394g02003.1	NA	NA	NA	NA	Non-specific lipid-transfer protein 2	NA	0.979492	0.399315	0.835498	2.78322	3.04876	8.67039	0.152686	-2.71136	2.75921e-05	0.00161622	down
Niben101Scf00679g02011	Niben101Scf00679g02011	7253	Niben101Scf00679g02011.1	NA	NA	NA	NA	product [Oryza sativa Japonica Group]	NA	0.342735	0.410615	0.206377	2.66934	2.0489	1.04177	0.166619	-2.58538	2.80502e-05	0.00163829	down
Niben101Scf00370g03034	Niben101Scf00370g03034	4715	Niben101Scf00370g03034.1	GO:0008152(metabolic process);GO:0016491(oxidoreductase activity)	04146(Peroxisome)	K11147	EC:1.1.-.-	Short-chain dehydrogenase reductase 2a	NA	0.463561	0.677286	0.523572	1.03264	1.52055	1.95343	0.369327	-1.43703	3.22981e-05	0.00183152	down
Niben101Ctg13152g00001	Niben101Ctg13152g00001	560	Niben101Ctg13152g00001.1	NA	NA	NA	NA	Phosphatidylcholine:diacylglycerol cholinephosphotransferase 1	NA	3.47967	5.15515	4.91811	11.0435	11.8401	6.87487	0.455431	-1.1347	3.28931e-05	0.00185842	down
Niben101Scf03245g04004	Niben101Scf03245g04004	26709	Niben101Scf03245g04004.1	GO:0003677(DNA binding);GO:0003700(sequence-specific DNA binding transcription factor activity);GO:0006355(regulation of transcription, DNA-templated)	04626(Plant-pathogen interaction)	K13434	NA	Ethylene-responsive transcription factor 1	NA	3.98524	3.86305	3.63183	13.4627	7.56813	5.86478	0.42684	-1.22823	3.61416e-05	0.00199322	down
Niben101Scf00188g03009	Niben101Scf00188g03009	2994	Niben101Scf00188g03009.1	GO:0016491(oxidoreductase activity);GO:0016706(oxidoreductase activity, acting on paired donors, with incorporation or reduction of molecular oxygen, 2-oxoglutarate as one donor, and incorporation of one atom each of oxygen into both donors);GO:0055114(oxidation-reduction process)	00904(Diterpenoid biosynthesis)	K04124	EC:1.14.11.15	2-oxoglutarate-dependent dioxygenase AOP3	NA	0	0	0	0.264514	0.432998	0.212963	0.000329498	-11.5674	4.07292e-05	0.0021686	down
Niben101Scf05201g06020	Niben101Scf05201g06020	36820	Niben101Scf05201g06020.1	NA	00240(Pyrimidine metabolism);00410(beta-Alanine metabolism);00770(Pantothenate and CoA biosynthesis)	K01464	EC:3.5.2.2	BnaC03g09620D [Brassica napus]	NA	2.92152	2.05709	2.63254	7.25492	4.34282	4.03568	0.486851	-1.03845	5.41392e-05	0.00271083	down
Niben101Scf08478g01010	Niben101Scf08478g01010	47539	Niben101Scf08478g01010.1	NA	NA	NA	NA	Plant self-incompatibility protein S1 family LENGTH=161	NA	0	0.097732	0.121664	0.213551	4.25599	0.902623	0.0408394	-4.61389	5.66873e-05	0.00281101	down
Niben101Scf09262g01017	Niben101Scf09262g01017	49453	Niben101Scf09262g01017.1	NA	04141(Protein processing in endoplasmic reticulum)	K13993	NA	17.6 kDa class I heat shock protein 3	NA	1.38091	2.24226	2.08443	4.31526	5.45223	3.30864	0.43649	-1.19598	6.28294e-05	0.00305334	down
Niben101Scf04122g03021	Niben101Scf04122g03021	31855	Niben101Scf04122g03021.1	GO:0003677(DNA binding);GO:0003682(chromatin binding)	00190(Oxidative phosphorylation);00860(Porphyrin and chlorophyll metabolism)	K02259	NA	Cyclin-D-binding Myb-like transcription factor 1	NA	0.33526	0.830358	0.48783	1.63085	4.08951	1.01275	0.24557	-2.02579	6.31357e-05	0.00306178	down
Niben101Scf08300g00013	Niben101Scf08300g00013	47109	Niben101Scf08300g00013.1	NA	NA	NA	NA	Vacuolar sorting protein 9 (VPS9) domain LENGTH=520	NA	0.650816	0.543065	0.573828	2.04336	1.76642	1.24961	0.349392	-1.51708	7.0297e-05	0.00331006	down
Niben101Scf08918g00010	Niben101Scf08918g00010	48669	Niben101Scf08918g00010.1	NA	NA	NA	NA	Calvin cycle protein CP12-2, chloroplastic	NA	5.15198	6.85092	6.35712	14.1686	8.56191	21.3775	0.416251	-1.26447	7.53865e-05	0.00349805	down
Niben101Scf01623g10003	Niben101Scf01623g10003	14929	Niben101Scf01623g10003.1	NA	NA	NA	NA	BnaC05g01360D [Brassica napus]	NA	4.2083	4.11224	3.40779	14.6135	6.80253	6.62485	0.418258	-1.25753	8.21822e-05	0.00375681	down
Niben101Scf01368g00021	Niben101Scf01368g00021	12983	Niben101Scf01368g00021.1	GO:0030001(metal ion transport);GO:0046872(metal ion binding)	03013(RNA transport)	K14292	EC:2.1.1.-	Chloroplast-targeted copper chaperone protein LENGTH=259	NA	0.829541	1.36525	1.15112	2.4008	2.40962	1.9437	0.495388	-1.01337	8.58944e-05	0.00387288	down
Niben101Scf04040g08010	Niben101Scf04040g08010	31279	Niben101Scf04040g08010.1	NA	04141(Protein processing in endoplasmic reticulum)	K13993	NA	17.3 kDa class II heat shock protein	NA	2.6884	2.29321	2.32273	6.19101	5.85127	3.45563	0.471311	-1.08525	9.09852e-05	0.00407458	down
Niben101Ctg14099g00002	Niben101Ctg14099g00002	697	Niben101Ctg14099g00002.1	GO:0006508(proteolysis);GO:0008236(serine-type peptidase activity)	NA	NA	NA	Lysosomal Pro-X carboxypeptidase	NA	6.23731	1.90481	3.21406	11.7008	10.4745	8.32692	0.372308	-1.42543	9.23752e-05	0.00412484	down
Niben101Scf04205g02004	Niben101Scf04205g02004	32220	Niben101Scf04205g02004.1	GO:0005488(binding)	03010(Ribosome)	K02936	NA	Calcium-binding protein 39-like	NA	0	0	0	0.120026	0.199934	0.093669	0.000725288	-10.4292	0.000114293	0.00489091	down
Niben101Scf06091g04005	Niben101Scf06091g04005	40303	Niben101Scf06091g04005.1	GO:0003700(sequence-specific DNA binding transcription factor activity);GO:0006355(regulation of transcription, DNA-templated);GO:0043565(sequence-specific DNA binding)	04626(Plant-pathogen interaction)	K18835	NA	WRKY transcription factor 18	NA	6.66159	7.48366	5.21106	11.9628	7.72423	20.2458	0.484722	-1.04477	0.000115676	0.00493635	down
Niben101Scf02137g00005	Niben101Scf02137g00005	19017	Niben101Scf02137g00005.1	GO:0004553(hydrolase activity, hydrolyzing O-glycosyl compounds);GO:0005975(carbohydrate metabolic process)	NA	NA	NA	glycosyl hydrolase family 43 [Bacteroides sp. D2]	NA	2.6699	1.47268	2.31481	2.797	5.66071	5.13003	0.475237	-1.07328	0.000136466	0.00570246	down
Niben101Scf02344g01012	Niben101Scf02344g01012	20492	Niben101Scf02344g01012.1	GO:0005215(transporter activity);GO:0006810(transport);GO:0016020(membrane)	NA	NA	NA	Protein NRT1/ PTR FAMILY 7.1	NA	0.884042	0.540051	0.598998	1.5131	2.4857	1.31876	0.380455	-1.3942	0.00014242	0.00588212	down
Niben101Scf00369g16003	Niben101Scf00369g16003	4674	Niben101Scf00369g16003.1	NA	NA	NA	NA	Bidirectional sugar transporter N3	NA	0.337556	0.239072	0.258985	0.580638	3.80638	0.65675	0.165672	-2.59359	0.000148641	0.00609005	down
Niben101Scf14299g00019	Niben101Scf14299g00019	55626	Niben101Scf14299g00019.1	NA	NA	NA	NA	Unknown protein	NA	0	0	0	0.24054	0.575002	0.488159	0.000230114	-12.0854	0.000169544	0.00676069	down
Niben101Scf08840g00008	Niben101Scf08840g00008	48551	Niben101Scf08840g00008.1	GO:0003700(sequence-specific DNA binding transcription factor activity);GO:0006355(regulation of transcription, DNA-templated)	04626(Plant-pathogen interaction)	K13434	NA	Ethylene-responsive transcription factor [Morus notabilis] gb|AHJ25963.1| dehydration responsive element binding transcription factor [Morus notabilis] gb|EXB19758.1| Ethylene-responsive transcription factor [Morus notabilis]	NA	1.24374	0.979162	0.904247	4.15578	2.12304	2.70361	0.34814	-1.52226	0.000176988	0.00696562	down
Niben101Scf10867g00005	Niben101Scf10867g00005	52212	Niben101Scf10867g00005.1	NA	NA	NA	NA	Unknown protein	NA	1.23979	1.0209	1.3224	2.93859	2.19291	3.83977	0.399395	-1.32411	0.000203375	0.00775509	down
Niben101Scf05955g03054	Niben101Scf05955g03054	39827	Niben101Scf05955g03054.1	NA	NA	NA	NA	DNA topoisomerase 4 subunit A	NA	0.402162	0.220513	0.304729	0.582777	0.970716	0.865988	0.383307	-1.38343	0.000219419	0.00827134	down
Niben101Scf03245g06006	Niben101Scf03245g06006	26712	Niben101Scf03245g06006.1	NA	NA	NA	NA	Unknown protein	NA	1.24657	1.18155	1.74173	7.52319	4.19269	3.47777	0.274447	-1.8654	0.000257624	0.00938988	down
Niben101Scf02413g02009	Niben101Scf02413g02009	21054	Niben101Scf02413g02009.1	GO:0004553(hydrolase activity, hydrolyzing O-glycosyl compounds);GO:0005618(cell wall);GO:0005975(carbohydrate metabolic process);GO:0006073(cellular glucan metabolic process);GO:0016762(xyloglucan:xyloglucosyl transferase activity);GO:0048046(apoplast)	04075(Plant hormone signal transduction)	K14504	EC:2.4.1.207	Xyloglucan endotransglucosylase/hydrolase protein 22	NA	2.89335	1.62124	2.56019	5.62358	4.2985	4.36437	0.495209	-1.01389	0.000300028	0.0105606	down
Niben101Scf03531g00014	Niben101Scf03531g00014	28485	Niben101Scf03531g00014.1	NA	NA	NA	NA	leguminosin group485 secreted peptide [Medicago truncatula]	NA	1.99296	5.75509	3.32643	10.0451	23.1563	4.77557	0.291611	-1.77788	0.000370069	0.0124386	down
Niben101Scf00750g00005	Niben101Scf00750g00005	7853	Niben101Scf00750g00005.1	GO:0004867(serine-type endopeptidase inhibitor activity);GO:0009611(response to wounding)	NA	NA	NA	Proteinase inhibitor I-B	NA	1.17776	0.468466	1.83711	10.799	2.36479	20.9981	0.101965	-3.29385	0.000370956	0.0124503	down
Niben101Scf00970g02006	Niben101Scf00970g02006	9770	Niben101Scf00970g02006.1	GO:0006457(protein folding);GO:0051082(unfolded protein binding)	04141(Protein processing in endoplasmic reticulum)	K09503	NA	Chaperone protein DnaJ	NA	2.40183	3.20988	2.59791	7.11376	3.473	5.85092	0.49944	-1.00162	0.000372311	0.0124867	down
Niben101Scf00069g12023	Niben101Scf00069g12023	1713	Niben101Scf00069g12023.1	NA	NA	NA	NA	conserved hypothetical protein [Ricinus communis] gb|EEF35153.1| conserved hypothetical protein [Ricinus communis]	NA	0	0	0	0.381218	0.913946	1.18377	0.00012102	-13.0125	0.000373712	0.0125246	down
Niben101Scf10306g00005	Niben101Scf10306g00005	51363	Niben101Scf10306g00005.1	NA	04141(Protein processing in endoplasmic reticulum)	K13993	NA	17.3 kDa class II heat shock protein	NA	5.84466	2.84639	5.64373	12.8645	7.40534	8.47951	0.498612	-1.00401	0.000400127	0.0132681	down
Niben101Scf01278g09009	Niben101Scf01278g09009	12398	Niben101Scf01278g09009.1	NA	NA	NA	NA	unknown protein; BEST Arabidopsis thaliana protein match is: unknown protein . LENGTH=206	NA	1.21061	0.775951	1.20274	2.80633	2.35465	2.00829	0.444858	-1.16858	0.000427857	0.0138764	down
Niben101Scf03595g12004	Niben101Scf03595g12004	28744	Niben101Scf03595g12004.1	GO:0005215(transporter activity);GO:0006810(transport);GO:0016020(membrane)	NA	NA	NA	Protein NRT1/ PTR FAMILY 3.1	NA	0	0.022327	0	0.065173	0.362247	0.151409	0.0385727	-4.69628	0.000428387	0.0138838	down
Niben101Scf06910g03007	Niben101Scf06910g03007	43103	Niben101Scf06910g03007.1	GO:0009058(biosynthetic process);GO:0016779(nucleotidyltransferase activity)	00051(Fructose and mannose metabolism);00520(Amino sugar and nucleotide sugar metabolism)	K00966	EC:2.7.7.13	Bifunctional protein GlmU	NA	2.05834	1.1865	1.0542	2.53918	2.95432	3.86147	0.459547	-1.12172	0.000444259	0.014288	down
Niben101Scf00005g00003	Niben101Scf00005g00003	1175	Niben101Scf00005g00003.1	GO:0003700(sequence-specific DNA binding transcription factor activity);GO:0006355(regulation of transcription, DNA-templated);GO:0008270(zinc ion binding);GO:0043565(sequence-specific DNA binding)	NA	NA	NA	GATA transcription factor 18	NA	0	0	0	0.250899	0.033929	0.165964	0.000665495	-10.5533	0.00045346	0.0144871	down
Niben101Scf04500g03007	Niben101Scf04500g03007	33620	Niben101Scf04500g03007.1	GO:0009055(electron carrier activity);GO:0015035(protein disulfide oxidoreductase activity);GO:0045454(cell redox homeostasis)	NA	NA	NA	Glutaredoxin-C1	NA	4.71337	9.10875	8.22814	12.211	19.8032	14.5182	0.473869	-1.07744	0.000468077	0.0147922	down
Niben101Scf01678g04011	Niben101Scf01678g04011	15339	Niben101Scf01678g04011.1	NA	NA	NA	NA	Nuclear transport factor 2 family protein, putative [Theobroma cacao] gb|EOY24833.1| Nuclear transport factor 2 family protein, putative [Theobroma cacao]	NA	0	0	0	0.222494	0.246319	0.097654	0.000529598	-10.8828	0.000479391	0.0150411	down
Niben101Scf00446g09004	Niben101Scf00446g09004	5385	Niben101Scf00446g09004.1	GO:0004857(enzyme inhibitor activity);GO:0005618(cell wall);GO:0030599(pectinesterase activity);GO:0042545(cell wall modification)	00040(Pentose and glucuronate interconversions);00500(Starch and sucrose metabolism)	K01051	EC:3.1.1.11	Pectinesterase/pectinesterase inhibitor U1	NA	0.578174	0.775065	0.863153	1.16869	1.88364	1.79917	0.456847	-1.13022	0.000505222	0.0156288	down
Niben101Scf03174g00003	Niben101Scf03174g00003	26316	Niben101Scf03174g00003.1	GO:0003677(DNA binding);GO:0003682(chromatin binding)	00190(Oxidative phosphorylation);00860(Porphyrin and chlorophyll metabolism)	K02259	NA	Myb-related protein 308	NA	0	0	0	0.251329	0.27705	0.090533	0.000484722	-11.0106	0.000587926	0.0175527	down
Niben101Scf04040g09016	Niben101Scf04040g09016	31281	Niben101Scf04040g09016.1	NA	04141(Protein processing in endoplasmic reticulum)	K13993	NA	17.3 kDa class II heat shock protein	NA	8.32418	6.58886	5.25924	20.7478	8.0027	11.6494	0.499316	-1.00197	0.000596545	0.0177756	down
[truncated: 39 more rows]
