# Supplementary material for: 3'UTR of tobacco vein mottling virus regulates downstream GFP expression and changes in host gene expression
Source: Front Microbiol. 2024 Oct 14;15:1477074. doi: 10.3389/fmicb.2024.1477074 (PMC11514416; doi:10.3389/fmicb.2024.1477074)
Supplement: Supplementary file 2 [file Data_Sheet_2.XLS]

## Sheet: A 3UTR-GFPvsGFP
Niben101Scf00449g06008
Niben101Scf05811g02022
Niben101Scf10575g00011
Niben101Scf03599g00004
Niben101Scf01337g06006
Niben101Scf01249g01003
Niben101Scf00317g09001
Niben101Scf01696g01003
Niben101Scf30446g00001
Niben101Scf05468g01003
Niben101Scf10428g00007
Niben101Scf00627g00008
Niben101Scf06280g06013
Niben101Scf00705g04009
Niben101Scf12135g00013
Niben101Scf14470g00003
Niben101Scf04436g15049
Niben101Scf04410g09016
Niben101Scf01475g00019
Niben101Scf03088g00003
Niben101Scf08472g00003
Niben101Scf06277g03004
Niben101Scf03904g00010
Niben101Scf02895g03001
Niben101Scf03276g00010
Niben101Scf10205g00006
Niben101Scf13942g00022
Niben101Scf02413g01014
Niben101Scf00715g09002
Niben101Scf12159g03004
Niben101Scf11491g01004
Niben101Scf04011g01003
Niben101Scf05959g01004
Niben101Scf01463g07004
Niben101Scf11585g00003
Niben101Scf01109g00002
Niben101Scf06193g02005
Niben101Scf00461g01007
Niben101Scf06144g00004
Niben101Scf15594g00016
Niben101Scf03461g05026
Niben101Scf01052g01004
Niben101Scf17719g01003
Niben101Scf02123g05003
Niben101Scf00369g15012
Niben101Scf02509g04005
Niben101Scf08683g00026
Niben101Scf34538g00005
Niben101Scf04657g06001
Niben101Scf02289g05017

## Sheet: B 3UTR-GFPvsVector
Niben101Scf00978g06005
Niben101Scf00390g01010
Niben101Scf06026g01006
Niben101Scf01899g02003
Niben101Scf07244g03021
Niben101Scf05676g06016
Niben101Scf28230g00019
Niben101Scf00073g04002
Niben101Scf05912g02001
Niben101Scf09644g00009
Niben101Scf01836g00002
Niben101Scf06969g01020
Niben101Scf08047g01012
Niben101Scf00493g00020
Niben101Scf05928g03007
Niben101Scf08721g01033
Niben101Scf04592g00020
Niben101Scf24679g00011
Niben101Scf05830g03003
Niben101Scf05385g04007
Niben101Scf16651g00003
Niben101Scf10053g00011
Niben101Scf06180g00015
Niben101Scf00780g01029
Niben101Scf05702g02010
Niben101Scf03927g03005
Niben101Scf00228g06003
Niben101Scf05078g08029
Niben101Scf01128g00004
Niben101Scf04400g01012
Niben101Scf02348g09001
Niben101Scf03231g00007
Niben101Scf02413g03022
Niben101Scf03638g02002
Niben101Scf10920g00003
Niben101Scf09191g00005
Niben101Scf03927g03006
Niben101Scf04084g03001
Niben101Scf02430g02003
Niben101Scf07275g02012
Niben101Scf08195g07024
Niben101Scf00870g03002
Niben101Scf15568g00021
Niben101Scf01721g08007
Niben101Scf02613g05004
Niben101Scf10415g00004
Niben101Scf03292g03005
Niben101Ctg08286g00001
Niben101Scf02854g10007
Niben101Scf00442g04002
Niben101Scf00109g02027
Niben101Scf01428g01006
Niben101Scf01671g02003
Niben101Scf04626g01004
Niben101Scf03747g04004
Niben101Scf02537g05004
Niben101Scf00080g05006
Niben101Scf04643g01003
Niben101Scf06280g01016
Niben101Scf01750g15003
Niben101Scf12797g00017
Niben101Scf06091g07003
Niben101Scf00699g00006
Niben101Scf16542g01003
Niben101Scf03737g06007
Niben101Scf05912g02006
Niben101Scf07244g00001
Niben101Scf00350g05006
Niben101Scf04436g10004
Niben101Scf01063g04016
Niben101Scf01895g00016
Niben101Scf04610g03003
Niben101Scf07244g01004
Niben101Scf02749g04008
Niben101Scf08041g02010
Niben101Scf08465g03015
Niben101Scf03240g01008
Niben101Scf01640g00002
Niben101Ctg11091g00003
Niben101Scf02199g01010
Niben101Scf02063g04004
Niben101Scf02537g05005
Niben101Scf01317g02005
Niben101Scf01685g12005
Niben101Scf04392g03001
Niben101Scf01777g02001
Niben101Scf01825g04002
Niben101Scf02621g02022
Niben101Scf08447g09007
Niben101Scf00560g02009
Niben101Ctg13931g00001
Niben101Scf10763g00008
Niben101Scf02945g01001
Niben101Scf09454g00001
Niben101Scf03861g01001
Niben101Scf01294g05002
Niben101Scf03570g02006
Niben101Scf06467g01006
Niben101Scf27527g00004
Niben101Scf10855g08005
Niben101Scf09074g00025
Niben101Scf17237g00001
Niben101Scf03038g07007
Niben101Scf02369g02006
Niben101Scf05682g00011
Niben101Scf05444g00004
Niben101Scf05609g02029
Niben101Scf09654g01014
Niben101Scf01002g00008
Niben101Scf02551g01007
Niben101Scf00862g00010
Niben101Scf04738g02001
Niben101Scf05077g00005
Niben101Scf07638g01010
Niben101Scf05206g02002
Niben101Scf10846g00005
Niben101Scf03823g01006
Niben101Scf06347g04035
Niben101Scf08330g01006
Niben101Scf03908g02006
Niben101Scf04134g03009
Niben101Scf01633g00030
Niben101Scf01873g01004
Niben101Scf01487g02007
Niben101Scf03245g06003
Niben101Scf10575g02013
Niben101Scf05811g00003
Niben101Scf08035g00009
Niben101Scf05453g00018
Niben101Scf01266g01003
Niben101Scf09401g00008
Niben101Scf08895g01016
Niben101Scf03403g00007
Niben101Scf00821g10001
Niben101Scf03944g02015
Niben101Scf07681g02008
Niben101Scf07000g01010
Niben101Scf07383g03006
Niben101Scf08633g00003
Niben101Ctg15284g00001
Niben101Scf00390g03001
Niben101Scf01964g09004
Niben101Scf01980g04006
Niben101Scf02124g01026
Niben101Scf00109g07005
Niben101Scf00189g03001
Niben101Scf10846g00019
Niben101Scf09808g00013
Niben101Scf18815g00005
Niben101Scf11953g00003
Niben101Scf00887g04011
Niben101Scf02969g00007
Niben101Scf06093g00011
Niben101Scf06819g00010
Niben101Scf06596g03021
Niben101Scf03038g02002
Niben101Scf02864g06008
Niben101Scf05154g01009
Niben101Scf22370g00003
Niben101Scf09424g06008
Niben101Scf04509g01021
Niben101Scf00541g05003
Niben101Scf16068g00007
Niben101Scf03758g01004
Niben101Scf04109g06004
Niben101Scf04003g01002
Niben101Scf05373g01004
Niben101Scf01954g02001
Niben101Scf16506g00004
Niben101Scf02626g08014
Niben101Scf05816g01002
Niben101Scf04714g00007
Niben101Ctg09403g00001
Niben101Scf01817g00015
Niben101Scf02417g07006
Niben101Scf08196g01001
Niben101Scf23282g01002
Niben101Scf02821g14003
Niben101Scf00482g08004
Niben101Scf01887g00004
Niben101Scf01711g00009
Niben101Scf38945g00001
Niben101Scf01171g08017
Niben101Scf05732g02008
Niben101Scf09870g00015
Niben101Scf04024g00003
Niben101Scf00482g07005
Niben101Scf02015g06005
Niben101Scf03959g00016
Niben101Scf02366g03011
Niben101Scf01572g01002
Niben101Scf02228g02003
Niben101Scf01235g00019
Niben101Scf02408g00021
Niben101Scf01681g11005
Niben101Scf02577g03014
Niben101Scf02283g00005
Niben101Scf08026g01004
Niben101Scf10015g03003
Niben101Scf00219g00006
Niben101Scf08199g01006
Niben101Scf01994g01008
Niben101Scf11609g03002
Niben101Scf02441g01004
Niben101Scf03595g01001
Niben101Scf00207g02011
Niben101Scf13863g00010
Niben101Scf01494g09005
Niben101Scf13203g00006
Niben101Scf00420g01017
Niben101Scf04411g03009
Niben101Scf07524g00001
Niben101Scf05081g01020
Niben101Scf02215g05019
Niben101Scf01479g01006
Niben101Scf05438g05008
Niben101Scf02740g03011
Niben101Scf02285g00001
Niben101Scf07162g04017
Niben101Scf01795g09001
Niben101Scf01649g02001
Niben101Scf02783g01002
Niben101Scf14009g02016
Niben101Scf03848g01005
Niben101Ctg12453g00002
Niben101Scf01758g00006
Niben101Scf01111g01004
Niben101Scf06249g03001
Niben101Scf02563g03006
Niben101Scf02595g02015
Niben101Scf08871g00012
Niben101Scf00687g05007
Niben101Scf06672g00006
Niben101Scf10840g01014
Niben101Scf29047g00003
Niben101Scf01055g00004
Niben101Scf01694g10003
Niben101Scf01151g00004
Niben101Scf01716g00010
Niben101Scf05824g07001
Niben101Scf02369g05003
Niben101Scf02237g03007
Niben101Scf00570g01001
Niben101Scf06378g04004
Niben101Scf01053g00008
Niben101Scf07372g00014
Niben101Scf04230g00001
Niben101Scf04234g02011
Niben101Scf14390g00006
Niben101Scf09372g04010
Niben101Scf05615g01001
Niben101Scf02720g10006
Niben101Scf02840g01013
Niben101Scf07073g01002
Niben101Scf01539g00001
Niben101Scf02262g01021
Niben101Scf06101g02027
Niben101Scf05417g01007
Niben101Scf02869g03007
Niben101Scf10316g03004
Niben101Scf01897g03007
Niben101Scf13429g04019
Niben101Scf03062g05008
Niben101Scf01633g00027
Niben101Scf00831g01006
Niben101Scf05363g02005
Niben101Scf12415g00016
Niben101Scf05698g00008
Niben101Scf05437g04014
Niben101Scf02264g06012
Niben101Scf04967g01001
Niben101Scf00635g03003
Niben101Scf05437g03009
Niben101Scf05336g00012
Niben101Scf10708g02007
Niben101Scf01002g13006
Niben101Scf00735g02011
Niben101Scf05950g01005
Niben101Scf16254g00008
Niben101Scf07509g00009
Niben101Scf01745g07025
Niben101Scf00439g10055
Niben101Scf05867g00008
Niben101Scf11235g04014
Niben101Scf05000g00002
Niben101Scf11251g00008
Niben101Scf08606g00017
Niben101Scf00669g00008
Niben101Scf01607g06003
Niben101Scf00897g00001
Niben101Scf00501g01007
Niben101Scf00414g05015
Niben101Scf01767g02001
Niben101Scf11232g01011
Niben101Scf03091g00008
Niben101Scf04741g05004
Niben101Scf00920g03004
Niben101Scf03138g01018
Niben101Scf02420g01005
Niben101Scf09087g00009
Niben101Scf03021g03021
Niben101Scf38838g00004
Niben101Scf00298g00001
Niben101Scf00952g03008
Niben101Scf05269g02001
Niben101Scf05872g05001
Niben101Scf25021g01021
Niben101Scf02903g01004
Niben101Scf06684g03003
Niben101Scf01209g02015
Niben101Scf11515g01005
Niben101Scf02078g04009
Niben101Scf02335g03010
Niben101Scf01784g00010
Niben101Scf02655g01001
Niben101Scf00127g03004
Niben101Scf00885g14015
Niben101Scf01017g05003
Niben101Scf03254g06015
Niben101Scf00321g03008
Niben101Scf03419g01009
Niben101Scf18156g00009
Niben101Scf01350g07008
Niben101Scf03049g02001
Niben101Scf13874g00001
Niben101Scf01640g03006
Niben101Scf02155g03024
Niben101Scf01018g04014
Niben101Scf05030g02010
Niben101Scf00420g01001
Niben101Scf00218g03012
Niben101Scf01326g03002
Niben101Scf00425g03023
Niben101Scf05713g03006
Niben101Scf00448g13001
Niben101Scf02522g01006
Niben101Scf01326g11032
Niben101Scf02111g19003
Niben101Scf08341g08001
Niben101Scf09063g00009
Niben101Scf06976g06002
Niben101Scf04053g03016
Niben101Scf02417g06009
Niben101Ctg15498g00001
Niben101Scf02762g01001
Niben101Scf01365g07001
Niben101Scf01290g01011
Niben101Scf05820g00007
Niben101Scf07563g02008
Niben101Scf07488g00006
Niben101Scf03823g02014
Niben101Scf08002g01016
Niben101Scf02360g03024
Niben101Scf09817g02004
Niben101Ctg13946g00001
Niben101Scf10306g00003
Niben101Scf09631g00003
Niben101Scf04841g00035
Niben101Scf11608g01013
Niben101Scf00753g03016
Niben101Scf00261g02003
Niben101Scf01704g03006
Niben101Scf00199g01002
Niben101Scf03080g04021
Niben101Scf06383g00006
Niben101Scf00164g01005
Niben101Scf04959g00001
Niben101Scf03885g09007
Niben101Scf06578g02001
Niben101Scf01993g08029
Niben101Scf03062g07004
Niben101Scf10193g00017
Niben101Scf09701g01011
Niben101Scf01814g03009
Niben101Scf01005g05014
Niben101Scf06222g02009
Niben101Scf07382g01014
Niben101Scf01037g10004
Niben101Scf04323g03001
Niben101Scf08470g03007
Niben101Scf01660g00007
Niben101Scf02626g06001
Niben101Scf00887g04025
Niben101Scf01721g07003
Niben101Scf22060g00002
Niben101Scf07288g09006
Niben101Scf01005g00015
Niben101Scf03894g00010
Niben101Scf02211g02010
Niben101Scf00537g00005
Niben101Scf05438g02007
Niben101Scf01848g00007
Niben101Scf00870g17010
Niben101Scf08381g02003
Niben101Scf01024g04002
Niben101Scf07883g02005
Niben101Scf00775g05002
Niben101Scf05549g02004
Niben101Scf18822g00001
Niben101Scf13621g01003
Niben101Scf02153g00001
Niben101Scf00421g01022
Niben101Scf13429g04020
Niben101Scf06080g01006
Niben101Scf04792g02006
Niben101Scf01013g00010
Niben101Ctg13296g00001
Niben101Scf13608g00003
Niben101Scf03990g01010
Niben101Scf09262g00001
Niben101Scf04436g03002
Niben101Scf03456g00004
Niben101Scf00087g05003
Niben101Scf00688g02001
Niben101Scf01607g01001
Niben101Scf00338g10012
Niben101Scf03573g00014
Niben101Scf07611g01002
Niben101Scf05329g01014
Niben101Scf07951g02011
Niben101Scf08285g00009
Niben101Scf00769g00010
Niben101Scf03425g04002
Niben101Scf00454g02007
Niben101Scf04329g05016
Niben101Scf12858g00003
Niben101Scf06211g01009
Niben101Scf08590g00003
Niben101Scf02462g03003
Niben101Scf03952g06015
Niben101Scf06677g01008
Niben101Scf03660g02005
Niben101Scf01006g01004
Niben101Scf06091g06023
Niben101Scf14470g00002
Niben101Scf05188g03023
Niben101Scf01435g00008
Niben101Scf00340g00006
Niben101Scf05151g01012
Niben101Scf03128g09014
Niben101Scf06872g02002
Niben101Scf18195g00005
Niben101Scf00350g03015
Niben101Scf02601g00002
Niben101Scf14591g00001
Niben101Scf09368g00004
Niben101Scf01196g00008
Niben101Scf00094g00008
Niben101Scf00856g02001
Niben101Scf07191g02024
Niben101Scf07648g00006
Niben101Scf06684g04001
Niben101Scf00436g07002
Niben101Scf31091g00006
Niben101Scf09082g00014
Niben101Scf02615g01006
Niben101Scf00982g02006
Niben101Scf06668g04004
Niben101Scf00592g14006
Niben101Scf03362g05005
Niben101Scf39545g00005
Niben101Scf06301g03004
Niben101Scf00519g00013
Niben101Scf07765g02009
Niben101Scf12938g00002
Niben101Scf06348g00042
Niben101Scf12199g00007
Niben101Scf02455g03033
Niben101Scf01005g06011
Niben101Scf06518g02005
Niben101Scf04327g02021
Niben101Scf02191g02011
Niben101Scf04713g01003
Niben101Scf03189g01011
Niben101Scf18107g00013
Niben101Scf06623g00017
Niben101Scf01685g05002
Niben101Scf10438g00009

## Sheet: C GFPvsVector
Niben101Scf10560g00004
Niben101Scf08195g03020
Niben101Scf06589g00009
Niben101Scf10556g00010
Niben101Scf09416g05012
Niben101Scf00949g01013
Niben101Scf09993g00001
Niben101Scf12076g00017
Niben101Scf02738g01010
Niben101Scf04732g00001
Niben101Scf05375g00003
Niben101Scf13694g00024
Niben101Scf03171g03021
Niben101Scf02395g02002
Niben101Scf18771g00009
Niben101Ctg13318g00001
Niben101Scf02897g02017
Niben101Scf01556g04013
Niben101Scf05283g00018
Niben101Scf04893g01007
Niben101Scf00465g00008
Niben101Scf01941g01028
Niben101Scf05688g11014
Niben101Scf11552g02001
Niben101Scf07829g03018
Niben101Scf04629g01005
Niben101Scf05107g02002
Niben101Scf06842g00001
Niben101Scf00059g00007
Niben101Scf08755g02029
Niben101Scf00953g08013
Niben101Scf08415g01032
Niben101Scf06394g02003
Niben101Scf00679g02011
Niben101Scf04526g01008
Niben101Scf00370g03034
Niben101Scf02245g01017
Niben101Scf00188g03009
Niben101Scf00762g00006
Niben101Scf00416g06001
Niben101Scf05201g06020
Niben101Scf09262g01017
Niben101Scf04122g03021
Niben101Scf02752g04007
Niben101Scf08300g00013
Niben101Scf05942g00003
Niben101Ctg06260g00001
Niben101Scf05824g13011
Niben101Scf07881g00001
Niben101Scf05917g00001
Niben101Scf00448g21001
Niben101Scf04205g02004
Niben101Scf03652g01004
Niben101Scf00051g05017
Niben101Scf02344g01012
Niben101Scf01188g00029
Niben101Scf09057g01009
Niben101Scf10867g00005
Niben101Scf05955g03054
Niben101Scf02941g00008
Niben101Scf04131g00007
Niben101Scf03753g00007
Niben101Scf01166g16008
Niben101Scf11484g00019
Niben101Scf00970g02006
Niben101Scf00069g12023
Niben101Scf10306g00005
Niben101Scf01278g09009
Niben101Scf00005g00003
Niben101Scf05348g01022
Niben101Scf01678g04011
Niben101Scf00279g11013
Niben101Scf00762g00008
Niben101Scf04702g06003
Niben101Scf00168g10008
Niben101Scf02059g00010
Niben101Scf08716g01008
Niben101Scf01670g03006
Niben101Scf05123g02015
Niben101Scf09079g00005
Niben101Scf04113g07012
Niben101Scf01922g04007
Niben101Scf02653g05015
Niben101Scf00981g04002
Niben101Scf08277g00007
Niben101Ctg09170g00001
Niben101Scf04892g00013
Niben101Scf00472g02011
Niben101Scf08984g00014
Niben101Scf07036g02001
Niben101Scf05030g03006
Niben101Scf03227g05014
Niben101Scf03824g02004
Niben101Scf05283g00010
Niben101Scf05767g07011
Niben101Scf09192g03009
Niben101Scf08937g00012
Niben101Scf07763g02004
Niben101Scf05329g05016
Niben101Scf00163g12012
Niben101Scf08148g00001
Niben101Scf08728g01022
Niben101Scf04206g00007
Niben101Scf00338g06003
Niben101Scf01616g04004
Niben101Scf03793g02011
Niben101Scf17988g00008
Niben101Scf03202g06001
Niben101Scf06347g01011
Niben101Scf00629g02007
Niben101Scf01545g02007
Niben101Scf00750g02005
Niben101Scf02902g00006
Niben101Scf04655g03002
Niben101Scf05413g00002
Niben101Scf04862g00009
Niben101Scf01856g00011
Niben101Scf11122g01024
Niben101Scf01758g01010
Niben101Scf01493g00007

## Sheet: 3UTR-GFPvsGFP+3UTR-GFPvsVector
Niben101Scf08724g00012
Niben101Scf00262g01003
Niben101Scf14022g00011
Niben101Scf07493g04001
Niben101Scf02437g08005
Niben101Scf04174g06004
Niben101Scf08150g00004
Niben101Scf05767g04010
Niben101Scf16007g00010
Niben101Scf08249g02004
Niben101Scf16105g00008
Niben101Scf06869g00004
Niben101Scf05430g00010
Niben101Scf00611g09003
Niben101Scf05756g00005
Niben101Scf01334g06005
Niben101Scf04350g04004
Niben101Scf00282g02006
Niben101Scf08652g01013
Niben101Scf04091g00013
Niben101Scf04418g08005
Niben101Scf28507g00001
Niben101Scf11694g01005
Niben101Scf05506g06005
Niben101Scf08804g02014
Niben101Ctg14686g00002
Niben101Scf15393g00005
Niben101Scf04252g01008
Niben101Scf29047g00008
Niben101Scf04911g00004
Niben101Scf07880g02009
Niben101Scf04844g00001
Niben101Scf08833g03002
Niben101Scf13289g00009
Niben101Scf00573g00010
Niben101Scf05146g04021
Niben101Scf39444g00001
Niben101Scf04537g01009
Niben101Scf01534g02012
Niben101Scf02835g00007
Niben101Scf13289g00008
Niben101Scf02790g02017
Niben101Scf07466g06004
Niben101Scf02105g01018
Niben101Scf16206g00013
Niben101Scf05862g00006
Niben101Scf01649g04003
Niben101Scf13779g00003
Niben101Scf06203g05020
Niben101Scf01084g01008
Niben101Scf06872g01004
Niben101Scf04109g03011
Niben101Scf06280g06002
Niben101Scf01388g01001
Niben101Scf04973g02010
Niben101Scf08855g02005
Niben101Scf01858g01002
Niben101Scf02011g08001
Niben101Scf05304g01010
Niben101Scf08576g01003
Niben101Scf10409g02009
Niben101Scf05773g00002
Niben101Scf00578g05003
Niben101Scf06042g03020
Niben101Scf01002g01001
Niben101Scf01451g00002
Niben101Scf01017g02001
Niben101Scf08670g00028
Niben101Scf14144g01013
Niben101Scf09260g03026
Niben101Scf07743g00005
Niben101Scf05948g02017
Niben101Scf00120g00001
Niben101Scf00725g01011
Niben101Scf01623g11001
Niben101Scf02245g00008
Niben101Scf00744g02011
Niben101Scf15972g01024
Niben101Scf16258g00001
Niben101Scf04124g05022
Niben101Scf01326g11003
Niben101Scf02124g01003
Niben101Scf08203g00019

## Sheet: 3UTR-GFPvsGFP+GFPvsVector
Niben101Scf06081g02017
Niben101Scf13085g00001
Niben101Scf03628g00004
Niben101Scf09825g00017
Niben101Scf00627g00003
Niben101Scf15235g00001
Niben101Ctg06104g00002
Niben101Scf17324g00004
Niben101Scf03114g03011
Niben101Scf06684g01005
Niben101Scf00682g04013
Niben101Scf02330g00005
Niben101Scf08478g01010
Niben101Scf04040g08010
Niben101Scf09387g00007
Niben101Scf03435g02022

## Sheet: 3UTR-GFPvsVector+GFPvsVector
Niben101Scf07833g00010
Niben101Scf16244g02026
Niben101Scf10431g00014
Niben101Scf07589g01006
Niben101Scf00239g07005
Niben101Scf01478g00014
Niben101Scf03444g04026
Niben101Scf05849g00002
Niben101Scf02406g00002
Niben101Scf05066g02005
Niben101Scf08820g01004
Niben101Scf02375g00013
Niben101Scf00383g03001
Niben101Scf00332g06012
Niben101Scf03766g07024
Niben101Scf07027g04006
Niben101Scf05676g06014
Niben101Scf08804g01009
Niben101Scf09527g01015
Niben101Scf17125g00001
Niben101Scf07089g02011
Niben101Scf05152g00001
Niben101Scf00046g08005
Niben101Scf01587g01006
Niben101Scf04306g00002
Niben101Scf03595g10007
Niben101Scf08535g03001
Niben101Scf04384g00010
Niben101Scf03080g02002
Niben101Scf02749g05024
Niben101Scf02334g01003
Niben101Scf07984g04008
Niben101Scf07442g00008
Niben101Scf06763g00018
Niben101Scf02413g04005
Niben101Scf14098g00007
Niben101Scf02752g12007
Niben101Scf00138g03003
Niben101Scf24496g01001
Niben101Scf00228g04005
Niben101Scf02360g01005
Niben101Scf07945g02004
Niben101Scf08670g00020
Niben101Scf03365g05027
Niben101Scf05341g03002
Niben101Scf03194g01013
Niben101Scf00158g04018
Niben101Scf04664g01015
Niben101Scf02979g04005
Niben101Scf03493g00022
Niben101Scf01188g08016
Niben101Scf01037g03001
Niben101Scf01529g04009
Niben101Scf01237g06003
Niben101Scf01274g03003
Niben101Scf14098g00005
Niben101Scf02398g01001
Niben101Scf04554g04002
Niben101Scf02305g01015
Niben101Scf01237g10010
Niben101Scf12205g04004
Niben101Scf00839g00006
Niben101Scf01027g01015
Niben101Scf02413g02009
Niben101Scf03169g04009
Niben101Scf15467g02004
Niben101Scf02636g05003
Niben101Scf03983g00029
Niben101Scf15515g01003
Niben101Scf03453g01001
Niben101Scf11072g00004
Niben101Scf03129g03005
Niben101Scf02563g02008
Niben101Scf01517g06010
Niben101Scf08840g00008
Niben101Scf05166g02006
Niben101Scf00219g04022
Niben101Scf09334g04009
Niben101Scf02968g06009
Niben101Scf09555g00006
Niben101Scf03628g04006
Niben101Scf07693g00001
Niben101Scf02132g02009
Niben101Scf05841g01035
Niben101Scf05375g00004
Niben101Scf00833g04004
Niben101Scf01494g06001
Niben101Scf04011g11005
Niben101Scf02090g04019
Niben101Scf06751g00002
Niben101Scf06757g00005
Niben101Scf05895g02016
Niben101Scf04899g04013
Niben101Ctg14099g00002
Niben101Scf14179g00001
Niben101Scf00735g01001
Niben101Scf02824g01001
Niben101Scf02125g00014
Niben101Scf05955g03041
Niben101Scf07763g01003
Niben101Scf01986g00018
Niben101Scf07172g00019
Niben101Scf03560g00003
Niben101Scf00096g04005
Niben101Scf13185g00010
Niben101Scf10254g01014
Niben101Scf12983g01013
Niben101Scf04131g01021
Niben101Scf03245g06006
Niben101Scf02408g00017
Niben101Scf01111g03001
Niben101Scf01587g00005
Niben101Scf06091g04005
Niben101Scf04040g09016
Niben101Scf09665g01003
Niben101Scf00820g04009
Niben101Scf09225g04003
Niben101Scf01764g00014
Niben101Scf05459g00001
Niben101Scf02790g05008
Niben101Scf04407g02024
Niben101Scf17819g00005
Niben101Scf07040g00005
Niben101Scf02740g09004
Niben101Scf05491g02004
Niben101Scf01634g07030
Niben101Scf10438g00010
Niben101Scf06653g01004
Niben101Scf06275g03011
Niben101Scf04500g03007
Niben101Scf08918g00010
Niben101Scf11706g00010
Niben101Scf01297g01001
Niben101Scf02137g00005
Niben101Scf02420g06007
Niben101Scf03218g00007
Niben101Scf02348g00005
Niben101Scf11178g02004
Niben101Scf02752g07008
Niben101Scf04100g00005
Niben101Scf18384g00028
Niben101Ctg13152g00001
Niben101Scf17701g00006
Niben101Scf06910g03007
Niben101Scf07429g00006
Niben101Scf10015g02003
Niben101Scf01368g00021
Niben101Scf11705g00003
Niben101Scf03202g13015
Niben101Scf08973g00013
Niben101Scf05712g02003
Niben101Scf00579g00003
Niben101Scf00750g00005
Niben101Scf03531g00014
Niben101Scf02194g00010
Niben101Scf01779g03011
Niben101Scf07589g01014
Niben101Scf01221g15003
Niben101Scf05210g00003
Niben101Scf00059g02005
Niben101Scf14299g00019
Niben101Scf10763g00021
Niben101Scf04963g04006
Niben101Scf00460g00002
Niben101Scf07965g02009
Niben101Scf07441g03012
Niben101Scf00170g00005
Niben101Scf00063g07011
Niben101Scf02814g04009
Niben101Scf05239g01022
Niben101Scf03644g02006
Niben101Scf01106g02009
Niben101Scf04091g00020
Niben101Scf08719g00002
Niben101Scf01653g02015
Niben101Scf09512g01014
Niben101Scf08635g02001
Niben101Scf03174g00003
Niben101Scf08683g00001
Niben101Scf02168g02012
Niben101Scf00206g00009
Niben101Scf06715g02006
Niben101Scf06562g02004
Niben101Scf01942g06002
Niben101Scf00446g09004
Niben101Scf12959g00003
Niben101Scf00448g12001
Niben101Scf04741g05002
Niben101Scf04886g05008
Niben101Scf02805g08007
Niben101Scf03224g11008
Niben101Ctg12636g00001
Niben101Ctg14324g00001
Niben101Scf01022g03036
Niben101Scf01795g14001
Niben101Scf11723g01003
Niben101Scf06538g02008
Niben101Scf18384g00002
Niben101Scf02664g01004
Niben101Scf07533g03003
Niben101Scf00369g16003
Niben101Scf03595g12004
Niben101Scf03526g01023
Niben101Scf03886g04014
Niben101Scf02740g15001
Niben101Scf07023g00002

## Sheet: A+B+C
Niben101Scf03250g01004
Niben101Scf05880g02003
Niben101Ctg16385g00003
Niben101Scf16007g00011
Niben101Scf01623g10003
Niben101Scf08840g00003
Niben101Scf03245g04004
Niben101Scf03766g07005
Niben101Scf07321g00007
Niben101Scf16244g02033
