# Supplementary material for: 3'UTR of tobacco vein mottling virus regulates downstream GFP expression and changes in host gene expression
Source: Front Microbiol. 2024 Oct 14;15:1477074. doi: 10.3389/fmicb.2024.1477074 (PMC11514416; doi:10.3389/fmicb.2024.1477074)
Supplement: Supplementary file 3 [file Data_Sheet_3.XLSX]

## Sheet: Sheet1
gene_id	gene_name	EntrezID	transcript_id	GO	KEGG	KO_ENTRY	EC	Description	trans_type	FPKM.H3UTR_GFP1	FPKM.H3UTR_GFP2	FPKM.H3UTR_GFP3	FPKM.GFP1	FPKM.GFP2	FPKM.GFP3	fc	log2(fc)	pval	qval	regulation	significant
Niben101Scf02011g08001	Niben101Scf02011g08001	17919	Niben101Scf02011g08001.1	GO:0005509(calcium ion binding)	04626(Plant-pathogen interaction)	K13412	EC:2.7.11.1	Calcium-binding EF-hand family protein LENGTH=222	NA	17.7154	9.98822	12.7165	5.4886	6.80712	6.4463	2.15666	1.1088	2.86756e-08	6.98494e-06	up	yes
Niben101Scf15393g00005	Niben101Scf15393g00005	56270	Niben101Scf15393g00005.1	NA	04626(Plant-pathogen interaction)	K16224	NA	Receptor-like protein kinase	NA	10.0414	5.63877	7.26058	4.6072	2.07811	3.673	2.21472	1.14713	1.626e-05	0.00172764	up	yes
Niben101Scf03435g02022	Niben101Scf03435g02022	27894	Niben101Scf03435g02022.1	GO:0004672(protein kinase activity);GO:0004674(protein serine/threonine kinase activity);GO:0005524(ATP binding);GO:0006468(protein phosphorylation);GO:0016772(transferase activity, transferring phosphorus-containing groups)	04626(Plant-pathogen interaction)	K13412	EC:2.7.11.1	Protein kinase 2	NA	1.63113	1.13626	0.837065	0.409982	0.237237	0.510739	3.11277	1.6382	0.000905538	0.0444938	up	yes
Niben101Scf00282g02006	Niben101Scf00282g02006	3801	Niben101Scf00282g02006.1	GO:0003677(DNA binding);GO:0003700(sequence-specific DNA binding transcription factor activity);GO:0006355(regulation of transcription, DNA-templated)	04626(Plant-pathogen interaction)	K13434	NA	Ethylene-responsive transcription factor 10	NA	27.6682	16.0867	21.9553	68.7418	53.2392	58.8547	0.363369	-1.46049	1.83131e-18	4.19315e-15	down	yes
Niben101Scf16007g00010	Niben101Scf16007g00010	56614	Niben101Scf16007g00010.1	GO:0003677(DNA binding);GO:0003700(sequence-specific DNA binding transcription factor activity);GO:0006355(regulation of transcription, DNA-templated)	04626(Plant-pathogen interaction)	K13434	NA	Ethylene-responsive transcription factor 1	NA	7.70283	3.7332	4.80318	24.2327	17.7324	22.1863	0.253139	-1.982	5.70399e-17	8.70694e-14	down	yes
Niben101Scf02437g08005	Niben101Scf02437g08005	21261	Niben101Scf02437g08005.1	GO:0003677(DNA binding);GO:0003700(sequence-specific DNA binding transcription factor activity);GO:0006355(regulation of transcription, DNA-templated)	04626(Plant-pathogen interaction)	K13434	NA	Ethylene-responsive transcription factor 1	NA	1.136	0.357113	0.775871	5.29685	6.93234	5.33523	0.129181	-2.95254	7.54139e-17	1.11403e-13	down	yes
Niben101Scf13289g00008	Niben101Scf13289g00008	54886	Niben101Scf13289g00008.1	GO:0005509(calcium ion binding)	04626(Plant-pathogen interaction)	K13448	NA	Calcium-binding EF-hand family protein LENGTH=159	NA	19.2733	12.1358	14.2575	36.5167	36.0124	28.998	0.449797	-1.15265	4.51265e-13	3.22894e-10	down	yes
Niben101Ctg16385g00003	Niben101Ctg16385g00003	1160	Niben101Ctg16385g00003.1	GO:0003677(DNA binding);GO:0003700(sequence-specific DNA binding transcription factor activity);GO:0006355(regulation of transcription, DNA-templated)	04626(Plant-pathogen interaction)	K13434	NA	Ethylene-responsive transcription factor 10	NA	2.01341	1.44897	1.54104	7.42796	6.38233	5.93926	0.253343	-1.98084	4.6611e-12	2.66813e-09	down	yes
Niben101Scf16007g00011	Niben101Scf16007g00011	56615	Niben101Scf16007g00011.1	GO:0003677(DNA binding);GO:0003700(sequence-specific DNA binding transcription factor activity);GO:0006355(regulation of transcription, DNA-templated)	04626(Plant-pathogen interaction)	K13434	NA	Ethylene-responsive transcription factor 1	NA	2.78859	1.39492	1.6086	8.49996	5.81037	7.80138	0.261948	-1.93265	1.79683e-09	6.01528e-07	down	yes
Niben101Scf11694g01005	Niben101Scf11694g01005	53322	Niben101Scf11694g01005.1	GO:0003677(DNA binding);GO:0003700(sequence-specific DNA binding transcription factor activity);GO:0006355(regulation of transcription, DNA-templated)	04626(Plant-pathogen interaction)	K13434	NA	Ethylene-responsive transcription factor 4	NA	3.14346	1.76946	1.5009	7.81577	6.27193	7.99281	0.290474	-1.78352	1.93202e-08	5.02699e-06	down	yes
Niben101Scf13289g00009	Niben101Scf13289g00009	54887	Niben101Scf13289g00009.1	GO:0003777(microtubule motor activity);GO:0005524(ATP binding);GO:0005871(kinesin complex);GO:0007018(microtubule-based movement);GO:0008017(microtubule binding)	04626(Plant-pathogen interaction)	K13448	NA	Kinesin-related protein 1	NA	1.12892	0.891983	0.900206	1.74582	2.40671	1.78301	0.492139	-1.02286	1.20894e-07	2.48885e-05	down	yes
Niben101Scf05773g00002	Niben101Scf05773g00002	39109	Niben101Scf05773g00002.1	GO:0003677(DNA binding);GO:0003700(sequence-specific DNA binding transcription factor activity);GO:0006355(regulation of transcription, DNA-templated)	04626(Plant-pathogen interaction)	K13434	NA	Ethylene-responsive transcription factor 4	NA	0	0.00627	0	1.25553	0.803877	0.764327	0.00222046	-8.81493	2.00126e-06	0.000282634	down	yes
Niben101Scf07743g00005	Niben101Scf07743g00005	45675	Niben101Scf07743g00005.1	GO:0004672(protein kinase activity);GO:0004674(protein serine/threonine kinase activity);GO:0005524(ATP binding);GO:0006468(protein phosphorylation);GO:0016772(transferase activity, transferring phosphorus-containing groups)	04626(Plant-pathogen interaction)	K13414	EC:2.7.11.25	Serine/threonine-protein kinase 3	NA	3.54636	1.95803	3.13165	8.41133	5.01972	6.67524	0.429519	-1.21921	7.65254e-06	0.000903197	down	yes
Niben101Scf03245g04004	Niben101Scf03245g04004	26709	Niben101Scf03245g04004.1	GO:0003677(DNA binding);GO:0003700(sequence-specific DNA binding transcription factor activity);GO:0006355(regulation of transcription, DNA-templated)	04626(Plant-pathogen interaction)	K13434	NA	Ethylene-responsive transcription factor 1	NA	1.38831	0.255052	1.26209	3.98524	3.86305	3.63183	0.253086	-1.9823	3.59768e-05	0.00337607	down	yes
Niben101Scf03276g00010	Niben101Scf03276g00010	26926	Niben101Scf03276g00010.1	GO:0004672(protein kinase activity);GO:0004674(protein serine/threonine kinase activity);GO:0005524(ATP binding);GO:0006468(protein phosphorylation);GO:0016772(transferase activity, transferring phosphorus-containing groups)	04626(Plant-pathogen interaction)	K13430	EC:2.7.11.1	Receptor-like protein kinase	NA	0.491992	0.753669	0.645355	1.54143	1.56664	1.49846	0.410508	-1.28452	7.12213e-05	0.00600646	down	yes
Niben101Scf02245g00008	Niben101Scf02245g00008	19809	Niben101Scf02245g00008.1	GO:0005509(calcium ion binding)	04626(Plant-pathogen interaction)	K13448	NA	EF hand calcium-binding protein family LENGTH=161	NA	13.325	5.08129	7.25845	19.1214	16.743	18.7982	0.469511	-1.09077	0.000123394	0.00923337	down	yes
Niben101Scf05959g01004	Niben101Scf05959g01004	39853	Niben101Scf05959g01004.1	GO:0004672(protein kinase activity);GO:0004674(protein serine/threonine kinase activity);GO:0005524(ATP binding);GO:0006468(protein phosphorylation);GO:0016772(transferase activity, transferring phosphorus-containing groups)	04626(Plant-pathogen interaction)	K13420	EC:2.7.11.1	Receptor-like protein kinase	NA	0.09365	0	0.144761	2.65664	0.219415	0.935718	0.062546	-3.99894	0.000278614	0.0177948	down	yes
Niben101Scf08840g00003	Niben101Scf08840g00003	48550	Niben101Scf08840g00003.1	GO:0003677(DNA binding);GO:0003700(sequence-specific DNA binding transcription factor activity);GO:0006355(regulation of transcription, DNA-templated)	04626(Plant-pathogen interaction)	K13434	NA	Ethylene-responsive transcription factor 1	NA	0.213523	0.254806	0.379618	1.12059	0.794652	0.825303	0.309408	-1.69242	0.00101267	0.0487124	down	yes
