# Supplementary material for: 3'UTR of tobacco vein mottling virus regulates downstream GFP expression and changes in host gene expression
Source: Front Microbiol. 2024 Oct 14;15:1477074. doi: 10.3389/fmicb.2024.1477074 (PMC11514416; doi:10.3389/fmicb.2024.1477074)
Supplement: Supplementary file 4 [file Data_Sheet_4.XLS]

## Sheet: Sheet1
gene_id	gene_name	EntrezID	transcript_id	GO	KEGG	Description	log2(fc)	pval	qval	regulation
Niben101Scf00449g06008	Niben101Scf00449g06008	5451	Niben101Scf00449g06008.1	NA	03040(Spliceosome);04141(Protein processing in endoplasmic reticulum);04144(Endocytosis)	Heat shock 70 kDa protein	1.01879	1.32341e-21	4.66185e-18	up
Niben101Scf10575g00011	Niben101Scf10575g00011	51845	Niben101Scf10575g00011.1	NA	NA	Cytochrome c biogenesis protein CcsB	1.00102	4.24224e-13	3.08364e-10	up
Niben101Scf03599g00004	Niben101Scf03599g00004	28774	Niben101Scf03599g00004.1	NA	NA	SPX domain-containing protein 3	1.78757	2.83637e-12	1.68687e-09	up
Niben101Scf01337g06006	Niben101Scf01337g06006	12840	Niben101Scf01337g06006.1	GO:0016747(transferase activity, transferring acyl groups other than amino-acyl groups)	00940(Phenylpropanoid biosynthesis);00945(Stilbenoid, diarylheptanoid and gingerol biosynthesis);00941(Flavonoid biosynthesis)	HXXXD-type acyl-transferase family protein LENGTH=482	1.30489	1.02926e-10	4.40506e-08	up
Niben101Scf01249g01003	Niben101Scf01249g01003	12170	Niben101Scf01249g01003.1	GO:0016787(hydrolase activity)	NA	Purple acid phosphatase 17	2.17475	5.47336e-10	2.00518e-07	up
Niben101Scf00317g09001	Niben101Scf00317g09001	4149	Niben101Scf00317g09001.1	NA	04141(Protein processing in endoplasmic reticulum)	heat shock protein 21 LENGTH=227	1.17855	2.69989e-09	8.35398e-07	up
Niben101Scf10428g00007	Niben101Scf10428g00007	51601	Niben101Scf10428g00007.1	NA	NA	NBS-LRR disease resistance protein [Medicago truncatula]	14.0884	9.41194e-08	1.96808e-05	up
Niben101Scf00627g00008	Niben101Scf00627g00008	6972	Niben101Scf00627g00008.1	GO:0003700(sequence-specific DNA binding transcription factor activity);GO:0005634(nucleus);GO:0006355(regulation of transcription, DNA-templated)	NA	MADS-box transcription factor 50	14.2316	1.22241e-07	2.49469e-05	up
Niben101Scf06280g06013	Niben101Scf06280g06013	41021	Niben101Scf06280g06013.1	GO:0008270(zinc ion binding)	NA	Zinc finger AN1 domain-containing stress-associated protein 12	1.44227	7.45097e-07	0.000120128	up
Niben101Scf00705g04009	Niben101Scf00705g04009	7475	Niben101Scf00705g04009.1	NA	04141(Protein processing in endoplasmic reticulum)	22.7 kDa class IV heat shock protein	2.36738	8.12965e-07	0.000128376	up
Niben101Scf12135g00013	Niben101Scf12135g00013	53810	Niben101Scf12135g00013.1	NA	NA	SPX domain-containing protein 2	1.06453	2.01202e-06	0.000282634	up
Niben101Scf14470g00003	Niben101Scf14470g00003	55744	Niben101Scf14470g00003.1	NA	00195(Photosynthesis)	ORF40p [Pinus koraiensis] gb|ABP35423.1| ORF40p [Pinus koraiensis]	12.8475	4.32753e-06	0.000555112	up
Niben101Scf04436g15049	Niben101Scf04436g15049	33374	Niben101Scf04436g15049.1	NA	NA	Pentatricopeptide repeat-containing protein	13.023	5.14451e-06	0.000641389	up
Niben101Scf04410g09016	Niben101Scf04410g09016	33209	Niben101Scf04410g09016.1	GO:0005524(ATP binding);GO:0019538(protein metabolic process)	NA	Chaperone protein ClpB	1.11301	5.15419e-06	0.000641389	up
Niben101Scf01475g00019	Niben101Scf01475g00019	13871	Niben101Scf01475g00019.1	NA	04141(Protein processing in endoplasmic reticulum)	18.1 kDa class I heat shock protein	2.32253	8.73353e-06	0.00100488	up
Niben101Scf03088g00003	Niben101Scf03088g00003	25819	Niben101Scf03088g00003.1	GO:0003824(catalytic activity);GO:0050662(coenzyme binding)	00500(Starch and sucrose metabolism);00520(Amino sugar and nucleotide sugar metabolism)	UDP-glucuronic acid decarboxylase 3 LENGTH=357	1.36121	2.19076e-05	0.00221465	up
Niben101Scf08472g00003	Niben101Scf08472g00003	47522	Niben101Scf08472g00003.1	GO:0003824(catalytic activity);GO:0009058(biosynthetic process);GO:0030170(pyridoxal phosphate binding)	00270(Cysteine and methionine metabolism)	1-aminocyclopropane-1-carboxylate synthase 1	11.1285	2.88982e-05	0.00276277	up
Niben101Scf06277g03004	Niben101Scf06277g03004	40981	Niben101Scf06277g03004.1	GO:0004601(peroxidase activity);GO:0006979(response to oxidative stress);GO:0020037(heme binding);GO:0055114(oxidation-reduction process)	00940(Phenylpropanoid biosynthesis)	Peroxidase 10	1.48424	3.20579e-05	0.0030521	up
Niben101Scf02895g03001	Niben101Scf02895g03001	24510	Niben101Scf02895g03001.1	GO:0000166(nucleotide binding);GO:0000287(magnesium ion binding);GO:0004012(phospholipid-translocating ATPase activity);GO:0005524(ATP binding);GO:0015914(phospholipid transport);GO:0016021(integral component of membrane)	NA	Phospholipid-transporting ATPase 6	4.97723	5.63273e-05	0.00488533	up
Niben101Scf10205g00006	Niben101Scf10205g00006	51208	Niben101Scf10205g00006.1	GO:0005515(protein binding)	00480(Glutathione metabolism)	Glutathione S-transferase U7	1.86729	8.21259e-05	0.00670388	up
Niben101Scf13942g00022	Niben101Scf13942g00022	55395	Niben101Scf13942g00022.1	NA	NA	Transcription elongation factor 1 homolog	13.3214	9.92444e-05	0.00782237	up
Niben101Scf12159g03004	Niben101Scf12159g03004	53839	Niben101Scf12159g03004.1	NA	NA	Unknown protein	2.00092	0.000164093	0.0116866	up
Niben101Scf11491g01004	Niben101Scf11491g01004	53064	Niben101Scf11491g01004.1	GO:0046983(protein dimerization activity)	04075(Plant hormone signal transduction);04712(Circadian rhythm - plant)	Transcription factor BEE 3	2.16931	0.000240179	0.0159402	up
Niben101Scf04011g01003	Niben101Scf04011g01003	31078	Niben101Scf04011g01003.1	NA	00500(Starch and sucrose metabolism)	Unknown protein	1.20674	0.000252801	0.0165619	up
Niben101Scf01463g07004	Niben101Scf01463g07004	13824	Niben101Scf01463g07004.1	NA	00500(Starch and sucrose metabolism)	Pentatricopeptide repeat-containing protein	12.109	0.000280685	0.0178864	up
Niben101Scf11585g00003	Niben101Scf11585g00003	53185	Niben101Scf11585g00003.1	GO:0005506(iron ion binding);GO:0016705(oxidoreductase activity, acting on paired donors, with incorporation or reduction of molecular oxygen);GO:0020037(heme binding);GO:0055114(oxidation-reduction process)	00905(Brassinosteroid biosynthesis)	Cytochrome P450 superfamily protein LENGTH=520	2.94989	0.000306166	0.0191332	up
Niben101Scf01109g00002	Niben101Scf01109g00002	10946	Niben101Scf01109g00002.1	NA	04141(Protein processing in endoplasmic reticulum)	Small heat shock protein C1	11.9345	0.000341016	0.0209056	up
Niben101Scf03461g05026	Niben101Scf03461g05026	28123	Niben101Scf03461g05026.1	NA	NA	UDP-glucose:glycoprotein glucosyltransferase 1	12.0124	0.00045703	0.02626	up
Niben101Scf01052g01004	Niben101Scf01052g01004	10465	Niben101Scf01052g01004.1	GO:0006952(defense response)	NA	Defensin-like protein 3	1.72526	0.000469599	0.0267721	up
Niben101Scf02509g04005	Niben101Scf02509g04005	21796	Niben101Scf02509g04005.1	GO:0005215(transporter activity);GO:0005743(mitochondrial inner membrane);GO:0006810(transport);GO:0055085(transmembrane transport)	03410(Base excision repair)	ADP/ATP carrier 1 LENGTH=381	10.9049	0.000742907	0.0381398	up
Niben101Scf34538g00005	Niben101Scf34538g00005	59481	Niben101Scf34538g00005.1	GO:0008152(metabolic process);GO:0016791(phosphatase activity)	00750(Vitamin B6 metabolism)	Inorganic pyrophosphatase 1	2.40001	0.000920511	0.0450844	up
Niben101Scf04657g06001	Niben101Scf04657g06001	34313	Niben101Scf04657g06001.1	GO:0046983(protein dimerization activity)	04075(Plant hormone signal transduction);04712(Circadian rhythm - plant)	Transcription factor bHLH84	10.473	0.000944832	0.0461275	up
Niben101Scf02289g05017	Niben101Scf02289g05017	20112	Niben101Scf02289g05017.1	GO:0010215(cellulose microfibril organization);GO:0016049(cell growth);GO:0031225(anchored component of membrane)	NA	COBRA-like protein 4	1.04913	0.00099387	0.0479592	up
Niben101Scf05811g02022	Niben101Scf05811g02022	39226	Niben101Scf05811g02022.1	GO:0003924(GTPase activity);GO:0005200(structural constituent of cytoskeleton);GO:0005525(GTP binding);GO:0005874(microtubule);GO:0006184(GTP catabolic process);GO:0007017(microtubule-based process);GO:0043234(protein complex);GO:0051258(protein polymerization)	04145(Phagosome)	Tubulin beta-1 chain	-15.7113	8.15924e-19	1.96655e-15	down
Niben101Scf01696g01003	Niben101Scf01696g01003	15552	Niben101Scf01696g01003.1	NA	NA	NAD/FAD-dependent oxidoreductase [Xanthomonas campestris]	-14.4196	1.16091e-08	3.14573e-06	down
Niben101Scf30446g00001	Niben101Scf30446g00001	59186	Niben101Scf30446g00001.1	GO:0006412(translation)	03010(Ribosome)	30S ribosomal protein S7, chloroplastic	-13.9328	1.42271e-08	3.77292e-06	down
Niben101Scf05468g01003	Niben101Scf05468g01003	37944	Niben101Scf05468g01003.1	GO:0003677(DNA binding);GO:0003824(catalytic activity)	NA	DNA polymerase I	-13.5001	4.84535e-08	1.09845e-05	down
Niben101Scf03904g00010	Niben101Scf03904g00010	30385	Niben101Scf03904g00010.1	GO:0005515(protein binding);GO:0008270(zinc ion binding)	03013(RNA transport)	RING finger protein 44	-11.2555	5.32788e-05	0.0046651	down
Niben101Scf03276g00010	Niben101Scf03276g00010	26926	Niben101Scf03276g00010.1	GO:0004672(protein kinase activity);GO:0004674(protein serine/threonine kinase activity);GO:0005524(ATP binding);GO:0006468(protein phosphorylation);GO:0016772(transferase activity, transferring phosphorus-containing groups)	04626(Plant-pathogen interaction)	Receptor-like protein kinase	-1.28452	7.12213e-05	0.00600646	down
Niben101Scf02413g01014	Niben101Scf02413g01014	21052	Niben101Scf02413g01014.1	NA	NA	CASP-like protein	-1.64242	0.000115747	0.00886376	down
Niben101Scf00715g09002	Niben101Scf00715g09002	7609	Niben101Scf00715g09002.1	GO:0006644(phospholipid metabolic process);GO:0008170(N-methyltransferase activity)	00564(Glycerophospholipid metabolism)	phospholipid N-methyltransferase LENGTH=164	-12.1069	0.000137437	0.0101186	down
Niben101Scf05959g01004	Niben101Scf05959g01004	39853	Niben101Scf05959g01004.1	GO:0004672(protein kinase activity);GO:0004674(protein serine/threonine kinase activity);GO:0005524(ATP binding);GO:0006468(protein phosphorylation);GO:0016772(transferase activity, transferring phosphorus-containing groups)	04626(Plant-pathogen interaction)	Receptor-like protein kinase	-3.99894	0.000278614	0.0177948	down
Niben101Scf06193g02005	Niben101Scf06193g02005	40695	Niben101Scf06193g02005.1	NA	NA	Fasciclin-like arabinogalactan protein 21	-11.7962	0.000359147	0.0216609	down
Niben101Scf00461g01007	Niben101Scf00461g01007	5553	Niben101Scf00461g01007.1	GO:0005452(inorganic anion exchanger activity);GO:0006820(anion transport);GO:0016020(membrane);GO:0016021(integral component of membrane)	NA	Boron transporter 4	-1.05935	0.000407704	0.0240441	down
Niben101Scf06144g00004	Niben101Scf06144g00004	40473	Niben101Scf06144g00004.1	GO:0000145(exocyst);GO:0006887(exocytosis)	NA	exocyst subunit exo70 family protein H2 LENGTH=637	-1.14295	0.000417015	0.0244831	down
Niben101Scf15594g00016	Niben101Scf15594g00016	56381	Niben101Scf15594g00016.1	GO:0003824(catalytic activity)	00590(Arachidonic acid metabolism);04146(Peroxisome)	Epoxide hydrolase 4	-11.0067	0.000436111	0.0253726	down
Niben101Scf17719g01003	Niben101Scf17719g01003	57281	Niben101Scf17719g01003.1	GO:0000287(magnesium ion binding);GO:0003824(catalytic activity);GO:0004743(pyruvate kinase activity);GO:0006096(glycolytic process);GO:0030955(potassium ion binding)	01200(Carbon metabolism);01230(Biosynthesis of amino acids);00010(Glycolysis / Gluconeogenesis);00620(Pyruvate metabolism);00230(Purine metabolism)	Pyruvate kinase family protein LENGTH=527	-2.71517	0.000487304	0.0275842	down
Niben101Scf02123g05003	Niben101Scf02123g05003	18922	Niben101Scf02123g05003.1	GO:0004553(hydrolase activity, hydrolyzing O-glycosyl compounds);GO:0005975(carbohydrate metabolic process)	00500(Starch and sucrose metabolism);00460(Cyanoamino acid metabolism);00940(Phenylpropanoid biosynthesis)	Beta-glucosidase 17	-9.9686	0.000673867	0.0353843	down
Niben101Scf00369g15012	Niben101Scf00369g15012	4673	Niben101Scf00369g15012.1	NA	NA	Bidirectional sugar transporter N3	-1.29541	0.000674553	0.0353843	down
Niben101Scf08683g00026	Niben101Scf08683g00026	48164	Niben101Scf08683g00026.1	GO:0004672(protein kinase activity);GO:0005524(ATP binding);GO:0006468(protein phosphorylation);GO:0016772(transferase activity, transferring phosphorus-containing groups)	04140(Regulation of autophagy)	Protein kinase 3	-2.18744	0.000823532	0.0415797	down
Niben101Scf14022g00011	Niben101Scf14022g00011	55462	Niben101Scf14022g00011.1	GO:0005506(iron ion binding);GO:0016705(oxidoreductase activity, acting on paired donors, with incorporation or reduction of molecular oxygen);GO:0020037(heme binding);GO:0055114(oxidation-reduction process)	00905(Brassinosteroid biosynthesis)	Cytochrome P450 superfamily protein LENGTH=520	1.23898	1.07165e-45	2.45377e-41	up
Niben101Scf07493g04001	Niben101Scf07493g04001	44906	Niben101Scf07493g04001.1	GO:0016747(transferase activity, transferring acyl groups other than amino-acyl groups)	00940(Phenylpropanoid biosynthesis);00945(Stilbenoid, diarylheptanoid and gingerol biosynthesis);00941(Flavonoid biosynthesis)	HXXXD-type acyl-transferase family protein LENGTH=450	1.01558	9.54548e-18	1.7485e-14	up
Niben101Scf04091g00013	Niben101Scf04091g00013	31536	Niben101Scf04091g00013.1	NA	04141(Protein processing in endoplasmic reticulum)	heat shock protein 21 LENGTH=227	2.14226	2.45302e-52	1.12334e-47	up
Niben101Scf15393g00005	Niben101Scf15393g00005	56270	Niben101Scf15393g00005.1	NA	04626(Plant-pathogen interaction)	Receptor-like protein kinase	1.14713	1.626e-05	0.00172764	up
Niben101Scf05146g04021	Niben101Scf05146g04021	36569	Niben101Scf05146g04021.1	NA	NA	Chaperone protein DnaJ	1.06546	2.89394e-13	2.1375e-10	up
Niben101Scf04537g01009	Niben101Scf04537g01009	33766	Niben101Scf04537g01009.1	GO:0005515(protein binding);GO:0051087(chaperone binding)	00350(Tyrosine metabolism)	BAG family molecular chaperone regulator 6	1.19343	1.20745e-40	1.84313e-36	up
Niben101Scf01534g02012	Niben101Scf01534g02012	14391	Niben101Scf01534g02012.1	NA	NA	BnaA05g14350D [Brassica napus]	2.89334	6.06135e-07	0.00010057	up
Niben101Scf06280g06002	Niben101Scf06280g06002	41020	Niben101Scf06280g06002.1	NA	NA	AN1-type zinc finger protein 2A	1.51348	6.77809e-12	3.65172e-09	up
Niben101Scf01388g01001	Niben101Scf01388g01001	13259	Niben101Scf01388g01001.1	NA	NA	Leucine-rich repeat receptor-like protein kinase PEPR1	14.4307	3.5007e-08	8.34953e-06	up
Niben101Scf01858g01002	Niben101Scf01858g01002	16816	Niben101Scf01858g01002.1	NA	00860(Porphyrin and chlorophyll metabolism)	Divinyl chlorophyllide a 8-vinyl-reductase, chloroplastic	13.3049	6.33458e-08	1.39464e-05	up
Niben101Scf02011g08001	Niben101Scf02011g08001	17919	Niben101Scf02011g08001.1	GO:0005509(calcium ion binding)	04626(Plant-pathogen interaction)	Calcium-binding EF-hand family protein LENGTH=222	1.1088	2.86756e-08	6.98494e-06	up
Niben101Scf05304g01010	Niben101Scf05304g01010	37196	Niben101Scf05304g01010.1	NA	NA	unknown protein; Has 29 Blast hits to 29 proteins in 12 species: Archae - 0; Bacteria - 4; Metazoa - 0; Fungi - 0; Plants - 25; Viruses - 0; Other Eukaryotes - 0 (source: NCBI BLink). LENGTH=101	1.18008	0.000638199	0.0341002	up
Niben101Scf08576g01003	Niben101Scf08576g01003	47825	Niben101Scf08576g01003.1	GO:0003824(catalytic activity);GO:0030170(pyridoxal phosphate binding)	NA	Molybdenum cofactor sulfurase	11.4624	1.28002e-07	2.59368e-05	up
Niben101Scf05948g02017	Niben101Scf05948g02017	39768	Niben101Scf05948g02017.1	NA	NA	Unknown protein	1.08265	6.05754e-07	0.00010057	up
Niben101Scf00120g00001	Niben101Scf00120g00001	2186	Niben101Scf00120g00001.1	NA	03040(Spliceosome)	Splicing factor 3B subunit 5	14.4081	3.00917e-06	0.0004053	up
Niben101Scf00725g01011	Niben101Scf00725g01011	7649	Niben101Scf00725g01011.1	GO:0005515(protein binding)	04141(Protein processing in endoplasmic reticulum);04120(Ubiquitin mediated proteolysis)	Tetratricopeptide repeat protein 12	2.52464	2.8504e-07	5.20046e-05	up
Niben101Scf00744g02011	Niben101Scf00744g02011	7783	Niben101Scf00744g02011.1	NA	NA	Tetratricopeptide repeat-like superfamily protein [Theobroma cacao] gb|EOY15474.1| Tetratricopeptide repeat-like superfamily protein [Theobroma cacao]	2.06468	0.000602249	0.0324846	up
Niben101Scf15972g01024	Niben101Scf15972g01024	56584	Niben101Scf15972g01024.1	GO:0005524(ATP binding);GO:0019538(protein metabolic process)	NA	Chaperone protein ClpB	1.16477	0.000398282	0.0236256	up
Niben101Scf16258g00001	Niben101Scf16258g00001	56782	Niben101Scf16258g00001.1	GO:0003677(DNA binding);GO:0003682(chromatin binding)	03013(RNA transport)	Myb family transcription factor APL [Medicago truncatula] gb|KEH36603.1| myb-like DNA-binding domain, shaqkyf class protein [Medicago truncatula]	1.0143	0.000405613	0.0239673	up
Niben101Scf04124g05022	Niben101Scf04124g05022	31885	Niben101Scf04124g05022.1	NA	NA	SPX domain-containing protein 3	1.09554	9.17486e-10	3.23957e-07	up
Niben101Scf02124g01003	Niben101Scf02124g01003	18934	Niben101Scf02124g01003.1	NA	03040(Spliceosome);04141(Protein processing in endoplasmic reticulum);04144(Endocytosis)	Heat shock 70 kDa protein	2.6664	1.13395e-10	4.80815e-08	up
Niben101Scf08724g00012	Niben101Scf08724g00012	48296	Niben101Scf08724g00012.1	GO:0003824(catalytic activity);GO:0004722(protein serine/threonine phosphatase activity);GO:0006470(protein dephosphorylation)	NA	Protein phosphatase 2C family protein LENGTH=396	-2.254	1.80128e-27	1.0311e-23	down
Niben101Scf00262g01003	Niben101Scf00262g01003	3565	Niben101Scf00262g01003.1	NA	00511(Other glycan degradation)	Calcium uniporter protein 5, mitochondrial	-1.60815	8.96234e-31	8.20843e-27	down
Niben101Scf02437g08005	Niben101Scf02437g08005	21261	Niben101Scf02437g08005.1	GO:0003677(DNA binding);GO:0003700(sequence-specific DNA binding transcription factor activity);GO:0006355(regulation of transcription, DNA-templated)	04626(Plant-pathogen interaction)	Ethylene-responsive transcription factor 1	-2.95254	7.54139e-17	1.11403e-13	down
Niben101Scf04174g06004	Niben101Scf04174g06004	32082	Niben101Scf04174g06004.1	NA	00906(Carotenoid biosynthesis)	9-cis-epoxycarotenoid dioxygenase, chloroplastic	-1.65997	9.27286e-16	1.17956e-12	down
Niben101Scf08150g00004	Niben101Scf08150g00004	46709	Niben101Scf08150g00004.1	GO:0003824(catalytic activity);GO:0004722(protein serine/threonine phosphatase activity);GO:0006470(protein dephosphorylation)	NA	Protein phosphatase 2C family protein LENGTH=396	-1.07121	2.51789e-13	1.89023e-10	down
Niben101Scf05767g04010	Niben101Scf05767g04010	39092	Niben101Scf05767g04010.1	NA	NA	Late embryogenesis abundant (LEA) hydroxyproline-rich glycoprotein family LENGTH=260	-1.73992	1.85482e-22	7.7218e-19	down
Niben101Scf16007g00010	Niben101Scf16007g00010	56614	Niben101Scf16007g00010.1	GO:0003677(DNA binding);GO:0003700(sequence-specific DNA binding transcription factor activity);GO:0006355(regulation of transcription, DNA-templated)	04626(Plant-pathogen interaction)	Ethylene-responsive transcription factor 1	-1.982	5.70399e-17	8.70694e-14	down
Niben101Scf08249g02004	Niben101Scf08249g02004	47002	Niben101Scf08249g02004.1	GO:0003677(DNA binding);GO:0003700(sequence-specific DNA binding transcription factor activity);GO:0006355(regulation of transcription, DNA-templated)	00970(Aminoacyl-tRNA biosynthesis)	Ethylene-responsive transcription factor 5	-1.59112	7.4954e-12	3.99121e-09	down
Niben101Scf16105g00008	Niben101Scf16105g00008	56677	Niben101Scf16105g00008.1	NA	NA	conserved hypothetical protein [Ricinus communis] gb|EEF38891.1| conserved hypothetical protein [Ricinus communis]	-1.46529	4.62365e-14	3.92102e-11	down
Niben101Scf06869g00004	Niben101Scf06869g00004	42994	Niben101Scf06869g00004.1	NA	NA	BnaA06g12890D [Brassica napus]	-1.04512	4.78544e-12	2.67249e-09	down
Niben101Scf05430g00010	Niben101Scf05430g00010	37761	Niben101Scf05430g00010.1	NA	NA	BnaA06g12890D [Brassica napus]	-1.11486	1.28059e-19	3.90956e-16	down
Niben101Scf00611g09003	Niben101Scf00611g09003	6870	Niben101Scf00611g09003.1	NA	03013(RNA transport);03008(Ribosome biogenesis in eukaryotes)	[Oryza sativa Japonica Group] dbj|BAF05328.2| [Oryza sativa Japonica Group]	-1.50095	6.46912e-08	1.41745e-05	down
Niben101Scf05756g00005	Niben101Scf05756g00005	39042	Niben101Scf05756g00005.1	NA	03013(RNA transport);03008(Ribosome biogenesis in eukaryotes)	[Oryza sativa Japonica Group] dbj|BAF05328.2| [Oryza sativa Japonica Group]	-1.53011	1.90451e-08	4.98371e-06	down
Niben101Scf01334g06005	Niben101Scf01334g06005	12830	Niben101Scf01334g06005.1	GO:0003824(catalytic activity);GO:0004722(protein serine/threonine phosphatase activity);GO:0006470(protein dephosphorylation)	NA	Protein phosphatase 2C family protein LENGTH=384	-1.23174	1.40151e-17	2.46849e-14	down
Niben101Scf04350g04004	Niben101Scf04350g04004	32877	Niben101Scf04350g04004.1	GO:0003677(DNA binding);GO:0003700(sequence-specific DNA binding transcription factor activity);GO:0006355(regulation of transcription, DNA-templated)	00230(Purine metabolism);00240(Pyrimidine metabolism);03020(RNA polymerase)	Ethylene-responsive transcription factor 4	-1.11658	6.45111e-18	1.28444e-14	down
Niben101Scf00282g02006	Niben101Scf00282g02006	3801	Niben101Scf00282g02006.1	GO:0003677(DNA binding);GO:0003700(sequence-specific DNA binding transcription factor activity);GO:0006355(regulation of transcription, DNA-templated)	04626(Plant-pathogen interaction)	Ethylene-responsive transcription factor 10	-1.46049	1.83131e-18	4.19315e-15	down
Niben101Scf08652g01013	Niben101Scf08652g01013	48028	Niben101Scf08652g01013.1	NA	NA	erythronate-4-phosphate dehydrogenase family protein [Medicago truncatula]	-1.52448	3.1332e-11	1.43482e-08	down
Niben101Scf04418g08005	Niben101Scf04418g08005	33250	Niben101Scf04418g08005.1	GO:0004842(ubiquitin-protein transferase activity);GO:0005488(binding);GO:0016567(protein ubiquitination)	00970(Aminoacyl-tRNA biosynthesis)	U-box domain-containing protein 25	-1.15749	3.03508e-17	5.14772e-14	down
Niben101Scf28507g00001	Niben101Scf28507g00001	59060	Niben101Scf28507g00001.1	NA	03060(Protein export);04141(Protein processing in endoplasmic reticulum);04145(Phagosome)	COBRA-like protein 7	-1.00874	2.7745e-08	6.7944e-06	down
Niben101Scf11694g01005	Niben101Scf11694g01005	53322	Niben101Scf11694g01005.1	GO:0003677(DNA binding);GO:0003700(sequence-specific DNA binding transcription factor activity);GO:0006355(regulation of transcription, DNA-templated)	04626(Plant-pathogen interaction)	Ethylene-responsive transcription factor 4	-1.78352	1.93202e-08	5.02699e-06	down
Niben101Scf05506g06005	Niben101Scf05506g06005	38073	Niben101Scf05506g06005.1	NA	03040(Spliceosome);04141(Protein processing in endoplasmic reticulum);04144(Endocytosis)	Heat shock 70 kDa protein	-1.06041	7.47941e-11	3.23125e-08	down
Niben101Scf08804g02014	Niben101Scf08804g02014	48476	Niben101Scf08804g02014.1	GO:0016787(hydrolase activity)	NA	Nudix hydrolase 4	-1.13697	3.61049e-18	7.51539e-15	down
Niben101Ctg14686g00002	Niben101Ctg14686g00002	791	Niben101Ctg14686g00002.1	NA	NA	BnaC02g35030D [Brassica napus]	-1.08104	4.45093e-10	1.67071e-07	down
Niben101Scf04252g01008	Niben101Scf04252g01008	32420	Niben101Scf04252g01008.1	GO:0005634(nucleus);GO:0006355(regulation of transcription, DNA-templated);GO:0046983(protein dimerization activity)	04075(Plant hormone signal transduction)	Auxin-responsive protein IAA4	-1.13178	1.1038e-11	5.55467e-09	down
Niben101Scf29047g00008	Niben101Scf29047g00008	59103	Niben101Scf29047g00008.1	NA	NA	BnaC02g35030D [Brassica napus]	-1.54648	5.05904e-13	3.51021e-10	down
Niben101Scf04911g00004	Niben101Scf04911g00004	35455	Niben101Scf04911g00004.1	GO:0016787(hydrolase activity)	NA	Nudix hydrolase 4	-1.05075	4.68876e-19	1.19287e-15	down
Niben101Scf07880g02009	Niben101Scf07880g02009	46050	Niben101Scf07880g02009.1	GO:0005515(protein binding);GO:0008270(zinc ion binding)	03013(RNA transport)	RING finger protein 150	-1.1118	1.27235e-22	5.82659e-19	down
Niben101Scf04844g00001	Niben101Scf04844g00001	35156	Niben101Scf04844g00001.1	NA	NA	Protein EXORDIUM	-1.24389	2.25847e-12	1.37899e-09	down
Niben101Scf08833g03002	Niben101Scf08833g03002	48539	Niben101Scf08833g03002.1	NA	NA	BnaC05g50160D [Brassica napus]	-1.17426	6.94207e-13	4.67507e-10	down
Niben101Scf13289g00009	Niben101Scf13289g00009	54887	Niben101Scf13289g00009.1	GO:0003777(microtubule motor activity);GO:0005524(ATP binding);GO:0005871(kinesin complex);GO:0007018(microtubule-based movement);GO:0008017(microtubule binding)	04626(Plant-pathogen interaction)	Kinesin-related protein 1	-1.02286	1.20894e-07	2.48885e-05	down
Niben101Scf00573g00010	Niben101Scf00573g00010	6513	Niben101Scf00573g00010.1	GO:0003824(catalytic activity);GO:0004722(protein serine/threonine phosphatase activity);GO:0006470(protein dephosphorylation)	NA	Protein phosphatase 2C family protein LENGTH=380	-1.0352	2.07182e-18	4.51795e-15	down
Niben101Scf39444g00001	Niben101Scf39444g00001	59781	Niben101Scf39444g00001.1	NA	03013(RNA transport);03008(Ribosome biogenesis in eukaryotes)	TPA: transposon protein CACTA, En/Spm sub-class [Zea mays]	-1.82499	5.43929e-12	3.00104e-09	down
Niben101Scf02835g00007	Niben101Scf02835g00007	24121	Niben101Scf02835g00007.1	NA	NA	BnaC08g49480D [Brassica napus]	-1.04735	1.05669e-11	5.37667e-09	down
Niben101Scf13289g00008	Niben101Scf13289g00008	54886	Niben101Scf13289g00008.1	GO:0005509(calcium ion binding)	04626(Plant-pathogen interaction)	Calcium-binding EF-hand family protein LENGTH=159	-1.15265	4.51265e-13	3.22894e-10	down
Niben101Scf02790g02017	Niben101Scf02790g02017	23615	Niben101Scf02790g02017.1	NA	03013(RNA transport);03008(Ribosome biogenesis in eukaryotes)	TPA: transposon protein CACTA, En/Spm sub-class [Zea mays]	-2.59889	7.98662e-16	1.04497e-12	down
Niben101Scf07466g06004	Niben101Scf07466g06004	44851	Niben101Scf07466g06004.1	GO:0006629(lipid metabolic process);GO:0016788(hydrolase activity, acting on ester bonds)	00511(Other glycan degradation)	GDSL esterase/lipase	-1.20468	1.06276e-07	2.20218e-05	down
Niben101Scf02105g01018	Niben101Scf02105g01018	18791	Niben101Scf02105g01018.1	NA	03013(RNA transport)	Protein LURP-one-related 4	-1.75833	1.37203e-10	5.76427e-08	down
Niben101Scf16206g00013	Niben101Scf16206g00013	56742	Niben101Scf16206g00013.1	NA	NA	BnaC09g50070D [Brassica napus]	-1.26953	3.15597e-08	7.64679e-06	down
Niben101Scf05862g00006	Niben101Scf05862g00006	39494	Niben101Scf05862g00006.1	GO:0005509(calcium ion binding)	04070(Phosphatidylinositol signaling system);04626(Plant-pathogen interaction)	Calcium-binding EF-hand family protein LENGTH=130	-1.20964	5.47447e-09	1.61741e-06	down
Niben101Scf01649g04003	Niben101Scf01649g04003	15112	Niben101Scf01649g04003.1	NA	NA	BnaC09g50070D [Brassica napus]	-1.18961	2.31818e-07	4.42329e-05	down
Niben101Scf13779g00003	Niben101Scf13779g00003	55276	Niben101Scf13779g00003.1	GO:0003677(DNA binding);GO:0003700(sequence-specific DNA binding transcription factor activity);GO:0006355(regulation of transcription, DNA-templated)	00230(Purine metabolism);00240(Pyrimidine metabolism);03020(RNA polymerase)	Ethylene-responsive transcription factor 4	-1.0428	8.40629e-09	2.37628e-06	down
Niben101Scf06203g05020	Niben101Scf06203g05020	40731	Niben101Scf06203g05020.1	GO:0003677(DNA binding);GO:0003700(sequence-specific DNA binding transcription factor activity);GO:0006355(regulation of transcription, DNA-templated)	04075(Plant hormone signal transduction)	Ethylene-responsive transcription factor 1	-3.14756	0.000244912	0.0162074	down
Niben101Scf01084g01008	Niben101Scf01084g01008	10800	Niben101Scf01084g01008.1	NA	NA	Transferrin-binding protein 1	-14.4421	2.40927e-09	7.6566e-07	down
Niben101Scf06872g01004	Niben101Scf06872g01004	43003	Niben101Scf06872g01004.1	GO:0046983(protein dimerization activity)	04075(Plant hormone signal transduction)	Transcription factor bHLH25	-1.92661	1.40034e-05	0.00151601	down
Niben101Scf04109g03011	Niben101Scf04109g03011	31672	Niben101Scf04109g03011.1	NA	NA	BnaA02g03550D [Brassica napus]	-1.28273	1.02706e-06	0.000156257	down
Niben101Scf04973g02010	Niben101Scf04973g02010	35745	Niben101Scf04973g02010.1	NA	NA	BnaA10g17360D [Brassica napus]	-1.11127	1.12554e-08	3.06804e-06	down
Niben101Scf08855g02005	Niben101Scf08855g02005	48572	Niben101Scf08855g02005.1	GO:0004842(ubiquitin-protein transferase activity);GO:0005488(binding);GO:0016567(protein ubiquitination)	00970(Aminoacyl-tRNA biosynthesis)	U-box domain-containing protein 21	-1.3721	6.23569e-12	3.39949e-09	down
Niben101Scf10409g02009	Niben101Scf10409g02009	51571	Niben101Scf10409g02009.1	NA	03010(Ribosome)	Bifunctional inhibitor/lipid-transfer protein/seed storage 2S albumin superfamily protein LENGTH=134	-1.06258	2.48356e-06	0.000345691	down
Niben101Scf05773g00002	Niben101Scf05773g00002	39109	Niben101Scf05773g00002.1	GO:0003677(DNA binding);GO:0003700(sequence-specific DNA binding transcription factor activity);GO:0006355(regulation of transcription, DNA-templated)	04626(Plant-pathogen interaction)	Ethylene-responsive transcription factor 4	-8.81493	2.00126e-06	0.000282634	down
Niben101Scf00578g05003	Niben101Scf00578g05003	6594	Niben101Scf00578g05003.1	NA	04070(Phosphatidylinositol signaling system);04626(Plant-pathogen interaction)	Calcium-binding EF-hand family protein LENGTH=130	-1.1529	2.68944e-07	4.98625e-05	down
Niben101Scf06042g03020	Niben101Scf06042g03020	40098	Niben101Scf06042g03020.1	GO:0003676(nucleic acid binding);GO:0003677(DNA binding);GO:0005634(nucleus);GO:0006260(DNA replication);GO:0006281(DNA repair);GO:0006310(DNA recombination)	03030(DNA replication);03420(Nucleotide excision repair);03430(Mismatch repair);03440(Homologous recombination)	Replication protein A 70 kDa DNA-binding subunit A	-12.9089	2.00873e-10	7.99895e-08	down
Niben101Scf01002g01001	Niben101Scf01002g01001	10023	Niben101Scf01002g01001.1	NA	04141(Protein processing in endoplasmic reticulum)	Basic-leucine zipper (bZIP) transcription factor family protein LENGTH=329	-1.34072	3.32154e-06	0.000438123	down
Niben101Scf01451g00002	Niben101Scf01451g00002	13718	Niben101Scf01451g00002.1	GO:0004842(ubiquitin-protein transferase activity);GO:0005488(binding);GO:0016567(protein ubiquitination)	00970(Aminoacyl-tRNA biosynthesis)	U-box domain-containing protein 25	-2.14869	3.87466e-06	0.00050408	down
Niben101Scf01017g02001	Niben101Scf01017g02001	10182	Niben101Scf01017g02001.1	NA	NA	BnaA04g20080D [Brassica napus]	-1.73311	0.0004366	0.0253726	down
Niben101Scf08670g00028	Niben101Scf08670g00028	48100	Niben101Scf08670g00028.1	GO:0004601(peroxidase activity);GO:0006979(response to oxidative stress);GO:0020037(heme binding);GO:0055114(oxidation-reduction process)	00940(Phenylpropanoid biosynthesis)	Peroxidase 19	-1.73346	0.000908662	0.0445994	down
Niben101Scf14144g01013	Niben101Scf14144g01013	55545	Niben101Scf14144g01013.1	NA	NA	conserved hypothetical protein [Ricinus communis] gb|EEF38891.1| conserved hypothetical protein [Ricinus communis]	-1.0442	0.00103686	0.0495635	down
Niben101Scf09260g03026	Niben101Scf09260g03026	49447	Niben101Scf09260g03026.1	NA	NA	Serine/threonine-protein kinase PRR2	-1.70894	3.42064e-05	0.00323646	down
Niben101Scf07743g00005	Niben101Scf07743g00005	45675	Niben101Scf07743g00005.1	GO:0004672(protein kinase activity);GO:0004674(protein serine/threonine kinase activity);GO:0005524(ATP binding);GO:0006468(protein phosphorylation);GO:0016772(transferase activity, transferring phosphorus-containing groups)	04626(Plant-pathogen interaction)	Serine/threonine-protein kinase 3	-1.21921	7.65254e-06	0.000903197	down
Niben101Scf01623g11001	Niben101Scf01623g11001	14931	Niben101Scf01623g11001.1	NA	NA	BnaC05g01360D [Brassica napus]	-1.13155	9.84032e-05	0.00776944	down
Niben101Scf02245g00008	Niben101Scf02245g00008	19809	Niben101Scf02245g00008.1	GO:0005509(calcium ion binding)	04626(Plant-pathogen interaction)	EF hand calcium-binding protein family LENGTH=161	-1.09077	0.000123394	0.00923337	down
Niben101Scf01326g11003	Niben101Scf01326g11003	12774	Niben101Scf01326g11003.1	GO:0005524(ATP binding)	00561(Glycerolipid metabolism)	ATP-dependent zinc metalloprotease FtsH	-1.08001	0.000239155	0.0158953	down
Niben101Scf08203g00019	Niben101Scf08203g00019	46906	Niben101Scf08203g00019.1	GO:0005215(transporter activity);GO:0005622(intracellular);GO:0006810(transport)	03015(mRNA surveillance pathway)	Sec14p-like phosphatidylinositol transfer family protein LENGTH=314	-11.3055	2.56419e-05	0.00252724	down
Niben101Scf00073g04002	Niben101Scf00073g04002	1759	Niben101Scf00073g04002.1	GO:0003700(sequence-specific DNA binding transcription factor activity);GO:0005634(nucleus);GO:0006355(regulation of transcription, DNA-templated);GO:0009408(response to heat);GO:0043565(sequence-specific DNA binding)	NA	heat shock transcription factor A2 LENGTH=345	1.47352	2.22723e-20	1.94278e-17	up
Niben101Scf05912g02001	Niben101Scf05912g02001	39609	Niben101Scf05912g02001.1	GO:0000166(nucleotide binding);GO:0003700(sequence-specific DNA binding transcription factor activity);GO:0005515(protein binding);GO:0005634(nucleus);GO:0006355(regulation of transcription, DNA-templated);GO:0008270(zinc ion binding)	NA	Transcriptional repressor NF-X1	1.17766	2.45382e-20	2.10079e-17	up
Niben101Scf09644g00009	Niben101Scf09644g00009	50177	Niben101Scf09644g00009.1	GO:0003700(sequence-specific DNA binding transcription factor activity);GO:0006355(regulation of transcription, DNA-templated);GO:0043565(sequence-specific DNA binding)	04626(Plant-pathogen interaction)	WRKY transcription factor 6	1.42462	2.76481e-20	2.32399e-17	up
Niben101Scf05928g03007	Niben101Scf05928g03007	39671	Niben101Scf05928g03007.1	GO:0004672(protein kinase activity);GO:0004674(protein serine/threonine kinase activity);GO:0005515(protein binding);GO:0005524(ATP binding);GO:0006468(protein phosphorylation);GO:0016772(transferase activity, transferring phosphorus-containing groups)	04075(Plant hormone signal transduction)	Receptor-like protein kinase	1.00806	6.84102e-18	4.16141e-15	up
Niben101Scf08721g01033	Niben101Scf08721g01033	48288	Niben101Scf08721g01033.1	GO:0003824(catalytic activity);GO:0009058(biosynthetic process)	NA	Phenazine biosynthesis PhzC/PhzF protein LENGTH=313	1.01297	1.37701e-16	6.91961e-14	up
Niben101Scf04592g00020	Niben101Scf04592g00020	33975	Niben101Scf04592g00020.1	NA	NA	BURP domain-containing protein 3	1.07825	1.84028e-16	9.09874e-14	up
Niben101Scf10920g00003	Niben101Scf10920g00003	52294	Niben101Scf10920g00003.1	GO:0005515(protein binding);GO:0008270(zinc ion binding)	NA	RING finger protein 215	1.13533	3.8918e-13	1.09043e-10	up
Niben101Scf03927g03006	Niben101Scf03927g03006	30522	Niben101Scf03927g03006.1	GO:0004601(peroxidase activity);GO:0006979(response to oxidative stress);GO:0020037(heme binding);GO:0055114(oxidation-reduction process)	00940(Phenylpropanoid biosynthesis)	Peroxidase 4	1.05239	4.37618e-13	1.19713e-10	up
Niben101Scf00870g03002	Niben101Scf00870g03002	9030	Niben101Scf00870g03002.1	GO:0003824(catalytic activity);GO:0009058(biosynthetic process);GO:0030170(pyridoxal phosphate binding)	01200(Carbon metabolism);01210(2-Oxocarboxylic acid metabolism);01230(Biosynthesis of amino acids);00710(Carbon fixation in photosynthetic organisms);00250(Alanine, aspartate and glutamate metabolism);00220(Arginine biosynthesis)	alanine aminotransferase 2 LENGTH=553	1.01598	1.90525e-12	4.83964e-10	up
Niben101Scf02613g05004	Niben101Scf02613g05004	22604	Niben101Scf02613g05004.1	NA	NA	EG45-like domain containing protein [Medicago truncatula]	1.25743	5.6989e-12	1.35807e-09	up
Niben101Scf03292g03005	Niben101Scf03292g03005	27054	Niben101Scf03292g03005.1	GO:0006952(defense response);GO:0016021(integral component of membrane)	NA	MLO-like protein 6	1.03509	7.62357e-12	1.76223e-09	up
Niben101Ctg08286g00001	Niben101Ctg08286g00001	217	Niben101Ctg08286g00001.1	NA	NA	TPA: hypothetical protein ZEAMMB73_234053 [Zea mays]	16.0734	8.29108e-12	1.90699e-09	up
Niben101Scf02854g10007	Niben101Scf02854g10007	24296	Niben101Scf02854g10007.1	GO:0005515(protein binding)	NA	receptor like protein 14 LENGTH=976	14.7904	9.37919e-12	2.12554e-09	up
Niben101Scf00442g04002	Niben101Scf00442g04002	5348	Niben101Scf00442g04002.1	GO:0005215(transporter activity);GO:0016021(integral component of membrane)	NA	Purine permease 1	1.09064	1.24437e-11	2.72647e-09	up
Niben101Scf03747g04004	Niben101Scf03747g04004	29533	Niben101Scf03747g04004.1	GO:0005741(mitochondrial outer membrane);GO:0055085(transmembrane transport)	NA	Mitochondrial outer membrane protein porin 2	1.01365	2.52586e-11	5.09927e-09	up
Niben101Scf00699g00006	Niben101Scf00699g00006	7407	Niben101Scf00699g00006.1	GO:0005506(iron ion binding);GO:0016705(oxidoreductase activity, acting on paired donors, with incorporation or reduction of molecular oxygen);GO:0020037(heme binding);GO:0055114(oxidation-reduction process)	00905(Brassinosteroid biosynthesis)	Cytochrome P450 superfamily protein LENGTH=520	1.12964	5.8287e-11	1.06509e-08	up
Niben101Scf00350g05006	Niben101Scf00350g05006	4519	Niben101Scf00350g05006.1	GO:0004672(protein kinase activity);GO:0004674(protein serine/threonine kinase activity);GO:0005524(ATP binding);GO:0006468(protein phosphorylation);GO:0016772(transferase activity, transferring phosphorus-containing groups)	00010(Glycolysis / Gluconeogenesis);00562(Inositol phosphate metabolism)	Protein kinase family protein LENGTH=569	1.11798	1.18493e-10	2.02143e-08	up
Niben101Scf01895g00016	Niben101Scf01895g00016	16998	Niben101Scf01895g00016.1	NA	NA	Membrane protein, putative [Medicago truncatula]	1.06129	1.61476e-10	2.63787e-08	up
Niben101Scf08465g03015	Niben101Scf08465g03015	47492	Niben101Scf08465g03015.1	NA	NA	Calmodulin-binding heat-shock protein [Medicago truncatula]	1.00573	2.72179e-10	4.2473e-08	up
Niben101Scf02199g01010	Niben101Scf02199g01010	19449	Niben101Scf02199g01010.1	NA	NA	las1-like family protein LENGTH=611	1.08933	4.98903e-10	7.41633e-08	up
Niben101Scf02063g04004	Niben101Scf02063g04004	18324	Niben101Scf02063g04004.1	GO:0005515(protein binding);GO:0008270(zinc ion binding)	NA	RING finger protein 165	1.54295	5.61777e-10	8.19291e-08	up
Niben101Scf01317g02005	Niben101Scf01317g02005	12666	Niben101Scf01317g02005.1	GO:0003824(catalytic activity)	NA	Protein phosphatase 2C 35	1.02087	8.57787e-10	1.22019e-07	up
Niben101Scf01825g04002	Niben101Scf01825g04002	16579	Niben101Scf01825g04002.1	GO:0005515(protein binding)	NA	Tetratricopeptide repeat protein 1	1.01898	1.33192e-09	1.81106e-07	up
Niben101Scf02621g02022	Niben101Scf02621g02022	22632	Niben101Scf02621g02022.1	NA	NA	Peptidase M50 family protein LENGTH=548	1.26888	1.41119e-09	1.90206e-07	up
Niben101Ctg13931g00001	Niben101Ctg13931g00001	660	Niben101Ctg13931g00001.1	NA	03008(Ribosome biogenesis in eukaryotes)	Midasin	1.19767	2.01429e-09	2.60847e-07	up
Niben101Scf03861g01001	Niben101Scf03861g01001	30174	Niben101Scf03861g01001.1	GO:0004601(peroxidase activity);GO:0006979(response to oxidative stress);GO:0020037(heme binding);GO:0055114(oxidation-reduction process)	00940(Phenylpropanoid biosynthesis)	Peroxidase 5	1.18397	2.65271e-09	3.31453e-07	up
Niben101Scf03570g02006	Niben101Scf03570g02006	28642	Niben101Scf03570g02006.1	GO:0016491(oxidoreductase activity);GO:0016706(oxidoreductase activity, acting on paired donors, with incorporation or reduction of molecular oxygen, 2-oxoglutarate as one donor, and incorporation of one atom each of oxygen into both donors);GO:0055114(oxidation-reduction process)	00402(Benzoxazinoid biosynthesis)	1-aminocyclopropane-1-carboxylate oxidase homolog 3	1.2862	3.29005e-09	4.03455e-07	up
Niben101Scf27527g00004	Niben101Scf27527g00004	58955	Niben101Scf27527g00004.1	NA	NA	PAR1 protein LENGTH=183	1.22602	4.90088e-09	5.67133e-07	up
Niben101Scf03038g07007	Niben101Scf03038g07007	25508	Niben101Scf03038g07007.1	NA	NA	Large subunit GTPase 1	1.00407	7.89439e-09	8.48757e-07	up
Niben101Scf02369g02006	Niben101Scf02369g02006	20732	Niben101Scf02369g02006.1	NA	NA	Unknown protein	1.37461	8.03809e-09	8.62201e-07	up
Niben101Scf09654g01014	Niben101Scf09654g01014	50201	Niben101Scf09654g01014.1	GO:0005515(protein binding)	NA	Autophagy-related protein 18	1.19867	1.30813e-08	1.30618e-06	up
Niben101Scf05206g02002	Niben101Scf05206g02002	36856	Niben101Scf05206g02002.1	GO:0030001(metal ion transport);GO:0046872(metal ion binding)	NA	Heavy metal transport/detoxification superfamily protein LENGTH=358	1.3425	2.88208e-08	2.62286e-06	up
Niben101Scf10846g00005	Niben101Scf10846g00005	52176	Niben101Scf10846g00005.1	GO:0004672(protein kinase activity);GO:0004674(protein serine/threonine kinase activity);GO:0005524(ATP binding);GO:0006468(protein phosphorylation);GO:0016772(transferase activity, transferring phosphorus-containing groups)	00520(Amino sugar and nucleotide sugar metabolism)	receptor kinase 3 LENGTH=850	1.17213	3.09686e-08	2.77463e-06	up
Niben101Scf01487g02007	Niben101Scf01487g02007	13969	Niben101Scf01487g02007.1	GO:0005615(extracellular space)	03013(RNA transport)	serpin 3 LENGTH=385	1.07907	6.1787e-08	5.02017e-06	up
Niben101Scf01266g01003	Niben101Scf01266g01003	12249	Niben101Scf01266g01003.1	NA	NA	Glutamate--tRNA ligase 2	14.0394	8.59672e-08	6.73619e-06	up
Niben101Scf03403g00007	Niben101Scf03403g00007	27682	Niben101Scf03403g00007.1	NA	NA	Tetratricopeptide repeat-like superfamily protein [Theobroma cacao] gb|EOY15474.1| Tetratricopeptide repeat-like superfamily protein [Theobroma cacao]	3.04586	1.21852e-07	9.14505e-06	up
Niben101Scf00821g10001	Niben101Scf00821g10001	8372	Niben101Scf00821g10001.1	GO:0005216(ion channel activity);GO:0005249(voltage-gated potassium channel activity);GO:0006811(ion transport);GO:0006813(potassium ion transport);GO:0016020(membrane);GO:0055085(transmembrane transport)	04626(Plant-pathogen interaction)	Potassium channel subfamily K member 3	1.11038	1.22495e-07	9.17838e-06	up
Niben101Ctg15284g00001	Niben101Ctg15284g00001	916	Niben101Ctg15284g00001.1	GO:0016020(membrane);GO:0016491(oxidoreductase activity);GO:0055114(oxidation-reduction process)	04626(Plant-pathogen interaction)	Ferric reduction oxidase 5	1.34733	1.934e-07	1.35266e-05	up
Niben101Scf00390g03001	Niben101Scf00390g03001	4878	Niben101Scf00390g03001.1	GO:0004657(proline dehydrogenase activity);GO:0006562(proline catabolic process)	00330(Arginine and proline metabolism)	Proline dehydrogenase 2, mitochondrial	1.21956	1.98053e-07	1.37687e-05	up
Niben101Scf10846g00019	Niben101Scf10846g00019	52177	Niben101Scf10846g00019.1	GO:0004672(protein kinase activity);GO:0004674(protein serine/threonine kinase activity);GO:0005524(ATP binding);GO:0006468(protein phosphorylation);GO:0016772(transferase activity, transferring phosphorus-containing groups);GO:0048544(recognition of pollen)	00520(Amino sugar and nucleotide sugar metabolism)	receptor kinase 2 LENGTH=847	1.08054	4.37917e-07	2.69938e-05	up
Niben101Scf00887g04011	Niben101Scf00887g04011	9206	Niben101Scf00887g04011.1	GO:0004672(protein kinase activity);GO:0004674(protein serine/threonine kinase activity);GO:0005515(protein binding);GO:0005524(ATP binding);GO:0006468(protein phosphorylation);GO:0016772(transferase activity, transferring phosphorus-containing groups)	04626(Plant-pathogen interaction)	Receptor-like protein kinase 2	1.24195	5.9619e-07	3.53818e-05	up
Niben101Scf06093g00011	Niben101Scf06093g00011	40328	Niben101Scf06093g00011.1	NA	NA	Unknown protein	1.37693	6.35592e-07	3.74797e-05	up
Niben101Scf03038g02002	Niben101Scf03038g02002	25500	Niben101Scf03038g02002.1	NA	NA	Unknown protein	1.15202	9.6342e-07	5.36625e-05	up
Niben101Scf02864g06008	Niben101Scf02864g06008	24358	Niben101Scf02864g06008.1	NA	NA	BURP domain-containing protein 3	1.08426	1.05273e-06	5.79469e-05	up
Niben101Scf22370g00003	Niben101Scf22370g00003	58366	Niben101Scf22370g00003.1	GO:0030001(metal ion transport);GO:0046872(metal ion binding)	NA	Heavy metal transport/detoxification superfamily protein LENGTH=358	1.11186	1.31913e-06	7.11606e-05	up
Niben101Scf16068g00007	Niben101Scf16068g00007	56662	Niben101Scf16068g00007.1	GO:0016787(hydrolase activity)	NA	RNA pyrophosphohydrolase	1.12446	2.14775e-06	0.000109113	up
Niben101Scf03758g01004	Niben101Scf03758g01004	29592	Niben101Scf03758g01004.1	NA	NA	BnaA09g31590D [Brassica napus]	1.04705	2.15721e-06	0.000109473	up
Niben101Scf05373g01004	Niben101Scf05373g01004	37505	Niben101Scf05373g01004.1	GO:0046872(metal ion binding)	NA	Zinc finger protein 1	1.2178	2.92907e-06	0.000141351	up
Niben101Scf01954g02001	Niben101Scf01954g02001	17399	Niben101Scf01954g02001.1	NA	NA	Catechol O-methyltransferase	1.13255	2.95579e-06	0.000142047	up
Niben101Scf04714g00007	Niben101Scf04714g00007	34587	Niben101Scf04714g00007.1	NA	NA	product [Oryza sativa Japonica Group]	13.4699	4.07835e-06	0.000188735	up
Niben101Scf08196g01001	Niben101Scf08196g01001	46883	Niben101Scf08196g01001.1	GO:0005515(protein binding)	00480(Glutathione metabolism)	Glutathione S-transferase 3	1.00504	5.10423e-06	0.000227994	up
Niben101Scf23282g01002	Niben101Scf23282g01002	58512	Niben101Scf23282g01002.1	GO:0003676(nucleic acid binding);GO:0046872(metal ion binding)	03410(Base excision repair)	Zinc finger protein 5	1.04668	5.11336e-06	0.000228181	up
Niben101Scf00482g08004	Niben101Scf00482g08004	5755	Niben101Scf00482g08004.1	GO:0003677(DNA binding);GO:0003700(sequence-specific DNA binding transcription factor activity);GO:0006355(regulation of transcription, DNA-templated)	NA	AP2-like ethylene-responsive transcription factor	1.04927	5.26743e-06	0.000233032	up
Niben101Scf01171g08017	Niben101Scf01171g08017	11435	Niben101Scf01171g08017.1	NA	03050(Proteasome)	26S proteasome non-ATPase regulatory subunit 1 homolog B	1.21101	5.88709e-06	0.000256277	up
Niben101Scf04024g00003	Niben101Scf04024g00003	31181	Niben101Scf04024g00003.1	GO:0005515(protein binding);GO:0008270(zinc ion binding)	NA	RING-H2 finger protein 2B LENGTH=147	1.32827	6.68091e-06	0.000284931	up
Niben101Scf00482g07005	Niben101Scf00482g07005	5754	Niben101Scf00482g07005.1	NA	NA	conserved hypothetical protein [Ricinus communis] gb|EEF32147.1| conserved hypothetical protein [Ricinus communis]	1.61748	7.48905e-06	0.000315325	up
Niben101Scf02366g03011	Niben101Scf02366g03011	20706	Niben101Scf02366g03011.1	GO:0004672(protein kinase activity);GO:0004674(protein serine/threonine kinase activity);GO:0005524(ATP binding);GO:0006468(protein phosphorylation);GO:0016772(transferase activity, transferring phosphorus-containing groups);GO:0048544(recognition of pollen)	00520(Amino sugar and nucleotide sugar metabolism)	receptor kinase 3 LENGTH=850	1.76828	9.23593e-06	0.000377196	up
Niben101Scf01235g00019	Niben101Scf01235g00019	12032	Niben101Scf01235g00019.1	GO:0003872(6-phosphofructokinase activity);GO:0005524(ATP binding);GO:0006002(fructose 6-phosphate metabolic process);GO:0006096(glycolytic process)	01200(Carbon metabolism);01230(Biosynthesis of amino acids);00010(Glycolysis / Gluconeogenesis);00030(Pentose phosphate pathway);00051(Fructose and mannose metabolism);00052(Galactose metabolism);03018(RNA degradation)	ATP-dependent 6-phosphofructokinase	1.49772	1.12041e-05	0.000444614	up
Niben101Scf01681g11005	Niben101Scf01681g11005	15364	Niben101Scf01681g11005.1	NA	NA	transmembrane protein, putative [Medicago truncatula]	1.14029	1.19189e-05	0.000468556	up
Niben101Scf02283g00005	Niben101Scf02283g00005	20070	Niben101Scf02283g00005.1	GO:0005515(protein binding);GO:0008270(zinc ion binding)	NA	RING finger protein 44	1.11919	1.43871e-05	0.000551183	up
Niben101Scf08026g01004	Niben101Scf08026g01004	46389	Niben101Scf08026g01004.1	NA	NA	Predicted AT-hook DNA-binding family protein LENGTH=292	1.19302	1.54117e-05	0.000584493	up
Niben101Scf10015g03003	Niben101Scf10015g03003	50842	Niben101Scf10015g03003.1	NA	NA	ZPT2-14 [Petunia x hybrida]	1.84499	1.79935e-05	0.000667085	up
Niben101Scf00207g02011	Niben101Scf00207g02011	3109	Niben101Scf00207g02011.1	NA	NA	DNA double-strand break repair rad50 ATPase, putative [Ricinus communis] gb|EEF28480.1| DNA double-strand break repair rad50 ATPase, putative [Ricinus communis]	1.80858	2.38871e-05	0.000851446	up
Niben101Scf13863g00010	Niben101Scf13863g00010	55336	Niben101Scf13863g00010.1	NA	03015(mRNA surveillance pathway)	Flowering-promoting factor 1-like protein 3	1.37693	2.54794e-05	0.000897819	up
Niben101Scf01494g09005	Niben101Scf01494g09005	14028	Niben101Scf01494g09005.1	GO:0005515(protein binding);GO:0043531(ADP binding)	04626(Plant-pathogen interaction)	Disease resistance protein	1.01095	2.65317e-05	0.000929232	up
Niben101Scf00420g01017	Niben101Scf00420g01017	5132	Niben101Scf00420g01017.1	GO:0005488(binding)	NA	Translational activator GCN1	1.43235	2.8731e-05	0.000989763	up
Niben101Scf04411g03009	Niben101Scf04411g03009	33222	Niben101Scf04411g03009.1	NA	NA	Threonine--tRNA ligase	1.8967	2.93015e-05	0.00100433	up
Niben101Scf07524g00001	Niben101Scf07524g00001	45014	Niben101Scf07524g00001.1	GO:0004252(serine-type endopeptidase activity);GO:0006508(proteolysis);GO:0008236(serine-type peptidase activity)	NA	Prolyl oligopeptidase family protein LENGTH=792	1.03574	2.93059e-05	0.00100433	up
Niben101Scf05081g01020	Niben101Scf05081g01020	36284	Niben101Scf05081g01020.1	GO:0005524(ATP binding);GO:0016887(ATPase activity)	02010(ABC transporters)	ABC transporter ATP-binding protein/permease PDR18	9.98936	2.94144e-05	0.0010073	up
Niben101Scf02215g05019	Niben101Scf02215g05019	19557	Niben101Scf02215g05019.1	NA	NA	Pentatricopeptide repeat-containing protein	1.42457	3.0726e-05	0.00104142	up
Niben101Scf01479g01006	Niben101Scf01479g01006	13906	Niben101Scf01479g01006.1	GO:0003677(DNA binding);GO:0006355(regulation of transcription, DNA-templated)	00630(Glyoxylate and dicarboxylate metabolism);00260(Glycine, serine and threonine metabolism)	NAC domain-containing protein 7	1.1217	3.26676e-05	0.00109439	up
Niben101Scf05438g05008	Niben101Scf05438g05008	37835	Niben101Scf05438g05008.1	NA	NA	F-box plant-like protein, putative [Medicago truncatula]	1.47131	3.44194e-05	0.00114478	up
Niben101Scf02285g00001	Niben101Scf02285g00001	20080	Niben101Scf02285g00001.1	NA	NA	Ferric reduction oxidase 4	2.3878	3.54577e-05	0.0011734	up
Niben101Scf07162g04017	Niben101Scf07162g04017	43942	Niben101Scf07162g04017.1	NA	NA	CDP-diacylglycerol--glycerol-3-phosphate 3-phosphatidyltransferase, putative [Theobroma cacao] gb|EOY00322.1| CDP-diacylglycerol--glycerol-3-phosphate 3-phosphatidyltransferase, putative [Theobroma cacao]	1.05797	3.79898e-05	0.00124208	up
Niben101Scf02595g02015	Niben101Scf02595g02015	22487	Niben101Scf02595g02015.1	NA	NA	BEACH domain-containing protein lvsC	1.29695	4.63862e-05	0.00144312	up
Niben101Scf00687g05007	Niben101Scf00687g05007	7342	Niben101Scf00687g05007.1	GO:0005524(ATP binding);GO:0006810(transport);GO:0016021(integral component of membrane);GO:0016887(ATPase activity);GO:0042626(ATPase activity, coupled to transmembrane movement of substances);GO:0055085(transmembrane transport)	02010(ABC transporters)	Lipid A export ATP-binding/permease protein MsbA	1.17595	4.83544e-05	0.00149273	up
Niben101Scf10840g01014	Niben101Scf10840g01014	52170	Niben101Scf10840g01014.1	NA	NA	Late embryogenesis abundant hydroxyproline-rich glycofamily protein, putative [Theobroma cacao] gb|EOY24872.1| Late embryogenesis abundant hydroxyproline-rich glycofamily protein, putative [Theobroma cacao]	1.21399	5.14122e-05	0.00156783	up
Niben101Scf02369g05003	Niben101Scf02369g05003	20735	Niben101Scf02369g05003.1	NA	NA	Unknown protein	1.10626	6.20905e-05	0.00185075	up
Niben101Scf01053g00008	Niben101Scf01053g00008	10478	Niben101Scf01053g00008.1	GO:0015079(potassium ion transmembrane transporter activity);GO:0016020(membrane);GO:0071805(potassium ion transmembrane transport)	NA	Potassium transporter 6	2.92552	7.40378e-05	0.00212863	up
Niben101Scf14390g00006	Niben101Scf14390g00006	55701	Niben101Scf14390g00006.1	NA	NA	Unknown protein	1.16976	8.22723e-05	0.00230469	up
Niben101Scf05417g01007	Niben101Scf05417g01007	37723	Niben101Scf05417g01007.1	GO:0004602(glutathione peroxidase activity);GO:0006979(response to oxidative stress);GO:0055114(oxidation-reduction process)	00590(Arachidonic acid metabolism);00480(Glutathione metabolism)	Glutathione peroxidase 1	1.04366	0.000100089	0.00270915	up
Niben101Scf02869g03007	Niben101Scf02869g03007	24394	Niben101Scf02869g03007.1	GO:0015079(potassium ion transmembrane transporter activity);GO:0016020(membrane);GO:0071805(potassium ion transmembrane transport)	NA	Potassium transporter 6	1.9299	0.000101225	0.00273349	up
Niben101Scf13429g04019	Niben101Scf13429g04019	54995	Niben101Scf13429g04019.1	GO:0003824(catalytic activity);GO:0004459(L-lactate dehydrogenase activity);GO:0005975(carbohydrate metabolic process);GO:0016491(oxidoreductase activity);GO:0016616(oxidoreductase activity, acting on the CH-OH group of donors, NAD or NADP as acceptor);GO:0044262(cellular carbohydrate metabolic process);GO:0055114(oxidation-reduction process)	00010(Glycolysis / Gluconeogenesis);00620(Pyruvate metabolism);00640(Propanoate metabolism);00270(Cysteine and methionine metabolism)	L-lactate dehydrogenase A-like 6B	1.11316	0.000106951	0.00285806	up
Niben101Scf05437g04014	Niben101Scf05437g04014	37806	Niben101Scf05437g04014.1	GO:0010167(response to nitrate);GO:0015706(nitrate transport)	00564(Glycerophospholipid metabolism);00230(Purine metabolism)	High-affinity nitrate transporter 3.1	1.33714	0.000123532	0.00323021	up
Niben101Scf04967g01001	Niben101Scf04967g01001	35729	Niben101Scf04967g01001.1	NA	NA	CASP-like protein 1D1	1.70254	0.000133754	0.00345259	up
Niben101Scf00635g03003	Niben101Scf00635g03003	7029	Niben101Scf00635g03003.1	GO:0005515(protein binding)	04130(SNARE interactions in vesicular transport)	soluble N-ethylmaleimide-sensitive factor adaptor protein 30 LENGTH=263	1.08612	0.000141051	0.00360776	up
Niben101Scf01002g13006	Niben101Scf01002g13006	10036	Niben101Scf01002g13006.1	NA	04120(Ubiquitin mediated proteolysis)	ubiquitin-conjugating enzyme 35 LENGTH=154	1.20766	0.000154293	0.00387459	up
Niben101Scf05950g01005	Niben101Scf05950g01005	39788	Niben101Scf05950g01005.1	NA	NA	DNA-binding protein [Medicago truncatula]	1.72847	0.000155607	0.00389922	up
Niben101Scf07509g00009	Niben101Scf07509g00009	44954	Niben101Scf07509g00009.1	GO:0005215(transporter activity);GO:0006810(transport);GO:0016020(membrane)	NA	Aquaporin Z	1.01094	0.000160569	0.00400176	up
Niben101Scf00439g10055	Niben101Scf00439g10055	5328	Niben101Scf00439g10055.1	NA	NA	BnaA05g04800D [Brassica napus]	1.41155	0.000167049	0.00410343	up
Niben101Scf11235g04014	Niben101Scf11235g04014	52711	Niben101Scf11235g04014.1	NA	NA	B3 domain-containing transcription factor VAL3	11.7371	0.000176488	0.00428981	up
Niben101Scf05000g00002	Niben101Scf05000g00002	35895	Niben101Scf05000g00002.1	GO:0016491(oxidoreductase activity);GO:0016706(oxidoreductase activity, acting on paired donors, with incorporation or reduction of molecular oxygen, 2-oxoglutarate as one donor, and incorporation of one atom each of oxygen into both donors);GO:0055114(oxidation-reduction process)	00941(Flavonoid biosynthesis)	1-aminocyclopropane-1-carboxylate oxidase 5	1.02801	0.000177622	0.00431058	up
Niben101Scf00414g05015	Niben101Scf00414g05015	5048	Niben101Scf00414g05015.1	NA	NA	product [Oryza sativa Japonica Group]	2.00952	0.000211929	0.00496336	up
Niben101Scf01767g02001	Niben101Scf01767g02001	16104	Niben101Scf01767g02001.1	GO:0005507(copper ion binding);GO:0016491(oxidoreductase activity);GO:0046274(lignin catabolic process);GO:0048046(apoplast);GO:0052716(hydroquinone:oxygen oxidoreductase activity);GO:0055114(oxidation-reduction process)	00053(Ascorbate and aldarate metabolism)	Laccase-7	1.12481	0.000215418	0.00503049	up
Niben101Scf00920g03004	Niben101Scf00920g03004	9445	Niben101Scf00920g03004.1	NA	NA	CLAVATA3/ESR (CLE)-related protein TDIF	1.19262	0.000229861	0.00528691	up
Niben101Scf02420g01005	Niben101Scf02420g01005	21092	Niben101Scf02420g01005.1	GO:0005215(transporter activity);GO:0006810(transport);GO:0016021(integral component of membrane);GO:0055085(transmembrane transport)	NA	Glycerol-3-phosphate transporter	10.4609	0.00023652	0.00541583	up
Niben101Scf03021g03021	Niben101Scf03021g03021	25373	Niben101Scf03021g03021.1	NA	NA	CFE protein [Gossypium barbadense]	1.05806	0.000244985	0.00556828	up
Niben101Scf38838g00004	Niben101Scf38838g00004	59725	Niben101Scf38838g00004.1	NA	03015(mRNA surveillance pathway)	Nuclear fragile X mental retardation-interacting protein 1	1.5751	0.000248756	0.00562909	up
Niben101Scf00952g03008	Niben101Scf00952g03008	9604	Niben101Scf00952g03008.1	NA	NA	Pentatricopeptide repeat-containing protein	1.1765	0.0002609	0.0058297	up
Niben101Scf25021g01021	Niben101Scf25021g01021	58719	Niben101Scf25021g01021.1	NA	NA	Protein WEAK CHLOROPLAST MOVEMENT UNDER BLUE LIGHT 1	1.60087	0.000295268	0.00642982	up
Niben101Scf02903g01004	Niben101Scf02903g01004	24547	Niben101Scf02903g01004.1	GO:0005515(protein binding)	NA	Ankyrin repeat family protein LENGTH=574	1.62867	0.000296982	0.00645803	up
Niben101Scf06684g03003	Niben101Scf06684g03003	42352	Niben101Scf06684g03003.1	GO:0004553(hydrolase activity, hydrolyzing O-glycosyl compounds);GO:0005975(carbohydrate metabolic process)	00520(Amino sugar and nucleotide sugar metabolism)	Acidic endochitinase	1.20008	0.000304962	0.00658509	up
Niben101Scf02335g03010	Niben101Scf02335g03010	20431	Niben101Scf02335g03010.1	GO:0005886(plasma membrane);GO:0008271(secondary active sulfate transmembrane transporter activity);GO:0008272(sulfate transport);GO:0015116(sulfate transmembrane transporter activity);GO:0016020(membrane);GO:0016021(integral component of membrane);GO:0055085(transmembrane transport)	NA	Sulfate transporter 1.3	1.04486	0.000325219	0.00694788	up
Niben101Scf01784g00010	Niben101Scf01784g00010	16222	Niben101Scf01784g00010.1	GO:0005525(GTP binding);GO:0005622(intracellular);GO:0006184(GTP catabolic process);GO:0007165(signal transduction);GO:0007264(small GTPase mediated signal transduction);GO:0015031(protein transport);GO:0016020(membrane)	04144(Endocytosis);04145(Phagosome)	Ras-related protein Rab-24	2.38319	0.000326743	0.006974	up
Niben101Scf00127g03004	Niben101Scf00127g03004	2247	Niben101Scf00127g03004.1	GO:0005515(protein binding)	NA	Pentatricopeptide repeat-containing protein	1.18356	0.000341102	0.00724368	up
Niben101Scf01017g05003	Niben101Scf01017g05003	10188	Niben101Scf01017g05003.1	GO:0043531(ADP binding)	04626(Plant-pathogen interaction)	Disease resistance protein	1.99935	0.000349495	0.00738459	up
Niben101Scf18156g00009	Niben101Scf18156g00009	57467	Niben101Scf18156g00009.1	NA	NA	Eukaryotic translation initiation factor 2D	1.49455	0.000401922	0.00828042	up
Niben101Scf03049g02001	Niben101Scf03049g02001	25610	Niben101Scf03049g02001.1	GO:0003677(DNA binding);GO:0005634(nucleus)	00100(Steroid biosynthesis);00561(Glycerolipid metabolism);00564(Glycerophospholipid metabolism);00565(Ether lipid metabolism);00590(Arachidonic acid metabolism);00591(Linoleic acid metabolism);00592(alpha-Linolenic acid metabolism)	Calmodulin-binding transcription activator 2	1.49009	0.000423715	0.00864464	up
Niben101Scf02155g03024	Niben101Scf02155g03024	19132	Niben101Scf02155g03024.1	NA	NA	Receptor expression-enhancing protein 5	1.09472	0.000446648	0.00902885	up
Niben101Scf01018g04014	Niben101Scf01018g04014	10200	Niben101Scf01018g04014.1	GO:0003677(DNA binding);GO:0003682(chromatin binding)	NA	Helicase/SANT-associated, DNA binding protein LENGTH=1957	1.12238	0.000455807	0.00913808	up
Niben101Scf00420g01001	Niben101Scf00420g01001	5131	Niben101Scf00420g01001.1	GO:0005488(binding)	NA	Translational activator GCN1	1.47181	0.000459885	0.00918369	up
Niben101Scf00218g03012	Niben101Scf00218g03012	3199	Niben101Scf00218g03012.1	GO:0005576(extracellular region)	NA	Expansin-like B1	1.96425	0.000467471	0.00929134	up
Niben101Scf05713g03006	Niben101Scf05713g03006	38898	Niben101Scf05713g03006.1	GO:0003677(DNA binding);GO:0046983(protein dimerization activity)	NA	basic helix-loop-helix (bHLH) DNA-binding superfamily protein LENGTH=190	1.03008	0.00048122	0.00951224	up
Niben101Scf08341g08001	Niben101Scf08341g08001	47246	Niben101Scf08341g08001.1	NA	NA	conserved hypothetical protein [Ricinus communis] gb|EEF45926.1| conserved hypothetical protein [Ricinus communis]	1.18158	0.000502854	0.00985896	up
Niben101Scf09063g00009	Niben101Scf09063g00009	48960	Niben101Scf09063g00009.1	NA	NA	Transcriptional corepressor SEUSS	3.2912	0.000503202	0.00985996	up
Niben101Scf04053g03016	Niben101Scf04053g03016	31377	Niben101Scf04053g03016.1	NA	NA	conserved hypothetical protein [Ricinus communis] gb|EEF44099.1| conserved hypothetical protein [Ricinus communis]	2.15125	0.000513133	0.0100138	up
Niben101Ctg15498g00001	Niben101Ctg15498g00001	963	Niben101Ctg15498g00001.1	NA	NA	E3 ubiquitin-protein ligase BRE1-like 1	3.93929	0.000524435	0.0101828	up
Niben101Scf02762g01001	Niben101Scf02762g01001	23471	Niben101Scf02762g01001.1	GO:0003677(DNA binding);GO:0006355(regulation of transcription, DNA-templated)	03018(RNA degradation)	NAC domain-containing protein 100	2.1816	0.000528789	0.0102544	up
Niben101Scf01290g01011	Niben101Scf01290g01011	12476	Niben101Scf01290g01011.1	NA	00511(Other glycan degradation)	LOB domain-containing protein 15	1.96745	0.000550075	0.0106005	up
Niben101Scf07563g02008	Niben101Scf07563g02008	45091	Niben101Scf07563g02008.1	GO:0008152(metabolic process);GO:0016758(transferase activity, transferring hexosyl groups)	00906(Carotenoid biosynthesis)	UDP-Glycosyltransferase superfamily protein LENGTH=496	1.5388	0.000576117	0.0109878	up
Niben101Scf07488g00006	Niben101Scf07488g00006	44887	Niben101Scf07488g00006.1	GO:0005515(protein binding)	NA	Leucine-rich repeat receptor-like protein kinase PXL2	1.49454	0.000582149	0.0110755	up
Niben101Scf08002g01016	Niben101Scf08002g01016	46322	Niben101Scf08002g01016.1	GO:0005516(calmodulin binding)	NA	Plant calmodulin-binding protein-related LENGTH=507	1.53973	0.000622844	0.0117219	up
Niben101Scf02360g03024	Niben101Scf02360g03024	20658	Niben101Scf02360g03024.1	NA	NA	Transcription factor jumonji domain-containing protein, putative isoform 2 [Theobroma cacao] gb|EOY23557.1| Transcription factor jumonji domain-containing protein, putative isoform 2 [Theobroma cacao]	1.25921	0.000661414	0.0122656	up
Niben101Scf11608g01013	Niben101Scf11608g01013	53202	Niben101Scf11608g01013.1	NA	NA	glucan synthase-like 10 LENGTH=1890	1.03604	0.000719778	0.013106	up
Niben101Scf00261g02003	Niben101Scf00261g02003	3558	Niben101Scf00261g02003.1	NA	NA	Unknown protein	11.7744	0.000751387	0.0136001	up
Niben101Scf01704g03006	Niben101Scf01704g03006	15652	Niben101Scf01704g03006.1	NA	NA	Casparian strip membrane protein 6	1.3599	0.000757087	0.0136776	up
Niben101Scf06383g00006	Niben101Scf06383g00006	41340	Niben101Scf06383g00006.1	NA	NA	RING-H2 finger protein ATL18 [Morus notabilis] gb|EXB40454.1| RING-H2 finger protein ATL18 [Morus notabilis]	13.2589	0.000799308	0.0142785	up
Niben101Scf03885g09007	Niben101Scf03885g09007	30312	Niben101Scf03885g09007.1	GO:0003735(structural constituent of ribosome);GO:0005622(intracellular);GO:0005840(ribosome);GO:0006412(translation)	03010(Ribosome)	40S ribosomal protein S27-1	1.00731	0.000875303	0.0153864	up
Niben101Scf10193g00017	Niben101Scf10193g00017	51184	Niben101Scf10193g00017.1	NA	NA	Unknown protein	1.54495	0.000883176	0.0154777	up
Niben101Scf09701g01011	Niben101Scf09701g01011	50336	Niben101Scf09701g01011.1	NA	NA	BnaAnng04700D [Brassica napus]	1.41286	0.000889112	0.015564	up
Niben101Scf07382g01014	Niben101Scf07382g01014	44558	Niben101Scf07382g01014.1	NA	NA	Unknown protein	1.08491	0.00090246	0.0157144	up
Niben101Scf01037g10004	Niben101Scf01037g10004	10381	Niben101Scf01037g10004.1	NA	NA	Cytochrome b561 and DOMON domain-containing protein	1.08205	0.00091263	0.0158675	up
Niben101Scf08470g03007	Niben101Scf08470g03007	47510	Niben101Scf08470g03007.1	GO:0005509(calcium ion binding)	04626(Plant-pathogen interaction)	Calcium-binding protein CML24	11.343	0.00102815	0.0175137	up
Niben101Scf00887g04025	Niben101Scf00887g04025	9208	Niben101Scf00887g04025.1	NA	04075(Plant hormone signal transduction)	Pentatricopeptide repeat-containing protein	1.08914	0.0010602	0.0179539	up
Niben101Scf02211g02010	Niben101Scf02211g02010	19524	Niben101Scf02211g02010.1	GO:0043531(ADP binding)	NA	R1 [Solanum tuberosum]	1.37112	0.00121711	0.0200671	up
Niben101Scf05438g02007	Niben101Scf05438g02007	37829	Niben101Scf05438g02007.1	GO:0004462(lactoylglutathione lyase activity);GO:0046872(metal ion binding)	00620(Pyruvate metabolism)	Lactoylglutathione lyase	1.26645	0.00124603	0.0204701	up
Niben101Scf01848g00007	Niben101Scf01848g00007	16735	Niben101Scf01848g00007.1	GO:0009055(electron carrier activity);GO:0020037(heme binding)	NA	expressed protein [Oryza sativa Japonica Group]	2.12787	0.00125884	0.0206082	up
Niben101Scf00870g17010	Niben101Scf00870g17010	9069	Niben101Scf00870g17010.1	GO:0008252(nucleotidase activity);GO:0016787(hydrolase activity)	00230(Purine metabolism);00240(Pyrimidine metabolism);00760(Nicotinate and nicotinamide metabolism)	5'-nucleotidase SurE	1.18218	0.00128243	0.0209056	up
Niben101Scf08381g02003	Niben101Scf08381g02003	47330	Niben101Scf08381g02003.1	NA	NA	Unknown protein	1.12083	0.00129154	0.0210244	up
Niben101Scf05549g02004	Niben101Scf05549g02004	38193	Niben101Scf05549g02004.1	NA	NA	18S pre-rib gar2 [Populus trichocarpa]	1.16016	0.00135525	0.0218081	up
Niben101Scf02153g00001	Niben101Scf02153g00001	19113	Niben101Scf02153g00001.1	GO:0005515(protein binding)	NA	F-box/kelch-repeat protein	1.05423	0.00140153	0.0223582	up
Niben101Scf00421g01022	Niben101Scf00421g01022	5147	Niben101Scf00421g01022.1	GO:0030001(metal ion transport);GO:0046872(metal ion binding)	NA	Heavy metal transport/detoxification superfamily protein LENGTH=177	1.44491	0.0014537	0.0230295	up
Niben101Scf13429g04020	Niben101Scf13429g04020	54994	Niben101Scf13429g04020.1	GO:0003824(catalytic activity);GO:0004459(L-lactate dehydrogenase activity);GO:0005975(carbohydrate metabolic process);GO:0016616(oxidoreductase activity, acting on the CH-OH group of donors, NAD or NADP as acceptor);GO:0044262(cellular carbohydrate metabolic process);GO:0055114(oxidation-reduction process)	00010(Glycolysis / Gluconeogenesis);00620(Pyruvate metabolism);00640(Propanoate metabolism);00270(Cysteine and methionine metabolism)	L-lactate dehydrogenase A-like 6A	1.03139	0.00145761	0.0230776	up
Niben101Scf04792g02006	Niben101Scf04792g02006	34968	Niben101Scf04792g02006.1	NA	NA	[Oryza sativa Japonica Group] dbj|BAF06280.2| [Oryza sativa Japonica Group]	1.09512	0.00152398	0.023911	up
Niben101Scf01013g00010	Niben101Scf01013g00010	10148	Niben101Scf01013g00010.1	GO:0005315(inorganic phosphate transmembrane transporter activity);GO:0006817(phosphate ion transport);GO:0016021(integral component of membrane);GO:0022857(transmembrane transporter activity);GO:0055085(transmembrane transport)	NA	phosphate transporter 1;7 LENGTH=535	1.6542	0.00152563	0.023911	up
Niben101Scf09262g00001	Niben101Scf09262g00001	49451	Niben101Scf09262g00001.1	GO:0004601(peroxidase activity);GO:0005509(calcium ion binding);GO:0016491(oxidoreductase activity);GO:0050664(oxidoreductase activity, acting on NAD(P)H, oxygen as acceptor);GO:0055114(oxidation-reduction process)	04626(Plant-pathogen interaction)	Respiratory burst oxidase homolog protein E	9.20904	0.00166027	0.0255683	up
Niben101Scf04436g03002	Niben101Scf04436g03002	33351	Niben101Scf04436g03002.1	NA	NA	Protein of unknown function (DUF506) LENGTH=298	1.03342	0.00168499	0.0258496	up
Niben101Scf01607g01001	Niben101Scf01607g01001	14821	Niben101Scf01607g01001.1	GO:0005515(protein binding);GO:0008270(zinc ion binding)	NA	RING finger protein 44	2.05821	0.0017699	0.02681	up
Niben101Scf00338g10012	Niben101Scf00338g10012	4368	Niben101Scf00338g10012.1	GO:0005506(iron ion binding);GO:0016705(oxidoreductase activity, acting on paired donors, with incorporation or reduction of molecular oxygen);GO:0020037(heme binding);GO:0055114(oxidation-reduction process)	00905(Brassinosteroid biosynthesis)	Cytochrome P450 superfamily protein LENGTH=514	4.26961	0.00178162	0.0269346	up
Niben101Scf05329g01014	Niben101Scf05329g01014	37334	Niben101Scf05329g01014.1	NA	NA	Protein LURP-one-related 14	1.21724	0.00182831	0.0274609	up
Niben101Scf08285g00009	Niben101Scf08285g00009	47082	Niben101Scf08285g00009.1	GO:0008152(metabolic process);GO:0016758(transferase activity, transferring hexosyl groups)	00906(Carotenoid biosynthesis)	UDP-Glycosyltransferase superfamily protein LENGTH=465	1.57785	0.00186643	0.0279699	up
Niben101Scf00769g00010	Niben101Scf00769g00010	7980	Niben101Scf00769g00010.1	NA	NA	TP53-regulated inhibitor of apoptosis 1	1.00399	0.00187657	0.0280854	up
Niben101Scf03425g04002	Niben101Scf03425g04002	27821	Niben101Scf03425g04002.1	NA	NA	Ubiquitin carboxyl-terminal hydrolase family protein LENGTH=470	1.09638	0.00191871	0.0285589	up
Niben101Scf02462g03003	Niben101Scf02462g03003	21467	Niben101Scf02462g03003.1	NA	NA	Leucine-rich repeat receptor-like tyrosine-protein kinase	10.6531	0.0021114	0.0307254	up
Niben101Scf03952g06015	Niben101Scf03952g06015	30757	Niben101Scf03952g06015.1	GO:0005515(protein binding);GO:0008270(zinc ion binding)	NA	RING finger protein 44	1.05875	0.00211278	0.0307254	up
Niben101Scf06677g01008	Niben101Scf06677g01008	42317	Niben101Scf06677g01008.1	NA	NA	Protein BREVIS RADIX	2.9742	0.00218979	0.0316067	up
Niben101Scf01006g01004	Niben101Scf01006g01004	10085	Niben101Scf01006g01004.1	GO:0006777(Mo-molybdopterin cofactor biosynthetic process)	00790(Folate biosynthesis);04122(Sulfur relay system)	Cyclic pyranopterin monophosphate synthase accessory protein	1.37059	0.00220964	0.0318335	up
Niben101Scf05188g03023	Niben101Scf05188g03023	36777	Niben101Scf05188g03023.1	GO:0005515(protein binding);GO:0008270(zinc ion binding)	03013(RNA transport)	RING finger protein 44	1.32523	0.00239144	0.0339866	up
Niben101Scf05151g01012	Niben101Scf05151g01012	36593	Niben101Scf05151g01012.1	GO:0004550(nucleoside diphosphate kinase activity);GO:0005524(ATP binding);GO:0006165(nucleoside diphosphate phosphorylation);GO:0006183(GTP biosynthetic process);GO:0006228(UTP biosynthetic process);GO:0006241(CTP biosynthetic process)	00230(Purine metabolism);00240(Pyrimidine metabolism)	Nucleoside diphosphate kinase A 1	11.4901	0.00253797	0.0354587	up
Niben101Scf00350g03015	Niben101Scf00350g03015	4511	Niben101Scf00350g03015.1	NA	00941(Flavonoid biosynthesis)	Isoflavone reductase-like protein	1.09878	0.00267033	0.0368623	up
Niben101Scf02601g00002	Niben101Scf02601g00002	22511	Niben101Scf02601g00002.1	GO:0005515(protein binding)	NA	Leucine-rich repeat-containing protein 40	1.34217	0.00267857	0.036954	up
Niben101Scf09368g00004	Niben101Scf09368g00004	49605	Niben101Scf09368g00004.1	NA	NA	plastid-targeted protein 2 [Craterostigma plantagineum]	1.29694	0.0028065	0.0383981	up
Niben101Scf07191g02024	Niben101Scf07191g02024	44053	Niben101Scf07191g02024.1	NA	NA	unknown protein; BEST Arabidopsis thaliana protein match is: unknown protein . LENGTH=258	1.25554	0.00292635	0.0395579	up
Niben101Scf00436g07002	Niben101Scf00436g07002	5271	Niben101Scf00436g07002.1	GO:0003676(nucleic acid binding);GO:0046872(metal ion binding)	NA	Zinc finger protein 484	4.4164	0.00304956	0.0408531	up
Niben101Scf02615g01006	Niben101Scf02615g01006	22610	Niben101Scf02615g01006.1	GO:0003824(catalytic activity);GO:0005975(carbohydrate metabolic process);GO:0030246(carbohydrate binding)	NA	Rhamnogalacturonate lyase family protein LENGTH=617	1.2685	0.00312758	0.041597	up
Niben101Scf00592g14006	Niben101Scf00592g14006	6695	Niben101Scf00592g14006.1	GO:0003824(catalytic activity);GO:0008152(metabolic process)	00360(Phenylalanine metabolism);00130(Ubiquinone and other terpenoid-quinone biosynthesis);00940(Phenylpropanoid biosynthesis)	2-succinylbenzoate--CoA ligase	1.28749	0.00325896	0.0429601	up
Niben101Scf03362g05005	Niben101Scf03362g05005	27407	Niben101Scf03362g05005.1	NA	NA	Cysteine-rich receptor-like protein kinase 3	1.08412	0.00326763	0.0430264	up
Niben101Scf06301g03004	Niben101Scf06301g03004	41070	Niben101Scf06301g03004.1	NA	NA	BnaC01g28220D [Brassica napus]	1.66611	0.00334005	0.0437309	up
Niben101Scf00519g00013	Niben101Scf00519g00013	6066	Niben101Scf00519g00013.1	GO:0008107(galactoside 2-alpha-L-fucosyltransferase activity);GO:0016020(membrane);GO:0042546(cell wall biogenesis)	NA	Galactoside 2-alpha-L-fucosyltransferase	3.55535	0.00335761	0.0438739	up
Niben101Scf12199g00007	Niben101Scf12199g00007	53878	Niben101Scf12199g00007.1	GO:0005515(protein binding)	NA	bromodomain 4 LENGTH=475	1.57695	0.00346775	0.0448566	up
Niben101Scf04327g02021	Niben101Scf04327g02021	32748	Niben101Scf04327g02021.1	GO:0006629(lipid metabolic process);GO:0008081(phosphoric diester hydrolase activity)	NA	phosphatidylinositol-specific phospholipase c [Listeria monocytogenes]	3.23051	0.00363854	0.046378	up
Niben101Scf02191g02011	Niben101Scf02191g02011	19403	Niben101Scf02191g02011.1	GO:0005199(structural constituent of cell wall);GO:0009664(plant-type cell wall organization)	NA	extensin [Nicotiana sylvestris]	3.83754	0.00366551	0.0466704	up
Niben101Scf04713g01003	Niben101Scf04713g01003	34581	Niben101Scf04713g01003.1	GO:0005515(protein binding);GO:0008270(zinc ion binding)	00563(Glycosylphosphatidylinositol(GPI)-anchor biosynthesis)	RING finger protein 44	1.037	0.0037224	0.047161	up
Niben101Scf06623g00017	Niben101Scf06623g00017	42137	Niben101Scf06623g00017.1	NA	NA	BnaC06g30030D [Brassica napus]	1.45336	0.00381834	0.0480735	up
Niben101Scf10438g00009	Niben101Scf10438g00009	51631	Niben101Scf10438g00009.1	GO:0003677(DNA binding);GO:0003700(sequence-specific DNA binding transcription factor activity);GO:0006355(regulation of transcription, DNA-templated)	04626(Plant-pathogen interaction)	Ethylene-responsive transcription factor 4	1.39259	0.00401973	0.0499671	up
Niben101Scf00978g06005	Niben101Scf00978g06005	9815	Niben101Scf00978g06005.1	GO:0005215(transporter activity);GO:0006810(transport);GO:0016020(membrane)	NA	Aquaporin-like superfamily protein LENGTH=268	-1.50449	4.15261e-25	6.85641e-22	down
Niben101Scf00390g01010	Niben101Scf00390g01010	4876	Niben101Scf00390g01010.1	GO:0004014(adenosylmethionine decarboxylase activity);GO:0006597(spermine biosynthetic process);GO:0008295(spermidine biosynthetic process)	00270(Cysteine and methionine metabolism);00330(Arginine and proline metabolism)	S-adenosylmethionine decarboxylase proenzyme	-1.27867	7.38845e-25	1.17785e-21	down
Niben101Scf06026g01006	Niben101Scf06026g01006	40074	Niben101Scf06026g01006.1	GO:0009055(electron carrier activity)	NA	early nodulin-like protein 17 LENGTH=172	-1.06046	2.72399e-23	3.56327e-20	down
Niben101Scf01899g02003	Niben101Scf01899g02003	17019	Niben101Scf01899g02003.1	GO:0016020(membrane)	NA	Early-responsive to dehydration stress protein (ERD4) LENGTH=724	-1.42129	4.17293e-23	5.21402e-20	down
Niben101Scf07244g03021	Niben101Scf07244g03021	44220	Niben101Scf07244g03021.1	NA	NA	meiosis 5 [Zea mays]	-1.19994	4.93014e-23	5.99803e-20	down
Niben101Scf05676g06016	Niben101Scf05676g06016	38694	Niben101Scf05676g06016.1	GO:0000786(nucleosome);GO:0003677(DNA binding);GO:0005634(nucleus);GO:0046982(protein heterodimerization activity)	04070(Phosphatidylinositol signaling system);04626(Plant-pathogen interaction)	Histone H2A.1	-1.04385	4.04692e-22	4.67733e-19	down
Niben101Scf28230g00019	Niben101Scf28230g00019	59021	Niben101Scf28230g00019.1	GO:0004553(hydrolase activity, hydrolyzing O-glycosyl compounds);GO:0005618(cell wall);GO:0005975(carbohydrate metabolic process);GO:0006073(cellular glucan metabolic process);GO:0016762(xyloglucan:xyloglucosyl transferase activity);GO:0048046(apoplast)	04075(Plant hormone signal transduction)	Xyloglucan endotransglucosylase/hydrolase protein 24	-1.58968	1.79935e-21	1.80839e-18	down
Niben101Scf01836g00002	Niben101Scf01836g00002	16666	Niben101Scf01836g00002.1	GO:0004553(hydrolase activity, hydrolyzing O-glycosyl compounds);GO:0005618(cell wall);GO:0005975(carbohydrate metabolic process);GO:0006073(cellular glucan metabolic process);GO:0016762(xyloglucan:xyloglucosyl transferase activity);GO:0048046(apoplast)	04075(Plant hormone signal transduction)	Xyloglucan endotransglucosylase/hydrolase protein 24	-1.26047	3.83837e-20	3.16878e-17	down
Niben101Scf06969g01020	Niben101Scf06969g01020	43281	Niben101Scf06969g01020.1	GO:0005215(transporter activity);GO:0006810(transport);GO:0016020(membrane)	NA	Aquaporin-like superfamily protein LENGTH=268	-1.12314	1.24114e-19	1.00665e-16	down
Niben101Scf08047g01012	Niben101Scf08047g01012	46477	Niben101Scf08047g01012.1	NA	NA	Expansin-like A1	-1.08068	1.34332e-19	1.05259e-16	down
Niben101Scf00493g00020	Niben101Scf00493g00020	5881	Niben101Scf00493g00020.1	GO:0030145(manganese ion binding);GO:0045735(nutrient reservoir activity)	NA	Germin-like protein subfamily 3 member 1	-1.32856	4.27918e-18	2.71001e-15	down
Niben101Scf24679g00011	Niben101Scf24679g00011	58695	Niben101Scf24679g00011.1	GO:0010215(cellulose microfibril organization);GO:0016049(cell growth);GO:0031225(anchored component of membrane)	04075(Plant hormone signal transduction)	COBRA-like protein 7	-1.53036	4.74522e-16	2.23853e-13	down
Niben101Scf05830g03003	Niben101Scf05830g03003	39375	Niben101Scf05830g03003.1	GO:0008152(metabolic process);GO:0016787(hydrolase activity)	00943(Isoflavonoid biosynthesis)	Acetyl esterase	-1.1763	5.49824e-16	2.56757e-13	down
Niben101Scf05385g04007	Niben101Scf05385g04007	37564	Niben101Scf05385g04007.1	GO:0006950(response to stress);GO:0009415(response to water)	NA	dehydrin [Solanum peruvianum]	-1.03943	6.35078e-16	2.93603e-13	down
Niben101Scf16651g00003	Niben101Scf16651g00003	56918	Niben101Scf16651g00003.1	GO:0005509(calcium ion binding)	04626(Plant-pathogen interaction)	Calcium-binding EF-hand family protein LENGTH=170	-1.38382	9.70862e-16	4.19476e-13	down
Niben101Scf10053g00011	Niben101Scf10053g00011	50925	Niben101Scf10053g00011.1	NA	04146(Peroxisome)	Peroxisomal adenine nucleotide carrier 1	-1.2504	2.1844e-15	8.93691e-13	down
Niben101Scf06180g00015	Niben101Scf06180g00015	40621	Niben101Scf06180g00015.1	GO:0003824(catalytic activity);GO:0009058(biosynthetic process);GO:0030170(pyridoxal phosphate binding)	00270(Cysteine and methionine metabolism)	1-aminocyclopropane-1-carboxylate synthase 8	-1.06331	3.14793e-15	1.26549e-12	down
Niben101Scf00780g01029	Niben101Scf00780g01029	8068	Niben101Scf00780g01029.1	GO:0005576(extracellular region);GO:0019953(sexual reproduction)	NA	Expansin-like A1	-1.51111	3.52667e-15	1.40553e-12	down
Niben101Scf05702g02010	Niben101Scf05702g02010	38823	Niben101Scf05702g02010.1	GO:0004553(hydrolase activity, hydrolyzing O-glycosyl compounds);GO:0005618(cell wall);GO:0005975(carbohydrate metabolic process);GO:0006073(cellular glucan metabolic process);GO:0016762(xyloglucan:xyloglucosyl transferase activity);GO:0048046(apoplast)	04075(Plant hormone signal transduction)	Xyloglucan endotransglucosylase/hydrolase protein 22	-1.32035	4.70286e-15	1.84253e-12	down
Niben101Scf03927g03005	Niben101Scf03927g03005	30523	Niben101Scf03927g03005.1	GO:0000166(nucleotide binding);GO:0016021(integral component of membrane);GO:0046872(metal ion binding)	00190(Oxidative phosphorylation)	Calcium-transporting ATPase 2	-1.74881	1.12337e-14	4.18827e-12	down
Niben101Scf00228g06003	Niben101Scf00228g06003	3296	Niben101Scf00228g06003.1	GO:0004842(ubiquitin-protein transferase activity);GO:0005488(binding);GO:0005515(protein binding);GO:0016567(protein ubiquitination)	04140(Regulation of autophagy)	U-box domain-containing protein 9	-1.73874	3.19298e-14	1.10989e-11	down
Niben101Scf05078g08029	Niben101Scf05078g08029	36265	Niben101Scf05078g08029.1	NA	NA	Bifunctional inhibitor/lipid-transfer protein/seed storage 2S albumin superfamily protein LENGTH=193	-1.0613	3.40873e-14	1.17604e-11	down
Niben101Scf01128g00004	Niben101Scf01128g00004	11095	Niben101Scf01128g00004.1	NA	NA	fiber expressed protein [Gossypium hirsutum]	-1.12102	5.37754e-14	1.76318e-11	down
Niben101Scf04400g01012	Niben101Scf04400g01012	33106	Niben101Scf04400g01012.1	NA	NA	Remorin family protein LENGTH=345	-1.26013	7.2153e-14	2.31646e-11	down
Niben101Scf02348g09001	Niben101Scf02348g09001	20530	Niben101Scf02348g09001.1	GO:0003824(catalytic activity);GO:0004084(branched-chain-amino-acid transaminase activity);GO:0008152(metabolic process);GO:0009081(branched-chain amino acid metabolic process)	01210(2-Oxocarboxylic acid metabolism);01230(Biosynthesis of amino acids);00270(Cysteine and methionine metabolism);00280(Valine, leucine and isoleucine degradation);00290(Valine, leucine and isoleucine biosynthesis);00770(Pantothenate and CoA biosynthesis)	Branched-chain-amino-acid aminotransferase 6	-1.33022	1.08869e-13	3.35541e-11	down
Niben101Scf03231g00007	Niben101Scf03231g00007	26645	Niben101Scf03231g00007.1	GO:0006950(response to stress);GO:0009415(response to water)	NA	abscisic acid response protein [Prunus dulcis]	-1.05144	1.89181e-13	5.6426e-11	down
Niben101Scf02413g03022	Niben101Scf02413g03022	21059	Niben101Scf02413g03022.1	GO:0005618(cell wall);GO:0006073(cellular glucan metabolic process);GO:0016762(xyloglucan:xyloglucosyl transferase activity);GO:0048046(apoplast)	04075(Plant hormone signal transduction)	Xyloglucan endotransglucosylase/hydrolase protein 22	-1.43259	2.55476e-13	7.38183e-11	down
Niben101Scf03638g02002	Niben101Scf03638g02002	28942	Niben101Scf03638g02002.1	GO:0016020(membrane);GO:0016760(cellulose synthase (UDP-forming) activity);GO:0030244(cellulose biosynthetic process)	00500(Starch and sucrose metabolism);00520(Amino sugar and nucleotide sugar metabolism)	Cellulose synthase-like protein D3	-1.2513	3.35417e-13	9.45528e-11	down
Niben101Scf09191g00005	Niben101Scf09191g00005	49305	Niben101Scf09191g00005.1	GO:0003677(DNA binding);GO:0003700(sequence-specific DNA binding transcription factor activity);GO:0006355(regulation of transcription, DNA-templated)	00230(Purine metabolism);00240(Pyrimidine metabolism);03020(RNA polymerase)	Ethylene-responsive transcription factor 4	-1.09306	4.0472e-13	1.1204e-10	down
Niben101Scf04084g03001	Niben101Scf04084g03001	31523	Niben101Scf04084g03001.1	GO:0004842(ubiquitin-protein transferase activity);GO:0005680(anaphase-promoting complex)	04120(Ubiquitin mediated proteolysis)	Anaphase-promoting complex subunit 11	-16.4323	4.89267e-13	1.33055e-10	down
Niben101Scf02430g02003	Niben101Scf02430g02003	21208	Niben101Scf02430g02003.1	GO:0008152(metabolic process);GO:0008168(methyltransferase activity)	NA	Demethylmenaquinone methyltransferase	-1.13234	4.93489e-13	1.33418e-10	down
Niben101Scf07275g02012	Niben101Scf07275g02012	44312	Niben101Scf07275g02012.1	NA	03040(Spliceosome);04141(Protein processing in endoplasmic reticulum);04144(Endocytosis)	Heat shock-related 70 kDa protein 2	-1.46312	5.05098e-13	1.34978e-10	down
Niben101Scf08195g07024	Niben101Scf08195g07024	46877	Niben101Scf08195g07024.1	GO:0006629(lipid metabolic process);GO:0016788(hydrolase activity, acting on ester bonds)	00860(Porphyrin and chlorophyll metabolism);00900(Terpenoid backbone biosynthesis)	GDSL esterase/lipase	-1.1364	1.19208e-12	3.11362e-10	down
Niben101Scf15568g00021	Niben101Scf15568g00021	56371	Niben101Scf15568g00021.1	GO:0003677(DNA binding);GO:0003682(chromatin binding)	00190(Oxidative phosphorylation);00860(Porphyrin and chlorophyll metabolism)	Myb-related protein 308	-1.45037	2.25267e-12	5.62936e-10	down
Niben101Scf01721g08007	Niben101Scf01721g08007	15750	Niben101Scf01721g08007.1	GO:0003700(sequence-specific DNA binding transcription factor activity);GO:0006355(regulation of transcription, DNA-templated);GO:0043565(sequence-specific DNA binding)	04626(Plant-pathogen interaction)	WRKY transcription factor 22	-1.15562	2.39018e-12	5.94088e-10	down
Niben101Scf10415g00004	Niben101Scf10415g00004	51583	Niben101Scf10415g00004.1	GO:0005506(iron ion binding);GO:0016705(oxidoreductase activity, acting on paired donors, with incorporation or reduction of molecular oxygen);GO:0020037(heme binding);GO:0055114(oxidation-reduction process)	00906(Carotenoid biosynthesis)	Cytochrome P450 superfamily protein LENGTH=472	-1.21068	7.27119e-12	1.68922e-09	down
Niben101Scf00109g02027	Niben101Scf00109g02027	2054	Niben101Scf00109g02027.1	GO:0003677(DNA binding);GO:0006355(regulation of transcription, DNA-templated)	01200(Carbon metabolism);00010(Glycolysis / Gluconeogenesis);00020(Citrate cycle (TCA cycle));00620(Pyruvate metabolism)	NAC domain-containing protein 68	-1.81527	1.60468e-11	3.4187e-09	down
Niben101Scf01428g01006	Niben101Scf01428g01006	13558	Niben101Scf01428g01006.1	NA	NA	ATBET12, putative [Medicago truncatula]	-1.66302	1.64111e-11	3.46438e-09	down
Niben101Scf01671g02003	Niben101Scf01671g02003	15251	Niben101Scf01671g02003.1	GO:0003824(catalytic activity);GO:0004722(protein serine/threonine phosphatase activity);GO:0006470(protein dephosphorylation)	NA	Protein phosphatase 2C family protein LENGTH=384	-1.04	1.72514e-11	3.60883e-09	down
Niben101Scf04626g01004	Niben101Scf04626g01004	34103	Niben101Scf04626g01004.1	NA	NA	Cellulose-synthase-like C4 LENGTH=673	-1.13431	1.99851e-11	4.08819e-09	down
Niben101Scf02537g05004	Niben101Scf02537g05004	22037	Niben101Scf02537g05004.1	NA	NA	Protein EXORDIUM	-1.20506	3.33254e-11	6.52825e-09	down
Niben101Scf00080g05006	Niben101Scf00080g05006	1820	Niben101Scf00080g05006.1	GO:0003676(nucleic acid binding);GO:0046872(metal ion binding)	NA	Zinc finger protein 1	-1.22198	3.96083e-11	7.63048e-09	down
Niben101Scf04643g01003	Niben101Scf04643g01003	34203	Niben101Scf04643g01003.1	GO:0016020(membrane);GO:0022904(respiratory electron transport chain)	NA	MULTISPECIES: hypothetical protein [Planktothrix]	-1.1065	4.48031e-11	8.52383e-09	down
Niben101Scf06280g01016	Niben101Scf06280g01016	41001	Niben101Scf06280g01016.1	GO:0016757(transferase activity, transferring glycosyl groups)	00500(Starch and sucrose metabolism);00520(Amino sugar and nucleotide sugar metabolism)	transferase, transferring glycosyl groups, putative [Ricinus communis] gb|EEF44963.1| transferase, transferring glycosyl groups, putative [Ricinus communis]	-1.27294	4.57059e-11	8.58955e-09	down
Niben101Scf01750g15003	Niben101Scf01750g15003	15984	Niben101Scf01750g15003.1	GO:0003676(nucleic acid binding);GO:0005634(nucleus)	03018(RNA degradation)	Polynucleotidyl transferase, ribonuclease H-like superfamily protein LENGTH=278	-1.11277	4.59223e-11	8.59527e-09	down
Niben101Scf12797g00017	Niben101Scf12797g00017	54461	Niben101Scf12797g00017.1	NA	NA	Zinc finger CCCH domain-containing protein 29	-1.02632	4.90838e-11	9.14997e-09	down
Niben101Scf06091g07003	Niben101Scf06091g07003	40320	Niben101Scf06091g07003.1	NA	NA	Phosphatidylcholine:diacylglycerol cholinephosphotransferase 1	-1.44284	5.40782e-11	9.96052e-09	down
Niben101Scf16542g01003	Niben101Scf16542g01003	56872	Niben101Scf16542g01003.1	GO:0005515(protein binding)	NA	Leucine-rich repeat-containing protein 40	-1.03193	6.49375e-11	1.16362e-08	down
Niben101Scf03737g06007	Niben101Scf03737g06007	29485	Niben101Scf03737g06007.1	NA	NA	Bifunctional inhibitor/lipid-transfer protein/seed storage 2S albumin superfamily protein LENGTH=291	-1.23758	7.73763e-11	1.37057e-08	down
Niben101Scf05912g02006	Niben101Scf05912g02006	39608	Niben101Scf05912g02006.1	GO:0006633(fatty acid biosynthetic process)	00190(Oxidative phosphorylation)	Acyl carrier protein	-1.18435	1.02292e-10	1.78432e-08	down
Niben101Scf07244g00001	Niben101Scf07244g00001	44210	Niben101Scf07244g00001.1	GO:0004553(hydrolase activity, hydrolyzing O-glycosyl compounds);GO:0005618(cell wall);GO:0005975(carbohydrate metabolic process);GO:0006073(cellular glucan metabolic process);GO:0016762(xyloglucan:xyloglucosyl transferase activity);GO:0048046(apoplast)	04075(Plant hormone signal transduction)	Xyloglucan endotransglucosylase/hydrolase protein 22	-1.34326	1.02665e-10	1.78432e-08	down
Niben101Scf04436g10004	Niben101Scf04436g10004	33360	Niben101Scf04436g10004.1	GO:0004672(protein kinase activity);GO:0004674(protein serine/threonine kinase activity);GO:0005524(ATP binding);GO:0006468(protein phosphorylation);GO:0007165(signal transduction);GO:0016772(transferase activity, transferring phosphorus-containing groups)	04075(Plant hormone signal transduction)	CBL-interacting protein kinase 31	-1.09944	1.46411e-10	2.42607e-08	down
Niben101Scf01063g04016	Niben101Scf01063g04016	10601	Niben101Scf01063g04016.1	GO:0016020(membrane);GO:0016760(cellulose synthase (UDP-forming) activity);GO:0030244(cellulose biosynthetic process)	00500(Starch and sucrose metabolism);00520(Amino sugar and nucleotide sugar metabolism)	Cellulose synthase-like protein D3	-1.00105	1.47513e-10	2.43043e-08	down
Niben101Scf04610g03003	Niben101Scf04610g03003	34051	Niben101Scf04610g03003.1	NA	NA	Unknown protein	-18.3339	1.63266e-10	2.65773e-08	down
Niben101Scf07244g01004	Niben101Scf07244g01004	44212	Niben101Scf07244g01004.1	GO:0004553(hydrolase activity, hydrolyzing O-glycosyl compounds);GO:0005618(cell wall);GO:0005975(carbohydrate metabolic process);GO:0006073(cellular glucan metabolic process);GO:0016762(xyloglucan:xyloglucosyl transferase activity);GO:0048046(apoplast)	04075(Plant hormone signal transduction)	Xyloglucan endotransglucosylase/hydrolase protein 22	-1.186	1.96596e-10	3.15584e-08	down
Niben101Scf02749g04008	Niben101Scf02749g04008	23356	Niben101Scf02749g04008.1	GO:0030145(manganese ion binding);GO:0045735(nutrient reservoir activity)	NA	Germin-like protein subfamily 3 member 3	-1.19416	2.1132e-10	3.38047e-08	down
Niben101Scf08041g02010	Niben101Scf08041g02010	46462	Niben101Scf08041g02010.1	GO:0005515(protein binding);GO:0008270(zinc ion binding)	03013(RNA transport)	RING finger protein 150	-1.09458	2.33616e-10	3.69874e-08	down
Niben101Scf03240g01008	Niben101Scf03240g01008	26695	Niben101Scf03240g01008.1	GO:0004190(aspartic-type endopeptidase activity);GO:0006508(proteolysis)	NA	Eukaryotic aspartyl protease family protein LENGTH=430	-1.06416	2.72857e-10	4.2473e-08	down
Niben101Scf01640g00002	Niben101Scf01640g00002	15069	Niben101Scf01640g00002.1	NA	NA	BnaA02g03550D [Brassica napus]	-1.04575	3.33348e-10	5.05278e-08	down
Niben101Ctg11091g00003	Niben101Ctg11091g00003	358	Niben101Ctg11091g00003.1	GO:0004553(hydrolase activity, hydrolyzing O-glycosyl compounds);GO:0005975(carbohydrate metabolic process)	04075(Plant hormone signal transduction)	Xyloglucan endotransglucosylase/hydrolase protein 24	-1.02702	3.5294e-10	5.3007e-08	down
Niben101Scf02537g05005	Niben101Scf02537g05005	22038	Niben101Scf02537g05005.1	NA	NA	Protein EXORDIUM	-1.08379	6.35767e-10	9.18504e-08	down
Niben101Scf01685g12005	Niben101Scf01685g12005	15422	Niben101Scf01685g12005.1	GO:0004553(hydrolase activity, hydrolyzing O-glycosyl compounds);GO:0005618(cell wall);GO:0005975(carbohydrate metabolic process);GO:0006073(cellular glucan metabolic process);GO:0016762(xyloglucan:xyloglucosyl transferase activity);GO:0048046(apoplast)	04075(Plant hormone signal transduction)	Xyloglucan endotransglucosylase/hydrolase protein 9	-1.1012	9.45213e-10	1.33872e-07	down
Niben101Scf04392g03001	Niben101Scf04392g03001	33060	Niben101Scf04392g03001.1	NA	NA	EF-hand domain-containing protein 1, putative [Theobroma cacao] gb|EOY32080.1| EF-hand domain-containing protein 1, putative [Theobroma cacao]	-1.13973	1.19038e-09	1.64504e-07	down
Niben101Scf01777g02001	Niben101Scf01777g02001	16182	Niben101Scf01777g02001.1	GO:0003700(sequence-specific DNA binding transcription factor activity);GO:0005634(nucleus);GO:0006355(regulation of transcription, DNA-templated);GO:0009408(response to heat);GO:0043565(sequence-specific DNA binding)	NA	heat shock transcription factor A2 LENGTH=345	-1.24042	1.22945e-09	1.69163e-07	down
Niben101Scf08447g09007	Niben101Scf08447g09007	47469	Niben101Scf08447g09007.1	GO:0004842(ubiquitin-protein transferase activity);GO:0005488(binding);GO:0005515(protein binding);GO:0016567(protein ubiquitination)	04140(Regulation of autophagy)	U-box domain-containing protein 9	-1.06327	1.44337e-09	1.93416e-07	down
Niben101Scf00560g02009	Niben101Scf00560g02009	6386	Niben101Scf00560g02009.1	GO:0005515(protein binding)	NA	F-box protein	-1.09205	1.76412e-09	2.32356e-07	down
Niben101Scf10763g00008	Niben101Scf10763g00008	52092	Niben101Scf10763g00008.1	NA	NA	Aluminium induced protein with YGL and LRDR motifs LENGTH=250	-1.09832	2.04897e-09	2.64598e-07	down
Niben101Scf02945g01001	Niben101Scf02945g01001	24993	Niben101Scf02945g01001.1	GO:0010215(cellulose microfibril organization);GO:0016049(cell growth);GO:0031225(anchored component of membrane)	03060(Protein export);04141(Protein processing in endoplasmic reticulum);04145(Phagosome)	COBRA-like protein 7	-1.20813	2.20564e-09	2.80906e-07	down
Niben101Scf09454g00001	Niben101Scf09454g00001	49786	Niben101Scf09454g00001.1	NA	NA	BnaA02g33580D [Brassica napus]	-1.03835	2.55867e-09	3.20569e-07	down
Niben101Scf01294g05002	Niben101Scf01294g05002	12512	Niben101Scf01294g05002.1	GO:0005515(protein binding);GO:0008270(zinc ion binding)	04141(Protein processing in endoplasmic reticulum)	E3 ubiquitin-protein ligase TRIM39	-1.0404	3.02448e-09	3.71875e-07	down
Niben101Scf06467g01006	Niben101Scf06467g01006	41681	Niben101Scf06467g01006.1	GO:0046872(metal ion binding)	NA	Zinc finger protein 1	-1.04013	4.36988e-09	5.10162e-07	down
Niben101Scf10855g08005	Niben101Scf10855g08005	52194	Niben101Scf10855g08005.1	GO:0003676(nucleic acid binding);GO:0005634(nucleus)	03018(RNA degradation)	Polynucleotidyl transferase, ribonuclease H-like superfamily protein LENGTH=278	-1.08555	6.06101e-09	6.86781e-07	down
Niben101Scf09074g00025	Niben101Scf09074g00025	48982	Niben101Scf09074g00025.1	NA	NA	product [Oryza sativa Japonica Group]	-1.30585	6.98498e-09	7.70698e-07	down
Niben101Scf17237g00001	Niben101Scf17237g00001	57085	Niben101Scf17237g00001.1	GO:0003676(nucleic acid binding);GO:0046872(metal ion binding)	NA	zinc-finger protein 2 LENGTH=273	-1.10068	7.82529e-09	8.43891e-07	down
Niben101Scf05682g00011	Niben101Scf05682g00011	38718	Niben101Scf05682g00011.1	GO:0016209(antioxidant activity);GO:0016491(oxidoreductase activity);GO:0055114(oxidation-reduction process)	01200(Carbon metabolism);00020(Citrate cycle (TCA cycle));00620(Pyruvate metabolism);00630(Glyoxylate and dicarboxylate metabolism);00710(Carbon fixation in photosynthetic organisms);00270(Cysteine and methionine metabolism)	Alkyl hydroperoxide reductase subunit C	-1.05322	9.43126e-09	9.90947e-07	down
Niben101Scf05444g00004	Niben101Scf05444g00004	37882	Niben101Scf05444g00004.1	GO:0003700(sequence-specific DNA binding transcription factor activity);GO:0006355(regulation of transcription, DNA-templated);GO:0008270(zinc ion binding);GO:0043565(sequence-specific DNA binding)	NA	GATA transcription factor 8	-1.24239	1.06e-08	1.09631e-06	down
Niben101Scf05609g02029	Niben101Scf05609g02029	38427	Niben101Scf05609g02029.1	NA	NA	BnaC04g28670D [Brassica napus]	-1.22289	1.30671e-08	1.30618e-06	down
Niben101Scf01002g00008	Niben101Scf01002g00008	10022	Niben101Scf01002g00008.1	NA	NA	high chlorophyll fluorescence 243 [Arabidopsis thaliana] gb|AEE75618.1| high chlorophyll fluorescence 243 [Arabidopsis thaliana]	-1.31645	1.42038e-08	1.40587e-06	down
Niben101Scf02551g01007	Niben101Scf02551g01007	22168	Niben101Scf02551g01007.1	NA	NA	Unknown protein	-1.2368	1.63452e-08	1.57428e-06	down
Niben101Scf00862g00010	Niben101Scf00862g00010	8939	Niben101Scf00862g00010.1	NA	NA	Late embryogenesis abundant (LEA) hydroxyproline-rich glycoprotein family LENGTH=260	-1.51119	2.11786e-08	1.98602e-06	down
Niben101Scf04738g02001	Niben101Scf04738g02001	34690	Niben101Scf04738g02001.1	GO:0006629(lipid metabolic process);GO:0016788(hydrolase activity, acting on ester bonds)	00561(Glycerolipid metabolism)	GDSL esterase/lipase	-1.82931	2.43104e-08	2.25682e-06	down
Niben101Scf05077g00005	Niben101Scf05077g00005	36237	Niben101Scf05077g00005.1	GO:0005509(calcium ion binding)	04626(Plant-pathogen interaction)	Calcium-binding EF-hand family protein LENGTH=159	-1.0425	2.76071e-08	2.52877e-06	down
Niben101Scf07638g01010	Niben101Scf07638g01010	45316	Niben101Scf07638g01010.1	NA	03010(Ribosome)	Bifunctional inhibitor/lipid-transfer protein/seed storage 2S albumin superfamily protein LENGTH=134	-1.64661	2.80269e-08	2.55564e-06	down
Niben101Scf03823g01006	Niben101Scf03823g01006	29936	Niben101Scf03823g01006.1	GO:0004857(enzyme inhibitor activity);GO:0005618(cell wall);GO:0030599(pectinesterase activity);GO:0042545(cell wall modification)	00040(Pentose and glucuronate interconversions);00500(Starch and sucrose metabolism)	Pectinesterase 3	-1.111	3.2142e-08	2.87243e-06	down
Niben101Scf06347g04035	Niben101Scf06347g04035	41182	Niben101Scf06347g04035.1	GO:0031072(heat shock protein binding);GO:0051082(unfolded protein binding)	NA	Chaperone protein DnaJ	-1.02139	3.23044e-08	2.87452e-06	down
Niben101Scf08330g01006	Niben101Scf08330g01006	47192	Niben101Scf08330g01006.1	NA	00561(Glycerolipid metabolism);00564(Glycerophospholipid metabolism)	O-fucosyltransferase family protein LENGTH=573	-1.00879	3.36638e-08	2.96798e-06	down
Niben101Scf03908g02006	Niben101Scf03908g02006	30418	Niben101Scf03908g02006.1	NA	NA	BPS1, putative [Medicago truncatula]	-1.05474	4.09177e-08	3.52923e-06	down
Niben101Scf04134g03009	Niben101Scf04134g03009	31957	Niben101Scf04134g03009.1	NA	NA	Pollen Ole e 1 allergen and extensin family protein LENGTH=173	-1.38196	4.34164e-08	3.69647e-06	down
Niben101Scf01633g00030	Niben101Scf01633g00030	15005	Niben101Scf01633g00030.1	GO:0008152(metabolic process);GO:0008168(methyltransferase activity)	NA	Ubiquinone/menaquinone biosynthesis C-methyltransferase UbiE	-1.15741	5.15295e-08	4.31569e-06	down
Niben101Scf01873g01004	Niben101Scf01873g01004	16906	Niben101Scf01873g01004.1	GO:0005506(iron ion binding);GO:0016705(oxidoreductase activity, acting on paired donors, with incorporation or reduction of molecular oxygen);GO:0020037(heme binding);GO:0055114(oxidation-reduction process)	00906(Carotenoid biosynthesis)	Cytochrome P450 superfamily protein LENGTH=472	-1.28179	5.47049e-08	4.5405e-06	down
Niben101Scf03245g06003	Niben101Scf03245g06003	26713	Niben101Scf03245g06003.1	GO:0003677(DNA binding);GO:0003700(sequence-specific DNA binding transcription factor activity);GO:0006355(regulation of transcription, DNA-templated)	NA	Ethylene-responsive transcription factor 1	-1.88175	6.54664e-08	5.30048e-06	down
Niben101Scf10575g02013	Niben101Scf10575g02013	51850	Niben101Scf10575g02013.1	NA	00600(Sphingolipid metabolism)	UPF0496 protein	-1.09742	7.9496e-08	6.32561e-06	down
Niben101Scf05811g00003	Niben101Scf05811g00003	39220	Niben101Scf05811g00003.1	NA	03018(RNA degradation)	conserved hypothetical protein 9 [Hevea brasiliensis]	-1.42328	8.01607e-08	6.36754e-06	down
Niben101Scf08035g00009	Niben101Scf08035g00009	46437	Niben101Scf08035g00009.1	GO:0005509(calcium ion binding)	04626(Plant-pathogen interaction)	EF hand calcium-binding protein family LENGTH=161	-1.03022	8.1736e-08	6.47044e-06	down
Niben101Scf05453g00018	Niben101Scf05453g00018	37912	Niben101Scf05453g00018.1	GO:0005515(protein binding)	NA	BON1-associated-like protein [Medicago truncatula]	-1.34127	8.54189e-08	6.70459e-06	down
Niben101Scf09401g00008	Niben101Scf09401g00008	49656	Niben101Scf09401g00008.1	GO:0003723(RNA binding);GO:0004809(tRNA (guanine-N2-)-methyltransferase activity);GO:0008033(tRNA processing)	NA	tRNA (guanine(26)-N(2))-dimethyltransferase	-1.07044	9.48675e-08	7.35876e-06	down
Niben101Scf08895g01016	Niben101Scf08895g01016	48651	Niben101Scf08895g01016.1	NA	NA	arabinogalactan protein [Nicotiana alata]	-1.0711	9.97719e-08	7.70042e-06	down
Niben101Scf03944g02015	Niben101Scf03944g02015	30679	Niben101Scf03944g02015.1	GO:0016491(oxidoreductase activity);GO:0045454(cell redox homeostasis);GO:0050660(flavin adenine dinucleotide binding);GO:0055114(oxidation-reduction process)	01200(Carbon metabolism);00010(Glycolysis / Gluconeogenesis);00020(Citrate cycle (TCA cycle));00620(Pyruvate metabolism);00630(Glyoxylate and dicarboxylate metabolism);00640(Propanoate metabolism);00260(Glycine, serine and threonine metabolism);00280(Valine, leucine and isoleucine degradation)	dihydrolipoamide dehydrogenase [Calothrix sp. 336/3]	-1.03959	1.35515e-07	9.99204e-06	down
Niben101Scf07681g02008	Niben101Scf07681g02008	45487	Niben101Scf07681g02008.1	NA	NA	Late embryogenesis abundant (LEA) hydroxyproline-rich glycoprotein family LENGTH=260	-1.00116	1.405e-07	1.03103e-05	down
Niben101Scf07000g01010	Niben101Scf07000g01010	43394	Niben101Scf07000g01010.1	NA	NA	conserved hypothetical protein [Ricinus communis] gb|EEF49155.1| conserved hypothetical protein [Ricinus communis]	-1.5711	1.49237e-07	1.08206e-05	down
Niben101Scf07383g03006	Niben101Scf07383g03006	44567	Niben101Scf07383g03006.1	NA	NA	LPS:glycosyltransferase [Rhizobium leguminosarum]	-1.00275	1.65261e-07	1.18269e-05	down
Niben101Scf08633g00003	Niben101Scf08633g00003	47966	Niben101Scf08633g00003.1	GO:0004553(hydrolase activity, hydrolyzing O-glycosyl compounds);GO:0005618(cell wall);GO:0005975(carbohydrate metabolic process);GO:0006073(cellular glucan metabolic process);GO:0016762(xyloglucan:xyloglucosyl transferase activity);GO:0048046(apoplast)	04075(Plant hormone signal transduction)	Xyloglucan endotransglucosylase/hydrolase protein 3	-1.1359	1.8042e-07	1.27734e-05	down
Niben101Scf01964g09004	Niben101Scf01964g09004	17505	Niben101Scf01964g09004.1	NA	NA	Protein of unknown function, DUF538 LENGTH=179	-1.17528	2.41128e-07	1.64176e-05	down
Niben101Scf01980g04006	Niben101Scf01980g04006	17607	Niben101Scf01980g04006.1	NA	NA	Unknown protein	-2.1763	3.32975e-07	2.16814e-05	down
Niben101Scf02124g01026	Niben101Scf02124g01026	18933	Niben101Scf02124g01026.1	GO:0004672(protein kinase activity);GO:0004674(protein serine/threonine kinase activity);GO:0005524(ATP binding);GO:0006468(protein phosphorylation);GO:0016772(transferase activity, transferring phosphorus-containing groups)	04626(Plant-pathogen interaction)	Serine/threonine-protein kinase 4	-1.13813	3.62901e-07	2.31092e-05	down
Niben101Scf00109g07005	Niben101Scf00109g07005	2069	Niben101Scf00109g07005.1	GO:0005509(calcium ion binding)	04626(Plant-pathogen interaction)	Calcium-binding EF-hand family protein LENGTH=159	-1.0995	4.14924e-07	2.58174e-05	down
Niben101Scf00189g03001	Niben101Scf00189g03001	2997	Niben101Scf00189g03001.1	NA	NA	Unknown protein	-1.07964	4.33618e-07	2.68361e-05	down
Niben101Scf09808g00013	Niben101Scf09808g00013	50513	Niben101Scf09808g00013.1	GO:0000272(polysaccharide catabolic process);GO:0005975(carbohydrate metabolic process);GO:0016161(beta-amylase activity)	00500(Starch and sucrose metabolism)	Beta-amylase	-1.19725	5.17828e-07	3.14077e-05	down
Niben101Scf18815g00005	Niben101Scf18815g00005	57684	Niben101Scf18815g00005.1	GO:0003824(catalytic activity);GO:0009058(biosynthetic process);GO:0030170(pyridoxal phosphate binding)	00380(Tryptophan metabolism);00450(Selenocompound metabolism)	Histidinol-phosphate aminotransferase	-1.55136	5.33985e-07	3.2186e-05	down
Niben101Scf11953g00003	Niben101Scf11953g00003	53645	Niben101Scf11953g00003.1	NA	NA	conserved hypothetical protein [Ricinus communis] gb|EEF40353.1| conserved hypothetical protein [Ricinus communis]	-1.64292	5.71578e-07	3.40963e-05	down
Niben101Scf02969g00007	Niben101Scf02969g00007	25070	Niben101Scf02969g00007.1	NA	03040(Spliceosome);04141(Protein processing in endoplasmic reticulum);04144(Endocytosis)	Heat shock cognate 70 kDa protein	-1.27246	6.00708e-07	3.55587e-05	down
Niben101Scf06819g00010	Niben101Scf06819g00010	42789	Niben101Scf06819g00010.1	GO:0006869(lipid transport);GO:0008289(lipid binding)	NA	Non-specific lipid-transfer protein-like protein	-2.24156	7.28475e-07	4.20977e-05	down
Niben101Scf06596g03021	Niben101Scf06596g03021	42071	Niben101Scf06596g03021.1	GO:0003677(DNA binding);GO:0003700(sequence-specific DNA binding transcription factor activity);GO:0006355(regulation of transcription, DNA-templated)	04626(Plant-pathogen interaction)	Ethylene-responsive transcription factor 4	-1.30367	7.8677e-07	4.5128e-05	down
Niben101Scf05154g01009	Niben101Scf05154g01009	36604	Niben101Scf05154g01009.1	GO:0005515(protein binding)	NA	IQ-domain 21 LENGTH=472	-1.30161	1.19582e-06	6.51936e-05	down
Niben101Scf09424g06008	Niben101Scf09424g06008	49705	Niben101Scf09424g06008.1	GO:0000160(phosphorelay signal transduction system)	04075(Plant hormone signal transduction)	response regulator 17 LENGTH=153	-1.36794	1.3449e-06	7.21475e-05	down
Niben101Scf04509g01021	Niben101Scf04509g01021	33677	Niben101Scf04509g01021.1	NA	00563(Glycosylphosphatidylinositol(GPI)-anchor biosynthesis)	Unknown protein	-1.27347	1.55778e-06	8.19315e-05	down
Niben101Scf00541g05003	Niben101Scf00541g05003	6261	Niben101Scf00541g05003.1	GO:0004672(protein kinase activity);GO:0004674(protein serine/threonine kinase activity);GO:0005515(protein binding);GO:0005524(ATP binding);GO:0006468(protein phosphorylation);GO:0016772(transferase activity, transferring phosphorus-containing groups)	04075(Plant hormone signal transduction)	Receptor-like protein kinase 2	-1.06536	1.90889e-06	9.86032e-05	down
Niben101Scf04109g06004	Niben101Scf04109g06004	31681	Niben101Scf04109g06004.1	GO:0005515(protein binding);GO:0008270(zinc ion binding)	NA	RING-H2 finger protein 2B LENGTH=147	-1.01568	2.2798e-06	0.000114438	down
Niben101Scf04003g01002	Niben101Scf04003g01002	31025	Niben101Scf04003g01002.1	GO:0004672(protein kinase activity);GO:0004674(protein serine/threonine kinase activity);GO:0005524(ATP binding);GO:0006468(protein phosphorylation);GO:0016772(transferase activity, transferring phosphorus-containing groups)	04626(Plant-pathogen interaction)	Serine/threonine-protein kinase 36	-1.1842	2.45555e-06	0.000121675	down
Niben101Scf16506g00004	Niben101Scf16506g00004	56845	Niben101Scf16506g00004.1	GO:0003677(DNA binding);GO:0003700(sequence-specific DNA binding transcription factor activity);GO:0006355(regulation of transcription, DNA-templated)	NA	Ethylene-responsive transcription factor 1	-5.48656	3.45387e-06	0.000163553	down
Niben101Scf02626g08014	Niben101Scf02626g08014	22713	Niben101Scf02626g08014.1	NA	NA	conserved hypothetical protein [Ricinus communis] gb|EEF34303.1| conserved hypothetical protein [Ricinus communis]	-1.37912	3.59616e-06	0.000168786	down
Niben101Scf05816g01002	Niben101Scf05816g01002	39263	Niben101Scf05816g01002.1	NA	NA	Protein of unknown function (DUF1005) LENGTH=432	-1.02935	3.70879e-06	0.000173368	down
Niben101Ctg09403g00001	Niben101Ctg09403g00001	268	Niben101Ctg09403g00001.1	NA	NA	Unknown protein	-1.02131	4.13035e-06	0.00019095	down
Niben101Scf01817g00015	Niben101Scf01817g00015	16482	Niben101Scf01817g00015.1	NA	NA	Arabinogalactan peptide 16	-1.76599	4.39428e-06	0.000200743	down
Niben101Scf02417g07006	Niben101Scf02417g07006	21084	Niben101Scf02417g07006.1	GO:0046983(protein dimerization activity)	04075(Plant hormone signal transduction)	Transcription factor EB	-1.93885	4.96432e-06	0.000222389	down
Niben101Scf02821g14003	Niben101Scf02821g14003	23962	Niben101Scf02821g14003.1	GO:0046983(protein dimerization activity)	NA	Transcription factor bHLH96	-1.80999	5.16929e-06	0.000230233	down
Niben101Scf01887g00004	Niben101Scf01887g00004	16936	Niben101Scf01887g00004.1	GO:0003677(DNA binding);GO:0006355(regulation of transcription, DNA-templated)	NA	NAC domain-containing protein 68	-1.68707	5.41261e-06	0.000238315	down
Niben101Scf01711g00009	Niben101Scf01711g00009	15667	Niben101Scf01711g00009.1	GO:0003735(structural constituent of ribosome);GO:0005840(ribosome);GO:0006412(translation)	03010(Ribosome)	50S ribosomal protein L4	-1.03593	5.43919e-06	0.000239257	down
Niben101Scf38945g00001	Niben101Scf38945g00001	59730	Niben101Scf38945g00001.1	GO:0003700(sequence-specific DNA binding transcription factor activity);GO:0006355(regulation of transcription, DNA-templated);GO:0043565(sequence-specific DNA binding)	04141(Protein processing in endoplasmic reticulum)	bZIP family transcription factor LENGTH=300	-1.19143	5.86621e-06	0.00025585	down
Niben101Scf05732g02008	Niben101Scf05732g02008	38956	Niben101Scf05732g02008.1	NA	NA	Unknown protein	-1.18684	5.99131e-06	0.000259591	down
Niben101Scf09870g00015	Niben101Scf09870g00015	50624	Niben101Scf09870g00015.1	NA	NA	chlororespiratory reduction 3 LENGTH=174	-1.10167	6.50955e-06	0.000278909	down
Niben101Scf02015g06005	Niben101Scf02015g06005	17962	Niben101Scf02015g06005.1	GO:0003824(catalytic activity);GO:0005975(carbohydrate metabolic process);GO:0030246(carbohydrate binding)	NA	NDH-dependent cyclic electron flow 5 LENGTH=354	-1.16941	7.60377e-06	0.000319282	down
Niben101Scf03959g00016	Niben101Scf03959g00016	30786	Niben101Scf03959g00016.1	GO:0005515(protein binding);GO:0008270(zinc ion binding)	NA	RING-H2 finger protein 2B LENGTH=147	-1.21057	8.79963e-06	0.000362258	down
Niben101Scf01572g01002	Niben101Scf01572g01002	14597	Niben101Scf01572g01002.1	GO:0003700(sequence-specific DNA binding transcription factor activity);GO:0006355(regulation of transcription, DNA-templated);GO:0008270(zinc ion binding);GO:0043565(sequence-specific DNA binding)	NA	GATA transcription factor 11	-1.1928	1.02007e-05	0.000410793	down
Niben101Scf02228g02003	Niben101Scf02228g02003	19662	Niben101Scf02228g02003.1	NA	NA	Unknown protein	-1.14091	1.11304e-05	0.000442454	down
Niben101Scf02408g00021	Niben101Scf02408g00021	21016	Niben101Scf02408g00021.1	GO:0003677(DNA binding);GO:0003700(sequence-specific DNA binding transcription factor activity);GO:0006355(regulation of transcription, DNA-templated)	04626(Plant-pathogen interaction)	Ethylene-responsive transcription factor 1	-2.7322	1.16479e-05	0.000459074	down
Niben101Scf02577g03014	Niben101Scf02577g03014	22391	Niben101Scf02577g03014.1	GO:0003677(DNA binding);GO:0003700(sequence-specific DNA binding transcription factor activity);GO:0006355(regulation of transcription, DNA-templated)	NA	Ethylene-responsive transcription factor 11	-14.1948	1.36598e-05	0.000525816	down
Niben101Scf00219g00006	Niben101Scf00219g00006	3205	Niben101Scf00219g00006.1	GO:0005509(calcium ion binding)	04070(Phosphatidylinositol signaling system);04626(Plant-pathogen interaction)	Calcium-binding protein 7	-13.1134	1.86408e-05	0.000687677	down
Niben101Scf08199g01006	Niben101Scf08199g01006	46894	Niben101Scf08199g01006.1	NA	04145(Phagosome)	Actin-1	-10.9096	1.99595e-05	0.00073234	down
Niben101Scf01994g01008	Niben101Scf01994g01008	17776	Niben101Scf01994g01008.1	NA	04712(Circadian rhythm - plant)	pseudo-response regulator 7 LENGTH=727	-12.3463	2.00938e-05	0.000736682	down
Niben101Scf11609g03002	Niben101Scf11609g03002	53212	Niben101Scf11609g03002.1	GO:0045735(nutrient reservoir activity)	NA	Vicilin	-3.71601	2.09849e-05	0.000764231	down
Niben101Scf02441g01004	Niben101Scf02441g01004	21292	Niben101Scf02441g01004.1	NA	NA	Unknown protein	-13.2157	2.10498e-05	0.000765658	down
Niben101Scf03595g01001	Niben101Scf03595g01001	28724	Niben101Scf03595g01001.1	GO:0003824(catalytic activity);GO:0004553(hydrolase activity, hydrolyzing O-glycosyl compounds);GO:0005975(carbohydrate metabolic process);GO:0030246(carbohydrate binding)	00500(Starch and sucrose metabolism)	Endoglucanase 5	-10.749	2.15643e-05	0.000780076	down
Niben101Scf13203g00006	Niben101Scf13203g00006	54818	Niben101Scf13203g00006.1	GO:0006869(lipid transport);GO:0008289(lipid binding)	NA	Non-specific lipid-transfer protein 1	-1.19863	2.76412e-05	0.000957932	down
Niben101Scf02740g03011	Niben101Scf02740g03011	23302	Niben101Scf02740g03011.1	NA	NA	BnaC09g40590D [Brassica napus]	-1.71463	3.50611e-05	0.00116277	down
Niben101Scf01795g09001	Niben101Scf01795g09001	16352	Niben101Scf01795g09001.1	GO:0004842(ubiquitin-protein transferase activity);GO:0005488(binding);GO:0016567(protein ubiquitination)	00970(Aminoacyl-tRNA biosynthesis)	U-box domain-containing protein 21	-1.19108	3.80378e-05	0.00124262	down
Niben101Scf01649g02001	Niben101Scf01649g02001	15111	Niben101Scf01649g02001.1	NA	NA	Unknown protein	-1.70344	3.88213e-05	0.00126302	down
Niben101Scf02783g01002	Niben101Scf02783g01002	23572	Niben101Scf02783g01002.1	NA	NA	ovate family protein 13 LENGTH=260	-1.85704	3.91018e-05	0.00127096	down
Niben101Scf14009g02016	Niben101Scf14009g02016	55445	Niben101Scf14009g02016.1	GO:0005515(protein binding)	NA	WD repeat-containing protein 37	-1.43528	3.94897e-05	0.00128072	down
Niben101Scf03848g01005	Niben101Scf03848g01005	30050	Niben101Scf03848g01005.1	NA	NA	BnaC03g40620D [Brassica napus]	-1.07689	3.95316e-05	0.00128072	down
Niben101Ctg12453g00002	Niben101Ctg12453g00002	470	Niben101Ctg12453g00002.1	GO:0004335(galactokinase activity);GO:0005524(ATP binding);GO:0006012(galactose metabolic process);GO:0046835(carbohydrate phosphorylation)	00052(Galactose metabolism);00520(Amino sugar and nucleotide sugar metabolism)	Galactokinase	-13.2768	4.22165e-05	0.00134667	down
Niben101Scf01758g00006	Niben101Scf01758g00006	16027	Niben101Scf01758g00006.1	NA	NA	RPM1-interacting protein 4 (RIN4) family protein LENGTH=99	-1.05966	4.36007e-05	0.00137873	down
Niben101Scf01111g01004	Niben101Scf01111g01004	10973	Niben101Scf01111g01004.1	GO:0016021(integral component of membrane);GO:0055085(transmembrane transport)	NA	SPX domain-containing membrane protein	-2.27248	4.38835e-05	0.00138578	down
Niben101Scf06249g03001	Niben101Scf06249g03001	40908	Niben101Scf06249g03001.1	GO:0006629(lipid metabolic process);GO:0016788(hydrolase activity, acting on ester bonds)	00860(Porphyrin and chlorophyll metabolism);00900(Terpenoid backbone biosynthesis)	GDSL esterase/lipase	-11.6344	4.55158e-05	0.00142384	down
Niben101Scf02563g03006	Niben101Scf02563g03006	22247	Niben101Scf02563g03006.1	NA	NA	unknown protein; Has 52 Blast hits to 46 proteins in 20 species: Archae - 0; Bacteria - 0; Metazoa - 0; Fungi - 0; Plants - 45; Viruses - 0; Other Eukaryotes - 7 (source: NCBI BLink). LENGTH=158	-1.0435	4.6129e-05	0.00143802	down
Niben101Scf08871g00012	Niben101Scf08871g00012	48605	Niben101Scf08871g00012.1	NA	NA	BnaC09g06860D [Brassica napus]	-1.37513	4.75745e-05	0.00147217	down
Niben101Scf06672g00006	Niben101Scf06672g00006	42297	Niben101Scf06672g00006.1	GO:0005515(protein binding)	03040(Spliceosome);03013(RNA transport)	Guanine nucleotide-binding protein subunit beta-5	-1.22776	5.04139e-05	0.00154044	down
Niben101Scf29047g00003	Niben101Scf29047g00003	59104	Niben101Scf29047g00003.1	NA	NA	Unknown protein	-1.90866	5.55815e-05	0.00168277	down
Niben101Scf01055g00004	Niben101Scf01055g00004	10496	Niben101Scf01055g00004.1	GO:0003677(DNA binding);GO:0006355(regulation of transcription, DNA-templated)	NA	NAC domain-containing protein 102	-2.8871	5.61648e-05	0.00169932	down
Niben101Scf01694g10003	Niben101Scf01694g10003	15521	Niben101Scf01694g10003.1	GO:0005506(iron ion binding);GO:0016705(oxidoreductase activity, acting on paired donors, with incorporation or reduction of molecular oxygen);GO:0020037(heme binding);GO:0055114(oxidation-reduction process)	00073(Cutin, suberine and wax biosynthesis)	Cytochrome P450 superfamily protein LENGTH=488	-10.6206	5.81015e-05	0.00175218	down
Niben101Scf01151g00004	Niben101Scf01151g00004	11269	Niben101Scf01151g00004.1	GO:0006869(lipid transport);GO:0008289(lipid binding)	NA	Non-specific lipid-transfer protein 4.3	-12.2804	6.12363e-05	0.00183237	down
Niben101Scf01716g00010	Niben101Scf01716g00010	15679	Niben101Scf01716g00010.1	GO:0005506(iron ion binding);GO:0016705(oxidoreductase activity, acting on paired donors, with incorporation or reduction of molecular oxygen);GO:0020037(heme binding);GO:0055114(oxidation-reduction process)	00073(Cutin, suberine and wax biosynthesis)	Cytochrome P450 superfamily protein LENGTH=488	-1.77872	6.16034e-05	0.00184098	down
Niben101Scf05824g07001	Niben101Scf05824g07001	39322	Niben101Scf05824g07001.1	GO:0009055(electron carrier activity)	NA	Early nodulin-like protein 1	-12.305	6.17287e-05	0.00184234	down
Niben101Scf02237g03007	Niben101Scf02237g03007	19715	Niben101Scf02237g03007.1	GO:0005215(transporter activity);GO:0006810(transport);GO:0016020(membrane);GO:0055085(transmembrane transport)	NA	Nucleobase-ascorbate transporter 6	-1.14859	6.29075e-05	0.00186749	down
Niben101Scf00570g01001	Niben101Scf00570g01001	6465	Niben101Scf00570g01001.1	GO:0005515(protein binding)	NA	Leucine-rich repeat receptor-like protein kinase family protein LENGTH=1045	-1.15391	6.42106e-05	0.00190412	down
Niben101Scf06378g04004	Niben101Scf06378g04004	41322	Niben101Scf06378g04004.1	GO:0003677(DNA binding);GO:0003700(sequence-specific DNA binding transcription factor activity);GO:0006355(regulation of transcription, DNA-templated)	04626(Plant-pathogen interaction)	Ethylene-responsive transcription factor 1	-1.65262	6.66965e-05	0.00195774	down
Niben101Scf07372g00014	Niben101Scf07372g00014	44546	Niben101Scf07372g00014.1	NA	NA	F-box protein	-2.81031	7.50985e-05	0.00215377	down
Niben101Scf04230g00001	Niben101Scf04230g00001	32344	Niben101Scf04230g00001.1	GO:0006629(lipid metabolic process);GO:0016788(hydrolase activity, acting on ester bonds)	00561(Glycerolipid metabolism)	GDSL esterase/lipase	-1.34061	7.95183e-05	0.00225294	down
Niben101Scf04234g02011	Niben101Scf04234g02011	32382	Niben101Scf04234g02011.1	GO:0003824(catalytic activity);GO:0006633(fatty acid biosynthetic process);GO:0008152(metabolic process);GO:0016020(membrane);GO:0016746(transferase activity, transferring acyl groups);GO:0016747(transferase activity, transferring acyl groups other than amino-acyl groups)	00062(Fatty acid elongation)	3-ketoacyl-CoA synthase 11 LENGTH=509	-1.10278	8.03687e-05	0.00226972	down
Niben101Scf09372g04010	Niben101Scf09372g04010	49627	Niben101Scf09372g04010.1	NA	NA	LuxR family transcriptional regulator [Schiedea globosa]	-1.14799	8.29823e-05	0.00232084	down
Niben101Scf05615g01001	Niben101Scf05615g01001	38447	Niben101Scf05615g01001.1	GO:0004672(protein kinase activity);GO:0004674(protein serine/threonine kinase activity);GO:0005524(ATP binding);GO:0006468(protein phosphorylation);GO:0016772(transferase activity, transferring phosphorus-containing groups)	00260(Glycine, serine and threonine metabolism);00350(Tyrosine metabolism);00360(Phenylalanine metabolism);00410(beta-Alanine metabolism);00950(Isoquinoline alkaloid biosynthesis);00960(Tropane, piperidine and pyridine alkaloid biosynthesis)	Receptor-like protein kinase	-10.6474	8.39943e-05	0.00234564	down
Niben101Scf02720g10006	Niben101Scf02720g10006	23171	Niben101Scf02720g10006.1	GO:0005515(protein binding)	NA	Octicosapeptide/Phox/Bem1p family protein LENGTH=180	-1.01495	8.40784e-05	0.00234582	down
Niben101Scf02840g01013	Niben101Scf02840g01013	24168	Niben101Scf02840g01013.1	GO:0005509(calcium ion binding);GO:0009523(photosystem II);GO:0009654(photosystem II oxygen evolving complex);GO:0015979(photosynthesis);GO:0019898(extrinsic component of membrane)	00195(Photosynthesis)	Oxygen-evolving enhancer protein 3-2, chloroplastic	-1.27454	9.1389e-05	0.00251788	down
Niben101Scf07073g01002	Niben101Scf07073g01002	43701	Niben101Scf07073g01002.1	NA	NA	conserved hypothetical protein [Ricinus communis] gb|EEF35153.1| conserved hypothetical protein [Ricinus communis]	-1.4234	9.22273e-05	0.00253565	down
Niben101Scf01539g00001	Niben101Scf01539g00001	14440	Niben101Scf01539g00001.1	GO:0003677(DNA binding);GO:0003700(sequence-specific DNA binding transcription factor activity);GO:0006355(regulation of transcription, DNA-templated)	04626(Plant-pathogen interaction)	Ethylene-responsive transcription factor 13	-1.4867	9.39884e-05	0.00257568	down
Niben101Scf02262g01021	Niben101Scf02262g01021	19926	Niben101Scf02262g01021.1	GO:0005509(calcium ion binding);GO:0009523(photosystem II);GO:0009654(photosystem II oxygen evolving complex);GO:0015979(photosynthesis);GO:0019898(extrinsic component of membrane)	00195(Photosynthesis)	Oxygen-evolving enhancer protein 3-1, chloroplastic	-1.75725	9.42412e-05	0.00257955	down
Niben101Scf06101g02027	Niben101Scf06101g02027	40361	Niben101Scf06101g02027.1	NA	NA	conserved hypothetical protein [Ricinus communis] gb|EEF45550.1| conserved hypothetical protein [Ricinus communis]	-1.32992	9.60634e-05	0.00261858	down
Niben101Scf10316g03004	Niben101Scf10316g03004	51391	Niben101Scf10316g03004.1	GO:0005515(protein binding)	00480(Glutathione metabolism)	Glutathione S-transferase U8	-2.66955	0.000101918	0.002749	down
Niben101Scf01897g03007	Niben101Scf01897g03007	17005	Niben101Scf01897g03007.1	GO:0008152(metabolic process);GO:0016491(oxidoreductase activity)	00906(Carotenoid biosynthesis)	Short-chain dehydrogenase reductase 2a	-1.1549	0.000104555	0.00280864	down
Niben101Scf03062g05008	Niben101Scf03062g05008	25671	Niben101Scf03062g05008.1	GO:0005515(protein binding)	NA	Ankyrin repeat-containing protein	-1.04658	0.00011176	0.00296259	down
Niben101Scf01633g00027	Niben101Scf01633g00027	15004	Niben101Scf01633g00027.1	GO:0016021(integral component of membrane)	NA	Tetraspanin-2	-1.285	0.000116562	0.00308106	down
Niben101Scf00831g01006	Niben101Scf00831g01006	8433	Niben101Scf00831g01006.1	GO:0015996(chlorophyll catabolic process);GO:0047746(chlorophyllase activity)	00860(Porphyrin and chlorophyll metabolism)	Chlorophyllase-1	-3.08631	0.000117489	0.00309847	down
Niben101Scf05363g02005	Niben101Scf05363g02005	37438	Niben101Scf05363g02005.1	GO:0003677(DNA binding);GO:0003682(chromatin binding)	NA	Myb-related protein B	-1.06433	0.000119103	0.00313212	down
Niben101Scf12415g00016	Niben101Scf12415g00016	54138	Niben101Scf12415g00016.1	NA	NA	adhesin [Bacillus cereus]	-2.14417	0.000121087	0.00317705	down
Niben101Scf05698g00008	Niben101Scf05698g00008	38812	Niben101Scf05698g00008.1	GO:0005506(iron ion binding);GO:0016705(oxidoreductase activity, acting on paired donors, with incorporation or reduction of molecular oxygen);GO:0020037(heme binding);GO:0055114(oxidation-reduction process)	00903(Limonene and pinene degradation);00945(Stilbenoid, diarylheptanoid and gingerol biosynthesis)	Cytochrome P450 superfamily protein LENGTH=488	-1.80086	0.000122413	0.00320475	down
Niben101Scf02264g06012	Niben101Scf02264g06012	19942	Niben101Scf02264g06012.1	GO:0005506(iron ion binding);GO:0016705(oxidoreductase activity, acting on paired donors, with incorporation or reduction of molecular oxygen);GO:0020037(heme binding);GO:0055114(oxidation-reduction process)	00073(Cutin, suberine and wax biosynthesis)	Cytochrome P450 superfamily protein LENGTH=488	-1.13317	0.000125369	0.00326164	down
Niben101Scf05437g03009	Niben101Scf05437g03009	37804	Niben101Scf05437g03009.1	NA	NA	Plant protein of unknown function (DUF868) LENGTH=285	-1.3823	0.000145734	0.00371414	down
Niben101Scf05336g00012	Niben101Scf05336g00012	37353	Niben101Scf05336g00012.1	GO:0005515(protein binding)	NA	Heat shock protein DnaJ with tetratricopeptide repeat LENGTH=546	-1.24215	0.000151137	0.0038265	down
Niben101Scf10708g02007	Niben101Scf10708g02007	52003	Niben101Scf10708g02007.1	GO:0016757(transferase activity, transferring glycosyl groups)	NA	transferase, transferring glycosyl groups [Galdieria sulphuraria] gb|EME31311.1| transferase, transferring glycosyl groups [Galdieria sulphuraria]	-10.7235	0.000154221	0.00387459	down
Niben101Scf00735g02011	Niben101Scf00735g02011	7710	Niben101Scf00735g02011.1	NA	NA	conserved hypothetical protein [Ricinus communis] gb|EEF49155.1| conserved hypothetical protein [Ricinus communis]	-1.00932	0.000154726	0.00388125	down
Niben101Scf16254g00008	Niben101Scf16254g00008	56776	Niben101Scf16254g00008.1	GO:0004512(inositol-3-phosphate synthase activity);GO:0006021(inositol biosynthetic process);GO:0008654(phospholipid biosynthetic process)	00562(Inositol phosphate metabolism)	Inositol-3-phosphate synthase	-1.04436	0.000157168	0.00393035	down
Niben101Scf01745g07025	Niben101Scf01745g07025	15932	Niben101Scf01745g07025.1	GO:0005515(protein binding)	NA	Leucine-rich repeat receptor-like protein kinase family protein LENGTH=1091	-1.16939	0.000162361	0.0040312	down
Niben101Scf05867g00008	Niben101Scf05867g00008	39498	Niben101Scf05867g00008.1	NA	NA	F-box protein	-1.02694	0.000170421	0.00416899	down
Niben101Scf11251g00008	Niben101Scf11251g00008	52732	Niben101Scf11251g00008.1	NA	00563(Glycosylphosphatidylinositol(GPI)-anchor biosynthesis)	Gibberellin-regulated protein 6	-1.80706	0.000182662	0.00440974	down
Niben101Scf08606g00017	Niben101Scf08606g00017	47906	Niben101Scf08606g00017.1	NA	NA	Gamma-gliadin precursor, putative [Ricinus communis] gb|EEF39735.1| Gamma-gliadin precursor, putative [Ricinus communis]	-1.51703	0.000192675	0.00461053	down
Niben101Scf00669g00008	Niben101Scf00669g00008	7211	Niben101Scf00669g00008.1	GO:0008152(metabolic process);GO:0016758(transferase activity, transferring hexosyl groups)	00908(Zeatin biosynthesis)	UDP-Glycosyltransferase superfamily protein LENGTH=496	-1.49569	0.000197407	0.00470429	down
Niben101Scf01607g06003	Niben101Scf01607g06003	14829	Niben101Scf01607g06003.1	NA	NA	Seed biotin-containing protein SBP65	-10.409	0.000197738	0.00470975	down
Niben101Scf00897g00001	Niben101Scf00897g00001	9276	Niben101Scf00897g00001.1	NA	00906(Carotenoid biosynthesis)	9-cis-epoxycarotenoid dioxygenase, chloroplastic	-1.23487	0.000201335	0.00476941	down
Niben101Scf00501g01007	Niben101Scf00501g01007	5944	Niben101Scf00501g01007.1	GO:0045735(nutrient reservoir activity)	NA	11S globulin seed storage protein 2	-1.64654	0.000211747	0.00496162	down
Niben101Scf11232g01011	Niben101Scf11232g01011	52699	Niben101Scf11232g01011.1	GO:0016998(cell wall macromolecule catabolic process);GO:0052861(glucan endo-1,3-beta-glucanase activity, C-3 substituted reducing group);GO:0052862(glucan endo-1,4-beta-glucanase activity, C-3 substituted reducing group)	03040(Spliceosome)	beta-glucan-binding protein 4 [Medicago truncatula]	-1.03295	0.000224834	0.00520234	down
Niben101Scf03091g00008	Niben101Scf03091g00008	25830	Niben101Scf03091g00008.1	GO:0005618(cell wall);GO:0030599(pectinesterase activity);GO:0042545(cell wall modification)	00040(Pentose and glucuronate interconversions);00500(Starch and sucrose metabolism)	Pectinesterase 31	-1.3172	0.00022548	0.0052147	down
Niben101Scf04741g05004	Niben101Scf04741g05004	34726	Niben101Scf04741g05004.1	GO:0009813(flavonoid biosynthetic process);GO:0016872(intramolecular lyase activity);GO:0045430(chalcone isomerase activity)	03018(RNA degradation)	Chalcone--flavonone isomerase	-1.15472	0.000226087	0.0052209	down
Niben101Scf03138g01018	Niben101Scf03138g01018	26091	Niben101Scf03138g01018.1	GO:0005516(calmodulin binding);GO:0009522(photosystem I);GO:0015979(photosynthesis);GO:0042651(thylakoid membrane)	NA	expressed protein [Oryza sativa Japonica Group] gb|ABF98697.1| expressed protein [Oryza sativa Japonica Group] gb|EAZ28473.1| hypothetical protein OsJ_12454 [Oryza sativa Japonica Group]	-1.23932	0.000236168	0.00541045	down
Niben101Scf09087g00009	Niben101Scf09087g00009	49016	Niben101Scf09087g00009.1	GO:0003677(DNA binding);GO:0003700(sequence-specific DNA binding transcription factor activity);GO:0006355(regulation of transcription, DNA-templated)	04626(Plant-pathogen interaction)	Ethylene-responsive transcription factor 4	-1.25135	0.000241098	0.00549075	down
Niben101Scf00298g00001	Niben101Scf00298g00001	3961	Niben101Scf00298g00001.1	GO:0003677(DNA binding);GO:0003700(sequence-specific DNA binding transcription factor activity);GO:0006355(regulation of transcription, DNA-templated)	04626(Plant-pathogen interaction)	Ethylene-responsive transcription factor 1	-3.73362	0.000257498	0.00577884	down
Niben101Scf05269g02001	Niben101Scf05269g02001	37066	Niben101Scf05269g02001.1	GO:0005787(signal peptidase complex);GO:0006465(signal peptide processing);GO:0008233(peptidase activity);GO:0016021(integral component of membrane)	NA	microsomal signal peptidase 12 kDa protein [Medicago truncatula]	-1.42519	0.000265386	0.0059128	down
Niben101Scf05872g05001	Niben101Scf05872g05001	39504	Niben101Scf05872g05001.1	GO:0046872(metal ion binding)	03410(Base excision repair)	Zinc finger protein 8	-1.12854	0.000286336	0.00628633	down
Niben101Scf01209g02015	Niben101Scf01209g02015	11786	Niben101Scf01209g02015.1	GO:0003700(sequence-specific DNA binding transcription factor activity);GO:0006355(regulation of transcription, DNA-templated);GO:0008270(zinc ion binding);GO:0043565(sequence-specific DNA binding)	NA	GATA transcription factor 8	-1.54013	0.000315958	0.00679714	down
Niben101Scf11515g01005	Niben101Scf11515g01005	53117	Niben101Scf11515g01005.1	NA	NA	Mitochondrial uncoupling protein 5	-1.60757	0.000316322	0.0068018	down
Niben101Scf02078g04009	Niben101Scf02078g04009	18631	Niben101Scf02078g04009.1	GO:0006066(alcohol metabolic process);GO:0008812(choline dehydrogenase activity);GO:0016614(oxidoreductase activity, acting on CH-OH group of donors);GO:0050660(flavin adenine dinucleotide binding);GO:0055114(oxidation-reduction process)	00073(Cutin, suberine and wax biosynthesis)	Oxygen-dependent choline dehydrogenase	-1.17569	0.00032371	0.00692204	down
Niben101Scf02655g01001	Niben101Scf02655g01001	22888	Niben101Scf02655g01001.1	NA	NA	conserved hypothetical protein [Ricinus communis] gb|EEF48308.1| conserved hypothetical protein [Ricinus communis]	-1.92779	0.000340614	0.00723998	down
Niben101Scf00885g14015	Niben101Scf00885g14015	9187	Niben101Scf00885g14015.1	NA	NA	Remorin family protein LENGTH=509	-1.07158	0.00034251	0.00726356	down
Niben101Scf03254g06015	Niben101Scf03254g06015	26766	Niben101Scf03254g06015.1	NA	NA	BnaA01g24980D [Brassica napus]	-1.92021	0.00035519	0.0074776	down
Niben101Scf00321g03008	Niben101Scf00321g03008	4204	Niben101Scf00321g03008.1	GO:0003677(DNA binding);GO:0003700(sequence-specific DNA binding transcription factor activity);GO:0006355(regulation of transcription, DNA-templated)	04626(Plant-pathogen interaction)	Ethylene-responsive transcription factor 1	-3.02833	0.000377667	0.00786837	down
Niben101Scf03419g01009	Niben101Scf03419g01009	27771	Niben101Scf03419g01009.1	GO:0046983(protein dimerization activity)	04075(Plant hormone signal transduction);04712(Circadian rhythm - plant)	Transcription factor bHLH74	-1.11318	0.000398486	0.00822239	down
Niben101Scf01350g07008	Niben101Scf01350g07008	12919	Niben101Scf01350g07008.1	GO:0003677(DNA binding);GO:0003700(sequence-specific DNA binding transcription factor activity);GO:0006355(regulation of transcription, DNA-templated)	04626(Plant-pathogen interaction)	Ethylene-responsive transcription factor 10	-10.8063	0.000405772	0.00834486	down
Niben101Scf13874g00001	Niben101Scf13874g00001	55347	Niben101Scf13874g00001.1	NA	NA	conserved hypothetical protein [Ricinus communis] gb|EEF44599.1| conserved hypothetical protein [Ricinus communis]	-1.43525	0.000436423	0.00885313	down
Niben101Scf01640g03006	Niben101Scf01640g03006	15076	Niben101Scf01640g03006.1	NA	NA	conserved hypothetical protein [Ricinus communis] gb|EEF35759.1| conserved hypothetical protein [Ricinus communis]	-1.0372	0.000442249	0.00895559	down
Niben101Scf05030g02010	Niben101Scf05030g02010	36021	Niben101Scf05030g02010.1	GO:0004857(enzyme inhibitor activity);GO:0030599(pectinesterase activity)	00040(Pentose and glucuronate interconversions);00500(Starch and sucrose metabolism)	Plant invertase/pectin methylesterase inhibitor superfamily protein LENGTH=203	-1.48047	0.000457264	0.00915321	down
Niben101Scf01326g03002	Niben101Scf01326g03002	12738	Niben101Scf01326g03002.1	GO:0003677(DNA binding);GO:0003682(chromatin binding)	04626(Plant-pathogen interaction)	Myb-related protein 306	-1.27626	0.000470213	0.00933379	down
Niben101Scf00425g03023	Niben101Scf00425g03023	5165	Niben101Scf00425g03023.1	GO:0005524(ATP binding)	03008(Ribosome biogenesis in eukaryotes)	ATP-dependent zinc metalloprotease FtsH 3	-1.12098	0.000479426	0.00948555	down
Niben101Scf00448g13001	Niben101Scf00448g13001	5416	Niben101Scf00448g13001.1	GO:0006873(cellular ion homeostasis);GO:0008308(voltage-gated anion channel activity);GO:0016021(integral component of membrane);GO:0055085(transmembrane transport)	NA	S-type anion channel SLAH1	-1.43055	0.000490326	0.00966252	down
Niben101Scf02522g01006	Niben101Scf02522g01006	21936	Niben101Scf02522g01006.1	GO:0003735(structural constituent of ribosome);GO:0005840(ribosome);GO:0006412(translation)	NA	rib PSRP-3/Ycf65 [Geitlerinema sp. PCC 7407]	-1.07181	0.000492877	0.00970452	down
Niben101Scf01326g11032	Niben101Scf01326g11032	12775	Niben101Scf01326g11032.1	GO:0005524(ATP binding)	NA	P-loop containing nucleoside triphosphate hydrolases superfamily protein LENGTH=474	-1.23603	0.000498996	0.00980828	down
Niben101Scf02111g19003	Niben101Scf02111g19003	18859	Niben101Scf02111g19003.1	GO:0004185(serine-type carboxypeptidase activity);GO:0006508(proteolysis)	00460(Cyanoamino acid metabolism)	Serine carboxypeptidase-like 33	-12.1475	0.000500051	0.00981967	down
Niben101Scf06976g06002	Niben101Scf06976g06002	43312	Niben101Scf06976g06002.1	NA	04626(Plant-pathogen interaction)	WRKY transcription factor 18	-1.1385	0.000512115	0.0100024	down
Niben101Scf02417g06009	Niben101Scf02417g06009	21082	Niben101Scf02417g06009.1	GO:0005524(ATP binding);GO:0005975(carbohydrate metabolic process);GO:0016773(phosphotransferase activity, alcohol group as acceptor)	01200(Carbon metabolism);00010(Glycolysis / Gluconeogenesis);00051(Fructose and mannose metabolism);00052(Galactose metabolism);00500(Starch and sucrose metabolism);00520(Amino sugar and nucleotide sugar metabolism);00524(Butirosin and neomycin biosynthesis)	Hexokinase-1	-2.78131	0.000521118	0.0101439	down
Niben101Scf01365g07001	Niben101Scf01365g07001	12974	Niben101Scf01365g07001.1	GO:0005515(protein binding)	NA	PSL1a [Solanum chacoense x Solanum tuberosum]	-1.39204	0.00054028	0.0104291	down
Niben101Scf05820g00007	Niben101Scf05820g00007	39271	Niben101Scf05820g00007.1	GO:0005215(transporter activity);GO:0016020(membrane);GO:0016021(integral component of membrane);GO:0022857(transmembrane transporter activity);GO:0022891(substrate-specific transmembrane transporter activity);GO:0055085(transmembrane transport)	NA	sugar transporter 6 LENGTH=507	-10.4301	0.000573743	0.0109516	down
Niben101Scf03823g02014	Niben101Scf03823g02014	29938	Niben101Scf03823g02014.1	NA	NA	Remorin family protein LENGTH=442	-10.5806	0.00061838	0.0116449	down
Niben101Scf09817g02004	Niben101Scf09817g02004	50542	Niben101Scf09817g02004.1	GO:0004857(enzyme inhibitor activity);GO:0005618(cell wall);GO:0030599(pectinesterase activity);GO:0042545(cell wall modification)	00040(Pentose and glucuronate interconversions);00500(Starch and sucrose metabolism)	Pectinesterase/pectinesterase inhibitor	-1.29139	0.000684678	0.012626	down
Niben101Ctg13946g00001	Niben101Ctg13946g00001	663	Niben101Ctg13946g00001.1	GO:0030145(manganese ion binding);GO:0045735(nutrient reservoir activity)	NA	Germin-like protein subfamily 3 member 3	-1.37449	0.000688731	0.0126654	down
Niben101Scf10306g00003	Niben101Scf10306g00003	51357	Niben101Scf10306g00003.1	GO:0003700(sequence-specific DNA binding transcription factor activity);GO:0006355(regulation of transcription, DNA-templated);GO:0043565(sequence-specific DNA binding)	04626(Plant-pathogen interaction)	WRKY transcription factor 1	-1.06068	0.000705274	0.0129029	down
Niben101Scf09631g00003	Niben101Scf09631g00003	50170	Niben101Scf09631g00003.1	GO:0030145(manganese ion binding);GO:0045735(nutrient reservoir activity)	NA	Germin-like protein subfamily 3 member 3	-1.37612	0.000711796	0.0130119	down
Niben101Scf04841g00035	Niben101Scf04841g00035	35150	Niben101Scf04841g00035.1	NA	NA	conserved hypothetical protein [Ricinus communis] gb|EEF35759.1| conserved hypothetical protein [Ricinus communis]	-1.72265	0.000717073	0.0130825	down
Niben101Scf00753g03016	Niben101Scf00753g03016	7895	Niben101Scf00753g03016.1	GO:0003824(catalytic activity);GO:0006633(fatty acid biosynthetic process);GO:0008152(metabolic process);GO:0008610(lipid biosynthetic process);GO:0016020(membrane);GO:0016747(transferase activity, transferring acyl groups other than amino-acyl groups)	00062(Fatty acid elongation)	3-ketoacyl-CoA synthase 6	-1.07753	0.00073019	0.0132538	down
Niben101Scf00199g01002	Niben101Scf00199g01002	3038	Niben101Scf00199g01002.1	GO:0004185(serine-type carboxypeptidase activity);GO:0006508(proteolysis)	00460(Cyanoamino acid metabolism)	Serine carboxypeptidase-like 40	-1.07121	0.000758656	0.0136952	down
Niben101Scf03080g04021	Niben101Scf03080g04021	25798	Niben101Scf03080g04021.1	GO:0005199(structural constituent of cell wall);GO:0005515(protein binding)	03010(Ribosome)	Leucine-rich repeat-containing protein 40	-10.1077	0.000784982	0.014077	down
Niben101Scf00164g01005	Niben101Scf00164g01005	2711	Niben101Scf00164g01005.1	NA	NA	BnaC02g18280D [Brassica napus]	-1.50916	0.000805849	0.0143676	down
Niben101Scf04959g00001	Niben101Scf04959g00001	35707	Niben101Scf04959g00001.1	GO:0006855(drug transmembrane transport);GO:0015238(drug transmembrane transporter activity);GO:0015297(antiporter activity);GO:0016020(membrane);GO:0055085(transmembrane transport)	NA	Multidrug resistance protein MdtK	-2.68851	0.000828241	0.0146988	down
Niben101Scf06578g02001	Niben101Scf06578g02001	42012	Niben101Scf06578g02001.1	NA	03010(Ribosome)	Bifunctional inhibitor/lipid-transfer protein/seed storage 2S albumin superfamily protein LENGTH=182	-1.06528	0.000878521	0.0154253	down
Niben101Scf01993g08029	Niben101Scf01993g08029	17768	Niben101Scf01993g08029.1	GO:0016021(integral component of membrane)	00195(Photosynthesis)	Transmembrane 9 superfamily member 1	-1.41439	0.000879612	0.0154386	down
Niben101Scf03062g07004	Niben101Scf03062g07004	25674	Niben101Scf03062g07004.1	NA	00511(Other glycan degradation)	LOB domain-containing protein 21	-11.9527	0.00088234	0.0154748	down
Niben101Scf01814g03009	Niben101Scf01814g03009	16470	Niben101Scf01814g03009.1	GO:0000166(nucleotide binding)	NA	Calcium-transporting ATPase 2	-2.87577	0.000889488	0.0155647	down
Niben101Scf01005g05014	Niben101Scf01005g05014	10070	Niben101Scf01005g05014.1	NA	NA	Unknown protein	-1.05389	0.000898241	0.0156645	down
Niben101Scf06222g02009	Niben101Scf06222g02009	40827	Niben101Scf06222g02009.1	NA	NA	cotton fiber expressed protein 1 [Gossypium hirsutum]	-1.007	0.000902144	0.0157144	down
Niben101Scf04323g03001	Niben101Scf04323g03001	32722	Niben101Scf04323g03001.1	NA	NA	BnaC07g36860D [Brassica napus]	-1.26148	0.00093329	0.0161478	down
Niben101Scf01660g00007	Niben101Scf01660g00007	15183	Niben101Scf01660g00007.1	GO:0008152(metabolic process);GO:0016758(transferase activity, transferring hexosyl groups)	00942(Anthocyanin biosynthesis)	UDP-Glycosyltransferase superfamily protein LENGTH=456	-1.21751	0.00103587	0.0176323	down
Niben101Scf02626g06001	Niben101Scf02626g06001	22707	Niben101Scf02626g06001.1	NA	00970(Aminoacyl-tRNA biosynthesis)	F-box protein	-1.8724	0.00105365	0.0178757	down
Niben101Scf01721g07003	Niben101Scf01721g07003	15745	Niben101Scf01721g07003.1	GO:0004601(peroxidase activity);GO:0006979(response to oxidative stress);GO:0020037(heme binding);GO:0055114(oxidation-reduction process)	00940(Phenylpropanoid biosynthesis)	Peroxidase 46	-2.38382	0.00108404	0.0182706	down
Niben101Scf22060g00002	Niben101Scf22060g00002	58328	Niben101Scf22060g00002.1	GO:0000786(nucleosome);GO:0003677(DNA binding);GO:0005634(nucleus);GO:0046982(protein heterodimerization activity)	NA	Histone H2A	-1.1676	0.00110185	0.0185059	down
Niben101Scf07288g09006	Niben101Scf07288g09006	44346	Niben101Scf07288g09006.1	GO:0005506(iron ion binding);GO:0016705(oxidoreductase activity, acting on paired donors, with incorporation or reduction of molecular oxygen);GO:0020037(heme binding);GO:0055114(oxidation-reduction process)	00906(Carotenoid biosynthesis)	Cytochrome P450 superfamily protein LENGTH=472	-1.12783	0.00112105	0.018778	down
Niben101Scf01005g00015	Niben101Scf01005g00015	10043	Niben101Scf01005g00015.1	NA	NA	leguminosin group485 secreted peptide [Medicago truncatula]	-1.8247	0.00113432	0.018966	down
Niben101Scf03894g00010	Niben101Scf03894g00010	30347	Niben101Scf03894g00010.1	NA	NA	unknown protein; FUNCTIONS IN: molecular_function unknown; INVOLVED IN: biological_process unknown; LOCATED IN: chloroplast; EXPRESSED IN: 23 plant structures; EXPRESSED DURING: 13 growth stages; Has 144 Blast hits to 142 proteins in 73 species: Archae - 3; Bacteria - 62; Metazoa - 7; Fungi - 13; Plants - 44; Viruses - 0; Other Eukaryotes - 15 (source: NCBI BLink). LENGTH=308	-10.9227	0.00114034	0.0190379	down
Niben101Scf00537g00005	Niben101Scf00537g00005	6208	Niben101Scf00537g00005.1	NA	NA	EPIDERMAL PATTERNING FACTOR-like protein 9	-1.07483	0.00124051	0.0203947	down
Niben101Scf01024g04002	Niben101Scf01024g04002	10253	Niben101Scf01024g04002.1	NA	NA	wound-responsive family protein [Medicago truncatula]	-1.81441	0.00130464	0.0211928	down
Niben101Scf07883g02005	Niben101Scf07883g02005	46073	Niben101Scf07883g02005.1	GO:0003700(sequence-specific DNA binding transcription factor activity);GO:0006355(regulation of transcription, DNA-templated);GO:0043565(sequence-specific DNA binding)	04141(Protein processing in endoplasmic reticulum)	bZIP family transcription factor LENGTH=300	-1.31245	0.00130916	0.0212271	down
Niben101Scf00775g05002	Niben101Scf00775g05002	8036	Niben101Scf00775g05002.1	NA	02010(ABC transporters)	ABC transporter G family member 12	-2.60728	0.00133895	0.0215934	down
Niben101Scf18822g00001	Niben101Scf18822g00001	57685	Niben101Scf18822g00001.1	NA	00052(Galactose metabolism);00500(Starch and sucrose metabolism)	neutral alpha-glucosidase [Medicago truncatula]	-11.2104	0.00136183	0.0218683	down
Niben101Scf13621g01003	Niben101Scf13621g01003	55132	Niben101Scf13621g01003.1	NA	NA	DUF1442 family protein [Medicago truncatula]	-11.4633	0.00139461	0.0222632	down
Niben101Scf06080g01006	Niben101Scf06080g01006	40208	Niben101Scf06080g01006.1	GO:0005515(protein binding)	NA	C2 calcium/lipid-binding plant phosphoribosyltransferase family protein LENGTH=794	-9.76008	0.00149501	0.0235329	down
Niben101Ctg13296g00001	Niben101Ctg13296g00001	572	Niben101Ctg13296g00001.1	GO:0016021(integral component of membrane);GO:0022857(transmembrane transporter activity);GO:0055085(transmembrane transport)	NA	phosphate transporter 1;7 LENGTH=535	-1.24144	0.00155391	0.0242535	down
Niben101Scf13608g00003	Niben101Scf13608g00003	55129	Niben101Scf13608g00003.1	GO:0016491(oxidoreductase activity);GO:0016706(oxidoreductase activity, acting on paired donors, with incorporation or reduction of molecular oxygen, 2-oxoglutarate as one donor, and incorporation of one atom each of oxygen into both donors);GO:0055114(oxidation-reduction process)	00230(Purine metabolism)	1-aminocyclopropane-1-carboxylate oxidase 2	-10.989	0.00156588	0.0243909	down
Niben101Scf03990g01010	Niben101Scf03990g01010	30980	Niben101Scf03990g01010.1	NA	NA	BnaA03g00750D [Brassica napus]	-1.01814	0.00164496	0.0253494	down
Niben101Scf03456g00004	Niben101Scf03456g00004	28081	Niben101Scf03456g00004.1	GO:0004252(serine-type endopeptidase activity);GO:0006508(proteolysis)	04144(Endocytosis)	Subtilisin-like protease	-3.60794	0.00171644	0.0262411	down
Niben101Scf00087g05003	Niben101Scf00087g05003	1883	Niben101Scf00087g05003.1	GO:0004601(peroxidase activity);GO:0006979(response to oxidative stress);GO:0020037(heme binding);GO:0055114(oxidation-reduction process)	00940(Phenylpropanoid biosynthesis)	Peroxidase 16	-1.03435	0.00172348	0.0263226	down
Niben101Scf00688g02001	Niben101Scf00688g02001	7354	Niben101Scf00688g02001.1	GO:0005215(transporter activity);GO:0006810(transport);GO:0016020(membrane)	NA	Aquaporin-like superfamily protein LENGTH=268	-1.21749	0.00173735	0.0264556	down
Niben101Scf03573g00014	Niben101Scf03573g00014	28656	Niben101Scf03573g00014.1	NA	NA	Bifunctional inhibitor/lipid-transfer protein/seed storage 2S albumin superfamily protein LENGTH=203	-1.60113	0.0017933	0.0270581	down
Niben101Scf07611g01002	Niben101Scf07611g01002	45271	Niben101Scf07611g01002.1	GO:0003677(DNA binding);GO:0003682(chromatin binding)	NA	myb-like transcription factor family protein LENGTH=365	-1.04457	0.00180822	0.0272387	down
Niben101Scf07951g02011	Niben101Scf07951g02011	46212	Niben101Scf07951g02011.1	GO:0006869(lipid transport);GO:0008289(lipid binding)	NA	Non-specific lipid-transfer protein 2	-1.56721	0.00186379	0.0279393	down
Niben101Scf00454g02007	Niben101Scf00454g02007	5493	Niben101Scf00454g02007.1	GO:0003677(DNA binding);GO:0003700(sequence-specific DNA binding transcription factor activity);GO:0006355(regulation of transcription, DNA-templated)	00970(Aminoacyl-tRNA biosynthesis)	Ethylene-responsive transcription factor 5	-2.27333	0.00194748	0.0288756	down
Niben101Scf04329g05016	Niben101Scf04329g05016	32788	Niben101Scf04329g05016.1	GO:0003677(DNA binding);GO:0005634(nucleus);GO:0006260(DNA replication);GO:0006281(DNA repair);GO:0006310(DNA recombination)	03030(DNA replication);03420(Nucleotide excision repair);03430(Mismatch repair);03440(Homologous recombination)	Nucleic acid-binding, OB-fold-like protein LENGTH=106	-1.01188	0.00194859	0.0288828	down
Niben101Scf12858g00003	Niben101Scf12858g00003	54495	Niben101Scf12858g00003.1	NA	NA	Bidirectional sugar transporter N3	-1.26803	0.00199895	0.0294989	down
Niben101Scf06211g01009	Niben101Scf06211g01009	40755	Niben101Scf06211g01009.1	GO:0000079(regulation of cyclin-dependent protein serine/threonine kinase activity);GO:0005634(nucleus);GO:0019901(protein kinase binding);GO:0051726(regulation of cell cycle)	NA	Cyclin B2;3 LENGTH=429	-1.06158	0.00201802	0.0297024	down
Niben101Scf08590g00003	Niben101Scf08590g00003	47863	Niben101Scf08590g00003.1	GO:0004553(hydrolase activity, hydrolyzing O-glycosyl compounds);GO:0005975(carbohydrate metabolic process)	00500(Starch and sucrose metabolism)	Glucan endo-1,3-beta-glucosidase	-10.7104	0.00210176	0.0306422	down
Niben101Scf03660g02005	Niben101Scf03660g02005	29085	Niben101Scf03660g02005.1	GO:0003700(sequence-specific DNA binding transcription factor activity);GO:0006355(regulation of transcription, DNA-templated);GO:0008270(zinc ion binding);GO:0043565(sequence-specific DNA binding)	NA	GATA transcription factor 18	-10.1975	0.00220471	0.0317725	down
Niben101Scf06091g06023	Niben101Scf06091g06023	40315	Niben101Scf06091g06023.1	GO:0006351(transcription, DNA-templated);GO:0043565(sequence-specific DNA binding)	NA	BnaA06g10000D [Brassica napus]	-2.12222	0.00232129	0.0331425	down
Niben101Scf14470g00002	Niben101Scf14470g00002	55745	Niben101Scf14470g00002.1	GO:0004553(hydrolase activity, hydrolyzing O-glycosyl compounds);GO:0005618(cell wall);GO:0005975(carbohydrate metabolic process);GO:0006073(cellular glucan metabolic process);GO:0016762(xyloglucan:xyloglucosyl transferase activity);GO:0048046(apoplast)	04075(Plant hormone signal transduction)	Xyloglucan endotransglucosylase/hydrolase protein 22	-1.75881	0.0023851	0.0339174	down
Niben101Scf01435g00008	Niben101Scf01435g00008	13618	Niben101Scf01435g00008.1	GO:0003824(catalytic activity);GO:0004553(hydrolase activity, hydrolyzing O-glycosyl compounds);GO:0005975(carbohydrate metabolic process)	00500(Starch and sucrose metabolism)	Endoglucanase 1	-2.36964	0.00242969	0.0343268	down
Niben101Scf00340g00006	Niben101Scf00340g00006	4402	Niben101Scf00340g00006.1	GO:0003677(DNA binding);GO:0005634(nucleus)	04075(Plant hormone signal transduction)	Squamosa promoter-binding-like protein 15	-1.81329	0.00244161	0.034456	down
Niben101Scf03128g09014	Niben101Scf03128g09014	26041	Niben101Scf03128g09014.1	GO:0008152(metabolic process);GO:0016491(oxidoreductase activity)	00906(Carotenoid biosynthesis)	FAD/NAD(P)-binding oxidoreductase family protein LENGTH=406	-1.10674	0.00254407	0.0355118	down
Niben101Scf06872g02002	Niben101Scf06872g02002	43004	Niben101Scf06872g02002.1	GO:0046983(protein dimerization activity)	04075(Plant hormone signal transduction)	Transcription factor EB	-3.1204	0.00256781	0.0357675	down
Niben101Scf18195g00005	Niben101Scf18195g00005	57484	Niben101Scf18195g00005.1	NA	NA	IQ-domain 21 LENGTH=472	-1.43117	0.00265605	0.0367311	down
Niben101Scf14591g00001	Niben101Scf14591g00001	55807	Niben101Scf14591g00001.1	GO:0003677(DNA binding);GO:0005634(nucleus);GO:0006260(DNA replication);GO:0006281(DNA repair);GO:0006310(DNA recombination)	03030(DNA replication);03420(Nucleotide excision repair);03430(Mismatch repair);03440(Homologous recombination)	Replication protein A 14 kDa subunit B	-1.00531	0.00280455	0.0383828	down
Niben101Scf01196g00008	Niben101Scf01196g00008	11706	Niben101Scf01196g00008.1	NA	NA	Unknown protein	-12.7508	0.0028294	0.03862	down
Niben101Scf00094g00008	Niben101Scf00094g00008	1946	Niben101Scf00094g00008.1	GO:0004857(enzyme inhibitor activity);GO:0005618(cell wall);GO:0030599(pectinesterase activity);GO:0042545(cell wall modification)	00040(Pentose and glucuronate interconversions);00500(Starch and sucrose metabolism)	Pectinesterase/pectinesterase inhibitor	-2.5651	0.00283522	0.0386652	down
Niben101Scf00856g02001	Niben101Scf00856g02001	8887	Niben101Scf00856g02001.1	NA	04141(Protein processing in endoplasmic reticulum)	22.7 kDa class IV heat shock protein	-1.09531	0.00291117	0.0394103	down
Niben101Scf07648g00006	Niben101Scf07648g00006	45370	Niben101Scf07648g00006.1	NA	NA	At4g33800-like protein [Brassica napus]	-2.40035	0.0030233	0.040619	down
Niben101Scf06684g04001	Niben101Scf06684g04001	42357	Niben101Scf06684g04001.1	NA	NA	membrane-associated kinase regulator-like protein, putative [Medicago truncatula]	-11.6871	0.00303554	0.0407244	down
Niben101Scf31091g00006	Niben101Scf31091g00006	59230	Niben101Scf31091g00006.1	NA	NA	Unknown protein	-1.41531	0.00305789	0.0409081	down
Niben101Scf09082g00014	Niben101Scf09082g00014	49007	Niben101Scf09082g00014.1	GO:0008270(zinc ion binding)	NA	RING/FYVE/PHD zinc finger superfamily protein LENGTH=204	-10.9087	0.00310911	0.0414348	down
Niben101Scf00982g02006	Niben101Scf00982g02006	9854	Niben101Scf00982g02006.1	GO:0005215(transporter activity);GO:0006810(transport);GO:0016020(membrane)	NA	Protein NRT1/ PTR FAMILY 4.6	-1.9535	0.00317108	0.0419954	down
Niben101Scf06668g04004	Niben101Scf06668g04004	42280	Niben101Scf06668g04004.1	NA	NA	myosin heavy chain-like protein [Medicago truncatula]	-9.20531	0.00317447	0.0420152	down
Niben101Scf39545g00005	Niben101Scf39545g00005	59811	Niben101Scf39545g00005.1	GO:0006629(lipid metabolic process);GO:0016788(hydrolase activity, acting on ester bonds)	NA	GDSL esterase/lipase	-2.10855	0.0032975	0.0433334	down
Niben101Scf07765g02009	Niben101Scf07765g02009	45732	Niben101Scf07765g02009.1	NA	NA	Activating transcription factor 7-interacting protein 1	-1.05774	0.00341608	0.0444132	down
Niben101Scf12938g00002	Niben101Scf12938g00002	54571	Niben101Scf12938g00002.1	GO:0004725(protein tyrosine phosphatase activity)	NA	protein tyr tyrosine phosphatase [Capsaspora owczarzaki ATCC 30864]	-1.20589	0.00343466	0.0445908	down
Niben101Scf06348g00042	Niben101Scf06348g00042	41195	Niben101Scf06348g00042.1	NA	NA	expressed protein [Oryza sativa Japonica Group]	-9.65295	0.00344931	0.0446958	down
Niben101Scf02455g03033	Niben101Scf02455g03033	21379	Niben101Scf02455g03033.1	NA	NA	Major facilitator superfamily protein LENGTH=561	-5.17676	0.0035649	0.0457421	down
Niben101Scf01005g06011	Niben101Scf01005g06011	10075	Niben101Scf01005g06011.1	GO:0005524(ATP binding);GO:0016020(membrane);GO:0016887(ATPase activity)	02010(ABC transporters)	ABC transporter ATP-binding protein YxdL	-1.90414	0.00360356	0.0461004	down
Niben101Scf06518g02005	Niben101Scf06518g02005	41833	Niben101Scf06518g02005.1	NA	NA	Protein RALF-like 34	-1.24138	0.00361185	0.0461779	down
Niben101Scf03189g01011	Niben101Scf03189g01011	26356	Niben101Scf03189g01011.1	NA	NA	Unknown protein	-2.00339	0.0037684	0.0476133	down
Niben101Scf18107g00013	Niben101Scf18107g00013	57446	Niben101Scf18107g00013.1	GO:0000079(regulation of cyclin-dependent protein serine/threonine kinase activity);GO:0005634(nucleus);GO:0019901(protein kinase binding);GO:0051726(regulation of cell cycle)	03010(Ribosome)	Cyclin-A2-4	-3.33676	0.0037871	0.0477689	down
Niben101Scf01685g05002	Niben101Scf01685g05002	15411	Niben101Scf01685g05002.1	NA	NA	conserved hypothetical protein [Ricinus communis] gb|EEF39665.1| conserved hypothetical protein [Ricinus communis]	-1.0181	0.00387056	0.0484801	down
