# Supplementary material for: 3'UTR of tobacco vein mottling virus regulates downstream GFP expression and changes in host gene expression
Source: Front Microbiol. 2024 Oct 14;15:1477074. doi: 10.3389/fmicb.2024.1477074 (PMC11514416; doi:10.3389/fmicb.2024.1477074)
Supplement: Supplementary file 5 [file Data_Sheet_5.XLS]

## Sheet: Sheet1
gene_id	gene_name	EntrezID	transcript_id	GO	KEGG	Description	log2(fc)	pval	qval	regulation
Niben101Scf02437g08005	Niben101Scf02437g08005	21261	Niben101Scf02437g08005.1	GO:0003677(DNA binding);GO:0003700(sequence-specific DNA binding transcription factor activity);GO:0006355(regulation of transcription, DNA-templated)	04626(Plant-pathogen interaction)	Ethylene-responsive transcription factor 1	-2.95254	2.10389e-29	3.35513e-26	down
Niben101Scf09644g00009	Niben101Scf09644g00009	50177	Niben101Scf09644g00009.1	GO:0003700(sequence-specific DNA binding transcription factor activity);GO:0006355(regulation of transcription, DNA-templated);GO:0043565(sequence-specific DNA binding)	04626(Plant-pathogen interaction)	WRKY transcription factor 6	1.42462	4.50852e-23	3.67853e-20	up
Niben101Scf16007g00010	Niben101Scf16007g00010	56614	Niben101Scf16007g00010.1	GO:0003677(DNA binding);GO:0003700(sequence-specific DNA binding transcription factor activity);GO:0006355(regulation of transcription, DNA-templated)	04626(Plant-pathogen interaction)	Ethylene-responsive transcription factor 1	-1.982	1.73307e-21	1.16929e-18	down
Niben101Scf05676g06016	Niben101Scf05676g06016	38694	Niben101Scf05676g06016.1	GO:0000786(nucleosome);GO:0003677(DNA binding);GO:0005634(nucleus);GO:0046982(protein heterodimerization activity)	04070(Phosphatidylinositol signaling system);04626(Plant-pathogen interaction)	Histone H2A.1	-1.04385	2.26635e-19	1.22327e-16	down
Niben101Scf00282g02006	Niben101Scf00282g02006	3801	Niben101Scf00282g02006.1	GO:0003677(DNA binding);GO:0003700(sequence-specific DNA binding transcription factor activity);GO:0006355(regulation of transcription, DNA-templated)	04626(Plant-pathogen interaction)	Ethylene-responsive transcription factor 10	-1.46049	9.68237e-18	3.90456e-15	down
Niben101Scf16651g00003	Niben101Scf16651g00003	56918	Niben101Scf16651g00003.1	GO:0005509(calcium ion binding)	04626(Plant-pathogen interaction)	Calcium-binding EF-hand family protein LENGTH=170	-1.38382	4.16296e-17	1.58754e-14	down
Niben101Scf11694g01005	Niben101Scf11694g01005	53322	Niben101Scf11694g01005.1	GO:0003677(DNA binding);GO:0003700(sequence-specific DNA binding transcription factor activity);GO:0006355(regulation of transcription, DNA-templated)	04626(Plant-pathogen interaction)	Ethylene-responsive transcription factor 4	-1.78352	1.02595e-16	3.71077e-14	down
Niben101Scf01721g08007	Niben101Scf01721g08007	15750	Niben101Scf01721g08007.1	GO:0003700(sequence-specific DNA binding transcription factor activity);GO:0006355(regulation of transcription, DNA-templated);GO:0043565(sequence-specific DNA binding)	04626(Plant-pathogen interaction)	WRKY transcription factor 22	-1.15562	7.31169e-13	1.41726e-10	down
Niben101Scf15393g00005	Niben101Scf15393g00005	56270	Niben101Scf15393g00005.1		04626(Plant-pathogen interaction)	Receptor-like protein kinase	1.14713	1.86298e-12	3.4042e-10	up
Niben101Scf13289g00009	Niben101Scf13289g00009	54887	Niben101Scf13289g00009.1	GO:0003777(microtubule motor activity);GO:0005524(ATP binding);GO:0005871(kinesin complex);GO:0007018(microtubule-based movement);GO:0008017(microtubule binding)	04626(Plant-pathogen interaction)	Kinesin-related protein 1	-1.02286	2.16964e-12	3.86395e-10	down
Niben101Scf13289g00008	Niben101Scf13289g00008	54886	Niben101Scf13289g00008.1	GO:0005509(calcium ion binding)	04626(Plant-pathogen interaction)	Calcium-binding EF-hand family protein LENGTH=159	-1.15265	9.29661e-12	1.44961e-09	down
Niben101Scf00298g00001	Niben101Scf00298g00001	3961	Niben101Scf00298g00001.1	GO:0003677(DNA binding);GO:0003700(sequence-specific DNA binding transcription factor activity);GO:0006355(regulation of transcription, DNA-templated)	04626(Plant-pathogen interaction)	Ethylene-responsive transcription factor 1	-3.73362	5.60894e-11	7.2347e-09	down
Niben101Scf02011g08001	Niben101Scf02011g08001	17919	Niben101Scf02011g08001.1	GO:0005509(calcium ion binding)	04626(Plant-pathogen interaction)	Calcium-binding EF-hand family protein LENGTH=222	1.1088	1.4457e-10	1.7252e-08	up
Niben101Scf05862g00006	Niben101Scf05862g00006	39494	Niben101Scf05862g00006.1	GO:0005509(calcium ion binding)	04070(Phosphatidylinositol signaling system);04626(Plant-pathogen interaction)	Calcium-binding EF-hand family protein LENGTH=130	-1.20964	3.93232e-10	4.31129e-08	down
Niben101Scf05773g00002	Niben101Scf05773g00002	39109	Niben101Scf05773g00002.1	GO:0003677(DNA binding);GO:0003700(sequence-specific DNA binding transcription factor activity);GO:0006355(regulation of transcription, DNA-templated)	04626(Plant-pathogen interaction)	Ethylene-responsive transcription factor 4	-8.81493	4.44044e-10	4.69202e-08	down
Niben101Scf08035g00009	Niben101Scf08035g00009	46437	Niben101Scf08035g00009.1	GO:0005509(calcium ion binding)	04626(Plant-pathogen interaction)	EF hand calcium-binding protein family LENGTH=161	-1.03022	8.67674e-09	6.56522e-07	down
Niben101Scf00821g10001	Niben101Scf00821g10001	8372	Niben101Scf00821g10001.1	GO:0005216(ion channel activity);GO:0005249(voltage-gated potassium channel activity);GO:0006811(ion transport);GO:0006813(potassium ion transport);GO:0016020(membrane);GO:0055085(transmembrane transport)	04626(Plant-pathogen interaction)	Potassium channel subfamily K member 3	1.11038	8.85214e-09	6.65272e-07	up
Niben101Scf05077g00005	Niben101Scf05077g00005	36237	Niben101Scf05077g00005.1	GO:0005509(calcium ion binding)	04626(Plant-pathogen interaction)	Calcium-binding EF-hand family protein LENGTH=159	-1.0425	3.70445e-08	2.34174e-06	down
Niben101Scf00578g05003	Niben101Scf00578g05003	6594	Niben101Scf00578g05003.1		04070(Phosphatidylinositol signaling system);04626(Plant-pathogen interaction)	Calcium-binding EF-hand family protein LENGTH=130	-1.1529	1.54484e-07	8.27468e-06	down
Niben101Scf00109g07005	Niben101Scf00109g07005	2069	Niben101Scf00109g07005.1	GO:0005509(calcium ion binding)	04626(Plant-pathogen interaction)	Calcium-binding EF-hand family protein LENGTH=159	-1.0995	2.5797e-07	1.28014e-05	down
Niben101Scf02124g01026	Niben101Scf02124g01026	18933	Niben101Scf02124g01026.1	GO:0004672(protein kinase activity);GO:0004674(protein serine/threonine kinase activity);GO:0005524(ATP binding);GO:0006468(protein phosphorylation);GO:0016772(transferase activity, transferring phosphorus-containing groups)	04626(Plant-pathogen interaction)	Serine/threonine-protein kinase 4	-1.13813	4.38722e-07	2.02528e-05	down
Niben101Scf06596g03021	Niben101Scf06596g03021	42071	Niben101Scf06596g03021.1	GO:0003677(DNA binding);GO:0003700(sequence-specific DNA binding transcription factor activity);GO:0006355(regulation of transcription, DNA-templated)	04626(Plant-pathogen interaction)	Ethylene-responsive transcription factor 4	-1.30367	1.16856e-06	4.69619e-05	down
Niben101Scf07743g00005	Niben101Scf07743g00005	45675	Niben101Scf07743g00005.1	GO:0004672(protein kinase activity);GO:0004674(protein serine/threonine kinase activity);GO:0005524(ATP binding);GO:0006468(protein phosphorylation);GO:0016772(transferase activity, transferring phosphorus-containing groups)	04626(Plant-pathogen interaction)	Serine/threonine-protein kinase 3	-1.21921	1.98044e-06	7.35255e-05	down
Niben101Scf00887g04011	Niben101Scf00887g04011	9206	Niben101Scf00887g04011.1	GO:0004672(protein kinase activity);GO:0004674(protein serine/threonine kinase activity);GO:0005515(protein binding);GO:0005524(ATP binding);GO:0006468(protein phosphorylation);GO:0016772(transferase activity, transferring phosphorus-containing groups)	04626(Plant-pathogen interaction)	Receptor-like protein kinase 2	1.24195	2.94921e-06	0.00010399	up
Niben101Scf01494g09005	Niben101Scf01494g09005	14028	Niben101Scf01494g09005.1	GO:0005515(protein binding);GO:0043531(ADP binding)	04626(Plant-pathogen interaction)	Disease resistance protein	1.01095	3.06006e-06	0.000107467	up
Niben101Ctg15284g00001	Niben101Ctg15284g00001	916	Niben101Ctg15284g00001.1	GO:0016020(membrane);GO:0016491(oxidoreductase activity);GO:0055114(oxidation-reduction process)	04626(Plant-pathogen interaction)	Ferric reduction oxidase 5	1.34733	7.4941e-06	0.000225492	up
Niben101Scf06378g04004	Niben101Scf06378g04004	41322	Niben101Scf06378g04004.1	GO:0003677(DNA binding);GO:0003700(sequence-specific DNA binding transcription factor activity);GO:0006355(regulation of transcription, DNA-templated)	04626(Plant-pathogen interaction)	Ethylene-responsive transcription factor 1	-1.65262	7.67623e-05	0.00154069	down
Niben101Scf02245g00008	Niben101Scf02245g00008	19809	Niben101Scf02245g00008.1	GO:0005509(calcium ion binding)	04626(Plant-pathogen interaction)	EF hand calcium-binding protein family LENGTH=161	-1.09077	8.59346e-05	0.00169473	down
Niben101Scf03276g00010	Niben101Scf03276g00010	26926	Niben101Scf03276g00010.1	GO:0004672(protein kinase activity);GO:0004674(protein serine/threonine kinase activity);GO:0005524(ATP binding);GO:0006468(protein phosphorylation);GO:0016772(transferase activity, transferring phosphorus-containing groups)	04626(Plant-pathogen interaction)	Receptor-like protein kinase	-1.28452	8.81722e-05	0.0017307	down
Niben101Scf04003g01002	Niben101Scf04003g01002	31025	Niben101Scf04003g01002.1	GO:0004672(protein kinase activity);GO:0004674(protein serine/threonine kinase activity);GO:0005524(ATP binding);GO:0006468(protein phosphorylation);GO:0016772(transferase activity, transferring phosphorus-containing groups)	04626(Plant-pathogen interaction)	Serine/threonine-protein kinase 36	-1.1842	0.00014276	0.00258041	down
Niben101Scf01017g05003	Niben101Scf01017g05003	10188	Niben101Scf01017g05003.1	GO:0043531(ADP binding)	04626(Plant-pathogen interaction)	Disease resistance protein	1.99935	0.000157047	0.00278839	up
Niben101Scf02408g00021	Niben101Scf02408g00021	21016	Niben101Scf02408g00021.1	GO:0003677(DNA binding);GO:0003700(sequence-specific DNA binding transcription factor activity);GO:0006355(regulation of transcription, DNA-templated)	04626(Plant-pathogen interaction)	Ethylene-responsive transcription factor 1	-2.7322	0.000228913	0.00377404	down
Niben101Scf09087g00009	Niben101Scf09087g00009	49016	Niben101Scf09087g00009.1	GO:0003677(DNA binding);GO:0003700(sequence-specific DNA binding transcription factor activity);GO:0006355(regulation of transcription, DNA-templated)	04626(Plant-pathogen interaction)	Ethylene-responsive transcription factor 4	-1.25135	0.000285025	0.00449632	down
Niben101Scf01539g00001	Niben101Scf01539g00001	14440	Niben101Scf01539g00001.1	GO:0003677(DNA binding);GO:0003700(sequence-specific DNA binding transcription factor activity);GO:0006355(regulation of transcription, DNA-templated)	04626(Plant-pathogen interaction)	Ethylene-responsive transcription factor 13	-1.4867	0.000289789	0.00456326	down
Niben101Scf06976g06002	Niben101Scf06976g06002	43312	Niben101Scf06976g06002.1		04626(Plant-pathogen interaction)	WRKY transcription factor 18	-1.1385	0.000332118	0.00506288	down
Niben101Scf10438g00009	Niben101Scf10438g00009	51631	Niben101Scf10438g00009.1	GO:0003677(DNA binding);GO:0003700(sequence-specific DNA binding transcription factor activity);GO:0006355(regulation of transcription, DNA-templated)	04626(Plant-pathogen interaction)	Ethylene-responsive transcription factor 4	1.39259	0.00137154	0.0155574	up
Niben101Scf01326g03002	Niben101Scf01326g03002	12738	Niben101Scf01326g03002.1	GO:0003677(DNA binding);GO:0003682(chromatin binding)	04626(Plant-pathogen interaction)	Myb-related protein 306	-1.27626	0.00166904	0.0182306	down
Niben101Scf10306g00003	Niben101Scf10306g00003	51357	Niben101Scf10306g00003.1	GO:0003700(sequence-specific DNA binding transcription factor activity);GO:0006355(regulation of transcription, DNA-templated);GO:0043565(sequence-specific DNA binding)	04626(Plant-pathogen interaction)	WRKY transcription factor 1	-1.06068	0.00203774	0.0211265	down
Niben101Scf00321g03008	Niben101Scf00321g03008	4204	Niben101Scf00321g03008.1	GO:0003677(DNA binding);GO:0003700(sequence-specific DNA binding transcription factor activity);GO:0006355(regulation of transcription, DNA-templated)	04626(Plant-pathogen interaction)	Ethylene-responsive transcription factor 1	-3.02833	1	1	down
Niben101Scf08470g03007	Niben101Scf08470g03007	47510	Niben101Scf08470g03007.1	GO:0005509(calcium ion binding)	04626(Plant-pathogen interaction)	Calcium-binding protein CML24	11.343	1	1	up
Niben101Scf09262g00001	Niben101Scf09262g00001	49451	Niben101Scf09262g00001.1	GO:0004601(peroxidase activity);GO:0005509(calcium ion binding);GO:0016491(oxidoreductase activity);GO:0050664(oxidoreductase activity, acting on NAD(P)H, oxygen as acceptor);GO:0055114(oxidation-reduction process)	04626(Plant-pathogen interaction)	Respiratory burst oxidase homolog protein E	9.20904	1	1	up
Niben101Scf01350g07008	Niben101Scf01350g07008	12919	Niben101Scf01350g07008.1	GO:0003677(DNA binding);GO:0003700(sequence-specific DNA binding transcription factor activity);GO:0006355(regulation of transcription, DNA-templated)	04626(Plant-pathogen interaction)	Ethylene-responsive transcription factor 10	-10.8063	1	1	down
Niben101Scf00219g00006	Niben101Scf00219g00006	3205	Niben101Scf00219g00006.1	GO:0005509(calcium ion binding)	04070(Phosphatidylinositol signaling system);04626(Plant-pathogen interaction)	Calcium-binding protein 7	-13.1134	1	1	down
Niben101Scf05959g01004	Niben101Scf05959g01004	39853	Niben101Scf05959g01004.1	GO:0004672(protein kinase activity);GO:0004674(protein serine/threonine kinase activity);GO:0005524(ATP binding);GO:0006468(protein phosphorylation);GO:0016772(transferase activity, transferring phosphorus-containing groups)	04626(Plant-pathogen interaction)	Receptor-like protein kinase	-3.99894	1	1	down
