# Supplementary material for: 3'UTR of tobacco vein mottling virus regulates downstream GFP expression and changes in host gene expression
Source: Front Microbiol. 2024 Oct 14;15:1477074. doi: 10.3389/fmicb.2024.1477074 (PMC11514416; doi:10.3389/fmicb.2024.1477074)
Supplement: Supplementary file 6 [file Data_Sheet_6.XLS]

## Sheet: Sheet1
gene_id	gene_name	EntrezID	transcript_id	GO	KEGG	Description	log2(fc)	pval	qval	regulation
Niben101Scf01052g01004	Niben101Scf01052g01004	10465	Niben101Scf01052g01004.1	GO:0006952(defense response)	NA	Defensin-like protein 3	1.72526	0.000469599	0.0267721	up
Niben101Scf03595g01001	Niben101Scf03595g01001	28724	Niben101Scf03595g01001.1	GO:0003824(catalytic activity);GO:0004553(hydrolase activity, hydrolyzing O-glycosyl compounds);GO:0005975(carbohydrate metabolic process);GO:0030246(carbohydrate binding)	00500(Starch and sucrose metabolism)	Endoglucanase 5	-10.749	2.15643e-05	0.000780076	down
Niben101Scf01435g00008	Niben101Scf01435g00008	13618	Niben101Scf01435g00008.1	GO:0003824(catalytic activity);GO:0004553(hydrolase activity, hydrolyzing O-glycosyl compounds);GO:0005975(carbohydrate metabolic process)	00500(Starch and sucrose metabolism)	Endoglucanase 1	-2.36964	0.00242969	0.0343268	down
Niben101Scf11232g01011	Niben101Scf11232g01011	52699	Niben101Scf11232g01011.1	GO:0016998(cell wall macromolecule catabolic process);GO:0052861(glucan endo-1,3-beta-glucanase activity, C-3 substituted reducing group);GO:0052862(glucan endo-1,4-beta-glucanase activity, C-3 substituted reducing group)	03040(Spliceosome)	beta-glucan-binding protein 4 [Medicago truncatula]	-1.03295	0.000224834	0.00520234	down
Niben101Scf06684g03003	Niben101Scf06684g03003	42352	Niben101Scf06684g03003.1	GO:0004553(hydrolase activity, hydrolyzing O-glycosyl compounds);GO:0005975(carbohydrate metabolic process)	00520(Amino sugar and nucleotide sugar metabolism)	Acidic endochitinase	1.20008	0.000304962	0.00658509	up
Niben101Scf06277g03004	Niben101Scf06277g03004	40981	Niben101Scf06277g03004.1	GO:0004601(peroxidase activity);GO:0006979(response to oxidative stress);GO:0020037(heme binding);GO:0055114(oxidation-reduction process)	00940(Phenylpropanoid biosynthesis)	Peroxidase 10	1.48424	3.20579e-05	0.0030521	up
Niben101Scf08670g00028	Niben101Scf08670g00028	48100	Niben101Scf08670g00028.1	GO:0004601(peroxidase activity);GO:0006979(response to oxidative stress);GO:0020037(heme binding);GO:0055114(oxidation-reduction process)	00940(Phenylpropanoid biosynthesis)	Peroxidase 19	-1.73346	0.000908662	0.0445994	down
Niben101Scf03927g03006	Niben101Scf03927g03006	30522	Niben101Scf03927g03006.1	GO:0004601(peroxidase activity);GO:0006979(response to oxidative stress);GO:0020037(heme binding);GO:0055114(oxidation-reduction process)	00940(Phenylpropanoid biosynthesis)	Peroxidase 4	1.05239	4.37618e-13	1.19713e-10	up
Niben101Scf03861g01001	Niben101Scf03861g01001	30174	Niben101Scf03861g01001.1	GO:0004601(peroxidase activity);GO:0006979(response to oxidative stress);GO:0020037(heme binding);GO:0055114(oxidation-reduction process)	00940(Phenylpropanoid biosynthesis)	Peroxidase 5	1.18397	2.65271e-09	3.31453e-07	up
Niben101Scf01721g07003	Niben101Scf01721g07003	15745	Niben101Scf01721g07003.1	GO:0004601(peroxidase activity);GO:0006979(response to oxidative stress);GO:0020037(heme binding);GO:0055114(oxidation-reduction process)	00940(Phenylpropanoid biosynthesis)	Peroxidase 46	-2.38382	0.00108404	0.0182706	down
Niben101Scf00087g05003	Niben101Scf00087g05003	1883	Niben101Scf00087g05003.1	GO:0004601(peroxidase activity);GO:0006979(response to oxidative stress);GO:0020037(heme binding);GO:0055114(oxidation-reduction process)	00940(Phenylpropanoid biosynthesis)	Peroxidase 16	-1.03435	0.00172348	0.0263226	down
Niben101Scf05417g01007	Niben101Scf05417g01007	37723	Niben101Scf05417g01007.1	GO:0004602(glutathione peroxidase activity);GO:0006979(response to oxidative stress);GO:0055114(oxidation-reduction process)	00590(Arachidonic acid metabolism);00480(Glutathione metabolism)	Glutathione peroxidase 1	1.04366	0.000100089	0.00270915	up
Niben101Scf09262g00001	Niben101Scf09262g00001	49451	Niben101Scf09262g00001.1	GO:0004601(peroxidase activity);GO:0005509(calcium ion binding);GO:0016491(oxidoreductase activity);GO:0050664(oxidoreductase activity, acting on NAD(P)H, oxygen as acceptor);GO:0055114(oxidation-reduction process)	04626(Plant-pathogen interaction)	Respiratory burst oxidase homolog protein E	9.20904	0.00166027	0.0255683	up
Niben101Scf01494g09005	Niben101Scf01494g09005	14028	Niben101Scf01494g09005.1	GO:0005515(protein binding);GO:0043531(ADP binding)	04626(Plant-pathogen interaction)	Disease resistance protein	1.01095	2.65317e-05	0.000929232	up
Niben101Scf01017g05003	Niben101Scf01017g05003	10188	Niben101Scf01017g05003.1	GO:0043531(ADP binding)	04626(Plant-pathogen interaction)	Disease resistance protein	1.99935	0.000349495	0.00738459	up
Niben101Scf09644g00009	Niben101Scf09644g00009	50177	Niben101Scf09644g00009.1	GO:0003700(sequence-specific DNA binding transcription factor activity);GO:0006355(regulation of transcription, DNA-templated);GO:0043565(sequence-specific DNA binding)	04626(Plant-pathogen interaction)	WRKY transcription factor 6	1.42462	2.76481e-20	2.32399e-17	up
Niben101Scf01721g08007	Niben101Scf01721g08007	15750	Niben101Scf01721g08007.1	GO:0003700(sequence-specific DNA binding transcription factor activity);GO:0006355(regulation of transcription, DNA-templated);GO:0043565(sequence-specific DNA binding)	04626(Plant-pathogen interaction)	WRKY transcription factor 22	-1.15562	2.39018e-12	5.94088e-10	down
Niben101Scf06976g06002	Niben101Scf06976g06002	43312	Niben101Scf06976g06002.1	NA	04626(Plant-pathogen interaction)	WRKY transcription factor 18	-1.1385	0.000512115	0.0100024	down
Niben101Scf10306g00003	Niben101Scf10306g00003	51357	Niben101Scf10306g00003.1	GO:0003700(sequence-specific DNA binding transcription factor activity);GO:0006355(regulation of transcription, DNA-templated);GO:0043565(sequence-specific DNA binding)	04626(Plant-pathogen interaction)	WRKY transcription factor 1	-1.06068	0.000705274	0.0129029	down
Niben101Scf02011g08001	Niben101Scf02011g08001	17919	Niben101Scf02011g08001.1	GO:0005509(calcium ion binding)	04626(Plant-pathogen interaction)	Calcium-binding EF-hand family protein LENGTH=222	1.1088	2.86756e-08	6.98494e-06	up
Niben101Scf13289g00008	Niben101Scf13289g00008	54886	Niben101Scf13289g00008.1	GO:0005509(calcium ion binding)	04626(Plant-pathogen interaction)	Calcium-binding EF-hand family protein LENGTH=159	-1.15265	4.51265e-13	3.22894e-10	down
Niben101Scf05862g00006	Niben101Scf05862g00006	39494	Niben101Scf05862g00006.1	GO:0005509(calcium ion binding)	04070(Phosphatidylinositol signaling system);04626(Plant-pathogen interaction)	Calcium-binding EF-hand family protein LENGTH=130	-1.20964	5.47447e-09	1.61741e-06	down
Niben101Scf00578g05003	Niben101Scf00578g05003	6594	Niben101Scf00578g05003.1	NA	04070(Phosphatidylinositol signaling system);04626(Plant-pathogen interaction)	Calcium-binding EF-hand family protein LENGTH=130	-1.1529	2.68944e-07	4.98625e-05	down
Niben101Scf02245g00008	Niben101Scf02245g00008	19809	Niben101Scf02245g00008.1	GO:0005509(calcium ion binding)	04626(Plant-pathogen interaction)	EF hand calcium-binding protein family LENGTH=161	-1.09077	0.000123394	0.00923337	down
Niben101Scf08470g03007	Niben101Scf08470g03007	47510	Niben101Scf08470g03007.1	GO:0005509(calcium ion binding)	04626(Plant-pathogen interaction)	Calcium-binding protein CML24	11.343	0.00102815	0.0175137	up
Niben101Scf16651g00003	Niben101Scf16651g00003	56918	Niben101Scf16651g00003.1	GO:0005509(calcium ion binding)	04626(Plant-pathogen interaction)	Calcium-binding EF-hand family protein LENGTH=170	-1.38382	9.70862e-16	4.19476e-13	down
Niben101Scf05077g00005	Niben101Scf05077g00005	36237	Niben101Scf05077g00005.1	GO:0005509(calcium ion binding)	04626(Plant-pathogen interaction)	Calcium-binding EF-hand family protein LENGTH=159	-1.0425	2.76071e-08	2.52877e-06	down
Niben101Scf00109g07005	Niben101Scf00109g07005	2069	Niben101Scf00109g07005.1	GO:0005509(calcium ion binding)	04626(Plant-pathogen interaction)	Calcium-binding EF-hand family protein LENGTH=159	-1.0995	4.14924e-07	2.58174e-05	down
Niben101Scf00219g00006	Niben101Scf00219g00006	3205	Niben101Scf00219g00006.1	GO:0005509(calcium ion binding)	04070(Phosphatidylinositol signaling system);04626(Plant-pathogen interaction)	Calcium-binding protein 7	-13.1134	1.86408e-05	0.000687677	down
Niben101Scf08035g00009	Niben101Scf08035g00009	46437	Niben101Scf08035g00009.1	GO:0005509(calcium ion binding)	04626(Plant-pathogen interaction)	EF hand calcium-binding protein family LENGTH=161	-1.03022	8.1736e-08	6.47044e-06	down
Niben101Scf03049g02001	Niben101Scf03049g02001	25610	Niben101Scf03049g02001.1	GO:0003677(DNA binding);GO:0005634(nucleus)	00100(Steroid biosynthesis);00561(Glycerolipid metabolism);00564(Glycerophospholipid metabolism);00565(Ether lipid metabolism);00590(Arachidonic acid metabolism);00591(Linoleic acid metabolism);00592(alpha-Linolenic acid metabolism)	Calmodulin-binding transcription activator 2	1.49009	0.000423715	0.00864464	up
Niben101Scf08465g03015	Niben101Scf08465g03015	47492	Niben101Scf08465g03015.1	NA	NA	Calmodulin-binding heat-shock protein [Medicago truncatula]	1.00573	2.72179e-10	4.2473e-08	up
Niben101Scf08002g01016	Niben101Scf08002g01016	46322	Niben101Scf08002g01016.1	GO:0005516(calmodulin binding)	NA	Plant calmodulin-binding protein-related LENGTH=507	1.53973	0.000622844	0.0117219	up
Niben101Scf00282g02006	Niben101Scf00282g02006	3801	Niben101Scf00282g02006.1	GO:0003677(DNA binding);GO:0003700(sequence-specific DNA binding transcription factor activity);GO:0006355(regulation of transcription, DNA-templated)	04626(Plant-pathogen interaction)	Ethylene-responsive transcription factor 10	-1.46049	1.83131e-18	4.19315e-15	down
Niben101Scf16007g00010	Niben101Scf16007g00010	56614	Niben101Scf16007g00010.1	GO:0003677(DNA binding);GO:0003700(sequence-specific DNA binding transcription factor activity);GO:0006355(regulation of transcription, DNA-templated)	04626(Plant-pathogen interaction)	Ethylene-responsive transcription factor 1	-1.982	5.70399e-17	8.70694e-14	down
Niben101Scf02437g08005	Niben101Scf02437g08005	21261	Niben101Scf02437g08005.1	GO:0003677(DNA binding);GO:0003700(sequence-specific DNA binding transcription factor activity);GO:0006355(regulation of transcription, DNA-templated)	04626(Plant-pathogen interaction)	Ethylene-responsive transcription factor 1	-2.95254	7.54139e-17	1.11403e-13	down
Niben101Scf11694g01005	Niben101Scf11694g01005	53322	Niben101Scf11694g01005.1	GO:0003677(DNA binding);GO:0003700(sequence-specific DNA binding transcription factor activity);GO:0006355(regulation of transcription, DNA-templated)	04626(Plant-pathogen interaction)	Ethylene-responsive transcription factor 4	-1.78352	1.93202e-08	5.02699e-06	down
Niben101Scf10438g00009	Niben101Scf10438g00009	51631	Niben101Scf10438g00009.1	GO:0003677(DNA binding);GO:0003700(sequence-specific DNA binding transcription factor activity);GO:0006355(regulation of transcription, DNA-templated)	04626(Plant-pathogen interaction)	Ethylene-responsive transcription factor 4	1.39259	0.00401973	0.0499671	up
Niben101Scf05773g00002	Niben101Scf05773g00002	39109	Niben101Scf05773g00002.1	GO:0003677(DNA binding);GO:0003700(sequence-specific DNA binding transcription factor activity);GO:0006355(regulation of transcription, DNA-templated)	04626(Plant-pathogen interaction)	Ethylene-responsive transcription factor 4	-9.47537	1.93257e-07	1.35266e-05	down
Niben101Scf06596g03021	Niben101Scf06596g03021	42071	Niben101Scf06596g03021.1	GO:0003677(DNA binding);GO:0003700(sequence-specific DNA binding transcription factor activity);GO:0006355(regulation of transcription, DNA-templated)	04626(Plant-pathogen interaction)	Ethylene-responsive transcription factor 4	-1.30367	7.8677e-07	4.5128e-05	down
Niben101Scf02408g00021	Niben101Scf02408g00021	21016	Niben101Scf02408g00021.1	GO:0003677(DNA binding);GO:0003700(sequence-specific DNA binding transcription factor activity);GO:0006355(regulation of transcription, DNA-templated)	04626(Plant-pathogen interaction)	Ethylene-responsive transcription factor 1	-2.7322	1.16479e-05	0.000459074	down
Niben101Scf06378g04004	Niben101Scf06378g04004	41322	Niben101Scf06378g04004.1	GO:0003677(DNA binding);GO:0003700(sequence-specific DNA binding transcription factor activity);GO:0006355(regulation of transcription, DNA-templated)	04626(Plant-pathogen interaction)	Ethylene-responsive transcription factor 1	-1.65262	6.66965e-05	0.00195774	down
Niben101Scf01539g00001	Niben101Scf01539g00001	14440	Niben101Scf01539g00001.1	GO:0003677(DNA binding);GO:0003700(sequence-specific DNA binding transcription factor activity);GO:0006355(regulation of transcription, DNA-templated)	04626(Plant-pathogen interaction)	Ethylene-responsive transcription factor 13	-1.4867	9.39884e-05	0.00257568	down
Niben101Scf09087g00009	Niben101Scf09087g00009	49016	Niben101Scf09087g00009.1	GO:0003677(DNA binding);GO:0003700(sequence-specific DNA binding transcription factor activity);GO:0006355(regulation of transcription, DNA-templated)	04626(Plant-pathogen interaction)	Ethylene-responsive transcription factor 4	-1.25135	0.000241098	0.00549075	down
Niben101Scf00298g00001	Niben101Scf00298g00001	3961	Niben101Scf00298g00001.1	GO:0003677(DNA binding);GO:0003700(sequence-specific DNA binding transcription factor activity);GO:0006355(regulation of transcription, DNA-templated)	04626(Plant-pathogen interaction)	Ethylene-responsive transcription factor 1	-3.73362	0.000257498	0.00577884	down
Niben101Scf00321g03008	Niben101Scf00321g03008	4204	Niben101Scf00321g03008.1	GO:0003677(DNA binding);GO:0003700(sequence-specific DNA binding transcription factor activity);GO:0006355(regulation of transcription, DNA-templated)	04626(Plant-pathogen interaction)	Ethylene-responsive transcription factor 1	-3.02833	0.000377667	0.00786837	down
Niben101Scf01350g07008	Niben101Scf01350g07008	12919	Niben101Scf01350g07008.1	GO:0003677(DNA binding);GO:0003700(sequence-specific DNA binding transcription factor activity);GO:0006355(regulation of transcription, DNA-templated)	04626(Plant-pathogen interaction)	Ethylene-responsive transcription factor 10	-10.8063	0.000405772	0.00834486	down
Niben101Scf06203g05020	Niben101Scf06203g05020	40731	Niben101Scf06203g05020.1	GO:0003677(DNA binding);GO:0003700(sequence-specific DNA binding transcription factor activity);GO:0006355(regulation of transcription, DNA-templated)	04075(Plant hormone signal transduction)	Ethylene-responsive transcription factor 1	-4.30905	4.8171e-09	5.59546e-07	down
Niben101Scf15393g00005	Niben101Scf15393g00005	56270	Niben101Scf15393g00005.1	NA	04626(Plant-pathogen interaction)	Receptor-like protein kinase	1.14713	1.626e-05	0.00172764	up
Niben101Scf03276g00010	Niben101Scf03276g00010	26926	Niben101Scf03276g00010.1	GO:0004672(protein kinase activity);GO:0004674(protein serine/threonine kinase activity);GO:0005524(ATP binding);GO:0006468(protein phosphorylation);GO:0016772(transferase activity, transferring phosphorus-containing groups)	04626(Plant-pathogen interaction)	Receptor-like protein kinase	-1.28452	7.12213e-05	0.00600646	down
Niben101Scf00887g04011	Niben101Scf00887g04011	9206	Niben101Scf00887g04011.1	GO:0004672(protein kinase activity);GO:0004674(protein serine/threonine kinase activity);GO:0005515(protein binding);GO:0005524(ATP binding);GO:0006468(protein phosphorylation);GO:0016772(transferase activity, transferring phosphorus-containing groups)	04626(Plant-pathogen interaction)	Receptor-like protein kinase 2	1.24195	5.9619e-07	3.53818e-05	up
Niben101Scf05928g03007	Niben101Scf05928g03007	39671	Niben101Scf05928g03007.1	GO:0004672(protein kinase activity);GO:0004674(protein serine/threonine kinase activity);GO:0005515(protein binding);GO:0005524(ATP binding);GO:0006468(protein phosphorylation);GO:0016772(transferase activity, transferring phosphorus-containing groups)	04075(Plant hormone signal transduction)	Receptor-like protein kinase	1.00806	6.84102e-18	4.16141e-15	up
Niben101Scf00541g05003	Niben101Scf00541g05003	6261	Niben101Scf00541g05003.1	GO:0004672(protein kinase activity);GO:0004674(protein serine/threonine kinase activity);GO:0005515(protein binding);GO:0005524(ATP binding);GO:0006468(protein phosphorylation);GO:0016772(transferase activity, transferring phosphorus-containing groups)	04075(Plant hormone signal transduction)	Receptor-like protein kinase 2	-1.06536	1.90889e-06	9.86032e-05	down
Niben101Scf05615g01001	Niben101Scf05615g01001	38447	Niben101Scf05615g01001.1	GO:0004672(protein kinase activity);GO:0004674(protein serine/threonine kinase activity);GO:0005524(ATP binding);GO:0006468(protein phosphorylation);GO:0016772(transferase activity, transferring phosphorus-containing groups)	00260(Glycine, serine and threonine metabolism);00350(Tyrosine metabolism);00360(Phenylalanine metabolism);00410(beta-Alanine metabolism);00950(Isoquinoline alkaloid biosynthesis);00960(Tropane, piperidine and pyridine alkaloid biosynthesis)	Receptor-like protein kinase	-10.6474	8.39943e-05	0.00234564	down
Niben101Scf10846g00005	Niben101Scf10846g00005	52176	Niben101Scf10846g00005.1	GO:0004672(protein kinase activity);GO:0004674(protein serine/threonine kinase activity);GO:0005524(ATP binding);GO:0006468(protein phosphorylation);GO:0016772(transferase activity, transferring phosphorus-containing groups)	00520(Amino sugar and nucleotide sugar metabolism)	receptor kinase 3 LENGTH=850	1.17213	3.09686e-08	2.77463e-06	up
Niben101Scf10846g00019	Niben101Scf10846g00019	52177	Niben101Scf10846g00019.1	GO:0004672(protein kinase activity);GO:0004674(protein serine/threonine kinase activity);GO:0005524(ATP binding);GO:0006468(protein phosphorylation);GO:0016772(transferase activity, transferring phosphorus-containing groups);GO:0048544(recognition of pollen)	00520(Amino sugar and nucleotide sugar metabolism)	receptor kinase 2 LENGTH=847	1.08054	4.37917e-07	2.69938e-05	up
Niben101Scf02366g03011	Niben101Scf02366g03011	20706	Niben101Scf02366g03011.1	GO:0004672(protein kinase activity);GO:0004674(protein serine/threonine kinase activity);GO:0005524(ATP binding);GO:0006468(protein phosphorylation);GO:0016772(transferase activity, transferring phosphorus-containing groups);GO:0048544(recognition of pollen)	00520(Amino sugar and nucleotide sugar metabolism)	receptor kinase 3 LENGTH=850	1.76828	9.23593e-06	0.000377196	up
Niben101Scf07743g00005	Niben101Scf07743g00005	45675	Niben101Scf07743g00005.1	GO:0004672(protein kinase activity);GO:0004674(protein serine/threonine kinase activity);GO:0005524(ATP binding);GO:0006468(protein phosphorylation);GO:0016772(transferase activity, transferring phosphorus-containing groups)	04626(Plant-pathogen interaction)	Serine/threonine-protein kinase 3	-1.21921	7.65254e-06	0.000903197	down
Niben101Scf09260g03026	Niben101Scf09260g03026	49447	Niben101Scf09260g03026.1	NA	NA	Serine/threonine-protein kinase PRR2	-1.70894	3.42064e-05	0.00323646	down
Niben101Scf02124g01026	Niben101Scf02124g01026	18933	Niben101Scf02124g01026.1	GO:0004672(protein kinase activity);GO:0004674(protein serine/threonine kinase activity);GO:0005524(ATP binding);GO:0006468(protein phosphorylation);GO:0016772(transferase activity, transferring phosphorus-containing groups)	04626(Plant-pathogen interaction)	Serine/threonine-protein kinase 4	-1.13813	3.62901e-07	2.31092e-05	down
Niben101Scf04003g01002	Niben101Scf04003g01002	31025	Niben101Scf04003g01002.1	GO:0004672(protein kinase activity);GO:0004674(protein serine/threonine kinase activity);GO:0005524(ATP binding);GO:0006468(protein phosphorylation);GO:0016772(transferase activity, transferring phosphorus-containing groups)	04626(Plant-pathogen interaction)	Serine/threonine-protein kinase 36	-1.1842	2.45555e-06	0.000121675	down
Niben101Scf08683g00026	Niben101Scf08683g00026	48164	Niben101Scf08683g00026.1	GO:0004672(protein kinase activity);GO:0005524(ATP binding);GO:0006468(protein phosphorylation);GO:0016772(transferase activity, transferring phosphorus-containing groups)	04140(Regulation of autophagy)	Protein kinase 3	-2.18744	0.000823532	0.0415797	down
Niben101Scf00350g05006	Niben101Scf00350g05006	4519	Niben101Scf00350g05006.1	GO:0004672(protein kinase activity);GO:0004674(protein serine/threonine kinase activity);GO:0005524(ATP binding);GO:0006468(protein phosphorylation);GO:0016772(transferase activity, transferring phosphorus-containing groups)	00010(Glycolysis / Gluconeogenesis);00562(Inositol phosphate metabolism)	Protein kinase family protein LENGTH=569	1.11798	1.18493e-10	2.02143e-08	up
Niben101Scf07488g00006	Niben101Scf07488g00006	44887	Niben101Scf07488g00006.1	GO:0005515(protein binding)	NA	Leucine-rich repeat receptor-like protein kinase PXL2	1.49454	0.000582149	0.0110755	up
Niben101Scf02462g03003	Niben101Scf02462g03003	21467	Niben101Scf02462g03003.1	NA	NA	Leucine-rich repeat receptor-like tyrosine-protein kinase	10.6531	0.0021114	0.0307254	up
Niben101Scf00570g01001	Niben101Scf00570g01001	6465	Niben101Scf00570g01001.1	GO:0005515(protein binding)	NA	Leucine-rich repeat receptor-like protein kinase family protein LENGTH=1045	-1.15391	6.42106e-05	0.00190412	down
Niben101Scf01745g07025	Niben101Scf01745g07025	15932	Niben101Scf01745g07025.1	GO:0005515(protein binding)	NA	Leucine-rich repeat receptor-like protein kinase family protein LENGTH=1091	-1.16939	0.000162361	0.0040312	down
Niben101Scf03362g05005	Niben101Scf03362g05005	27407	Niben101Scf03362g05005.1	NA	NA	Cysteine-rich receptor-like protein kinase 3	1.08412	0.00326763	0.0430264	up
Niben101Scf04436g10004	Niben101Scf04436g10004	33360	Niben101Scf04436g10004.1	GO:0004672(protein kinase activity);GO:0004674(protein serine/threonine kinase activity);GO:0005524(ATP binding);GO:0006468(protein phosphorylation);GO:0007165(signal transduction);GO:0016772(transferase activity, transferring phosphorus-containing groups)	04075(Plant hormone signal transduction)	CBL-interacting protein kinase 31	-1.09944	1.46411e-10	2.42607e-08	down
Niben101Scf08724g00012	Niben101Scf08724g00012	48296	Niben101Scf08724g00012.1	GO:0003824(catalytic activity);GO:0004722(protein serine/threonine phosphatase activity);GO:0006470(protein dephosphorylation)	NA	Protein phosphatase 2C family protein LENGTH=396	-2.254	1.80128e-27	1.0311e-23	down
Niben101Scf00573g00010	Niben101Scf00573g00010	6513	Niben101Scf00573g00010.1	GO:0003824(catalytic activity);GO:0004722(protein serine/threonine phosphatase activity);GO:0006470(protein dephosphorylation)	NA	Protein phosphatase 2C family protein LENGTH=380	-1.0352	2.07182e-18	4.51795e-15	down
Niben101Scf01334g06005	Niben101Scf01334g06005	12830	Niben101Scf01334g06005.1	GO:0003824(catalytic activity);GO:0004722(protein serine/threonine phosphatase activity);GO:0006470(protein dephosphorylation)	NA	Protein phosphatase 2C family protein LENGTH=384	-1.23174	1.40151e-17	2.46849e-14	down
Niben101Scf08150g00004	Niben101Scf08150g00004	46709	Niben101Scf08150g00004.1	GO:0003824(catalytic activity);GO:0004722(protein serine/threonine phosphatase activity);GO:0006470(protein dephosphorylation)	NA	Protein phosphatase 2C family protein LENGTH=396	-1.07121	2.51789e-13	1.89023e-10	down
Niben101Scf01317g02005	Niben101Scf01317g02005	12666	Niben101Scf01317g02005.1	GO:0003824(catalytic activity)	NA	Protein phosphatase 2C 35	1.02087	8.57787e-10	1.22019e-07	up
Niben101Scf01671g02003	Niben101Scf01671g02003	15251	Niben101Scf01671g02003.1	GO:0003824(catalytic activity);GO:0004722(protein serine/threonine phosphatase activity);GO:0006470(protein dephosphorylation)	NA	Protein phosphatase 2C family protein LENGTH=384	-1.04	1.72514e-11	3.60883e-09	down
Niben101Scf13289g00009	Niben101Scf13289g00009	54887	Niben101Scf13289g00009.1	GO:0003777(microtubule motor activity);GO:0005524(ATP binding);GO:0005871(kinesin complex);GO:0007018(microtubule-based movement);GO:0008017(microtubule binding)	04626(Plant-pathogen interaction)	Kinesin-related protein 1	-1.02286	1.20894e-07	2.48885e-05	down
Niben101Scf00821g10001	Niben101Scf00821g10001	8372	Niben101Scf00821g10001.1	GO:0005216(ion channel activity);GO:0005249(voltage-gated potassium channel activity);GO:0006811(ion transport);GO:0006813(potassium ion transport);GO:0016020(membrane);GO:0055085(transmembrane transport)	04626(Plant-pathogen interaction)	Potassium channel subfamily K member 3	1.11038	1.22495e-07	9.17838e-06	up
Niben101Ctg15284g00001	Niben101Ctg15284g00001	916	Niben101Ctg15284g00001.1	GO:0016020(membrane);GO:0016491(oxidoreductase activity);GO:0055114(oxidation-reduction process)	04626(Plant-pathogen interaction)	Ferric reduction oxidase 5	1.34733	1.934e-07	1.35266e-05	up
Niben101Scf01326g03002	Niben101Scf01326g03002	12738	Niben101Scf01326g03002.1	GO:0003677(DNA binding);GO:0003682(chromatin binding)	04626(Plant-pathogen interaction)	Myb-related protein 306	-1.27626	0.000470213	0.00933379	down
Niben101Scf05676g06016	Niben101Scf05676g06016	38694	Niben101Scf05676g06016.1	GO:0000786(nucleosome);GO:0003677(DNA binding);GO:0005634(nucleus);GO:0046982(protein heterodimerization activity)	04070(Phosphatidylinositol signaling system);04626(Plant-pathogen interaction)	Histone H2A.1	-1.04385	4.04692e-22	4.67733e-19	down
