# Supplementary material for: 3'UTR of tobacco vein mottling virus regulates downstream GFP expression and changes in host gene expression
Source: Front Microbiol. 2024 Oct 14;15:1477074. doi: 10.3389/fmicb.2024.1477074 (PMC11514416; doi:10.3389/fmicb.2024.1477074)
Supplement: Supplementary file 7 [file Data_Sheet_7.ZIP]

Archive with 9 entries (8 files):
- western blot and gel images/
- western blot and gel images/1 western blot images.tif
- western blot and gel images/2 western blot gel images.tif
- western blot and gel images/3 western blot template completed images.tif
- western blot and gel images/description of western blot and gel images.docx
- western blot and gel images/Figure 1B.tif
- western blot and gel images/Figure 1C.tif
- western blot and gel images/Figure 1D.tif
- western blot and gel images/Figure 1E.tif
